# Supplementary material for: Relationship between the composition of the intestinal microbiota and the tracheal and intestinal colonization by opportunistic pathogens in intensive care patients
Source: PLoS One. 2020 Aug 28;15(8):e0237260. doi: 10.1371/journal.pone.0237260 (PMC7454957; doi:10.1371/journal.pone.0237260)
Supplement: S1 Table — SAPS: Simplified Acute. Physiological Score; S1-S8: dates of sampling; Antibiotic-21: antibiotic taken within 21 days before the inclusion. ATB: antibiotic. (XLSX) [file pone.0237260.s002.xlsx]

## Sheet: Supp Table Patients
Patient	Hospitalization motive	Death	SAPS II admission	SOFA inclusion	Number of samples	S1	S2	S3	S4	S5	S6	S7	S8	Antibiotics 21 days before admission	Antibiotic-21 1	Start ATB-21 1	End ATB-21 1	Antibiotic-21 2	Start ATB-21 2	End ATB-21 2	Antibiotic-21 3	Start ATB-21 3	End ATB-21 3	Antibiotic-21 4	Start ATB-21 4	End ATB-21 4	Antibiotic-21 5	Start ATB-21 5	End ATB-21 5	Antibiotic-21 6	Start ATB-21 6	End ATB-21 6	Antibiotic after inclusion 1	Start ATB 1	End ATB 1	Antibiotic after inclusion 2	Start ATB 2	End ATB 2	Antibiotic after inclusion 3	Start ATB 3	End ATB 3	Antibiotic after inclusion 4	Start ATB 4	End ATB 4	Antibiotic after inclusion 5	Start ATB 5	End ATB 5	Antibiotic after inclusion 6	Antibiotic after inclusion 6
A	Meningoencephalitis	0	52	3	8	January 15, 2018	January 17, 2018	January 19, 2018	January 24, 2018	February 1, 2018	February 6, 2018	February 12, 2018	February 19, 2018	Yes	Amoxycillin	2017-12-27	2017-12-29	Metronidazole	2017-12-29		Ofloxacin	2017-12-24	2017-12-25										Rifampin	2017-12-29	2018-01-06	Ethambutol	2017-12-29	2018-01-06	Pyrazinamide	2017-12-29	2018-01-06	Isoniazide	2017-12-29	2018-01-06	Metronidazole	2017-12-29	2018-01-03	Cefotaxime	2
AA	Heart attack	0	65	4	1	February 14, 2018								No
AB	Respiratory weaning	0	60	2	3	February 5, 2018	February 8, 2018	February 14, 2018						Yes	Cefotaxime	2018-01-22	2018-01-24	Spiramycin	2018-01-22	2018-01-24	Cefepime	2018-01-27	2018-02-04	Linezolid	2018-01-27	2018-01-29							Piperacillin-tazobactam	2018-01-16	2018-01-18	Vancomycin	2018-01-16	2018-01-18	Piperacillin-tazobactam	2018-01-30	2018-02-02
AC	Heart transplant	1	59	16	1	January 22, 2018								No																			Cefotaxime	2018-01-31	2018-02-04	Levofloxacin	2018-02-04	2018-02-14	Ceftolozane-tazobactam	2018-02-04	2018-02-14	Amikacin	2018-02-04	2018-02-04
AD	Cardiogenic shock	0	26	8	1	February 12, 2018								No																			Cefotaxime	2018-03-06	2018-03-12	Meropenem	2018-03-19	2018-03-20	Cefotaxime	2018-03-20	2018-03-25	Vancomycin	2018-03-19	2018-03-25
AE	Sepsis	1	35	4	5	January 19, 2018	January 23, 2018	January 29, 2018	February 1, 2018	February 6, 2018				Yes	Meropenem	2018-01-10	2018-01-17																Cefotaxime	2018-03-05	2018-03-07	Meropenem	2018-03-07	2018-03-11	Ciprofloxacin	2018-03-07	2018-03-11	Amikacin	2018-03-07	2018-03-11	Cefazolin	2018-03-17	2018-03-23	Levofloxacin	7
B	Coma	1	NA	8	2	February 23, 2018	March 6, 2018							No																			Cefazolin	2018-01-08	2018-01-15	Gentamicin	2018-01-08	2018-01-17	Cloxacillin	2018-01-16	2018-01-23	Rifampin	2018-01-11	2018-01-17
C	Heart transplant	1	103	15	3	January 19, 2018	January 23, 2018	January 31, 2018						No																			Cefotaxime	2018-01-01	2018-01-01	Amikacin	2018-01-01	2018-01-01	Co-amoxiclav	2018-01-01	2018-01-02	Amoxycillin	2018-02-02	2018-01-21	Piperacillin-tazobactam	2018-01-21	2018-01-27	Imipenem	3
D	Acute respiratory distress syndrome	1	NA	10	1	February 14, 2018								Yes	Co-amoxiclav	2018-01-27	2018-01-31	Cefotaxime	2018-01-31	2018-02-04													Cefepime	2018-01-11	2018-01-19	Ciprofloxacin	2018-01-14	2018-01-16	Cefepime	2018-01-24
E	Acute kidney failure	1	59	4	1	February 26, 2018								No																			Cefotaxime	2018-01-08	2018-01-14	Cefepime	2018-01-13	2018-01-18	Meropenem	2018-01-22	2018-01-24	Cefepime	2018-01-24	2018-01-30
F	Heart attack	1	64	16	1	March 11, 2018								No
G	Endocarditis	0	34	5	1	January 22, 2018								Yes	Cefazolin	2018-01-08	2018-01-15	Gentamicin	2018-01-08	2018-01-15													Amoxycillin	2018-01-24	2018-01-30	Ceftriaxone	2018-01-24	2018-01-30	Piperacillin-tazobactam	2018-01-30	2018-02-01	Imipenem	2018-02-03	2018-02-10
H	Septic shock	0	52	10	1	January 24, 2018								No																			Co-amoxiclav	2018-02-17	2018-02-21	Meropenem	2018-02-22	2018-01-24	Amikacin	2018-02-22	2018-01-24
I	Acute respiratory distress syndrome	0	104	12	1	January 22, 2018								Yes	Co-amoxiclav	2017-12-29	2018-01-02	Cefotaxime	2018-01-02	2018-01-08	Spiramycin	2018-01-02	2018-01-11	Piperacillin-tazobactam	2018-01-08	2018-01-11	Vancomycin	2018-01-08	2018-01-11	Gentamicin	2018-01-02	2018-01-11	Imipenem	2018-02-09	2018-02-16
J	Stroke	0	54	1	2	January 15, 2018	January 17, 2018							No																			Cefotaxime	2018-02-24	2018-03-03	Meropenem	2018-03-04	2018-03-05	Ertapeneme	2018-03-05	2018-03-10	Ertapeneme	2018-03-21	2018-03-25
K	Lactic acidosis	0	NA	8	1	February 19, 2018								No																			Cloxacillin	2018-01-18	2018-01-24	Meropenem	2018-01-18	2018-01-20	Cefepime	2018-01-24	2018-01-30	Levofloxacin	2018-01-24	2018-01-30	Imipenem	2018-02-01	2018-02-03	Amikacin	4
L	Endocarditis	1	45	6	2	February 1, 2018	February 5, 2018							Yes	Amoxycillin	2018-01-07	2018-01-20	Gentamicin	2018-01-07	2018-01-20	Ceftriaxone	2018-01-20	2018-01-30										Cloxacillin	2018-03-04	2018-03-08	Daptomycin	2018-03-04		Piperacillin-tazobactam	2018-03-08	2018-03-12	Amikacin	2018-03-08	2018-03-08	Cloxacillin	2018-03-12	2018-02-13
M	Hypoxemia	0	37	8	1	February 26, 2018								Yes	Ceftriaxone	2018-02-15	2018-02-17	Metronidazole	2018-02-15	2018-02-17													Cloxacillin	2018-01-02	2018-01-20	Meropenem	2018-01-21	2018-01-30	Amikacin	2018-01-24	2018-01-24
N	Coma	0	66	4	2	February 2, 2018	February 8, 2018							Yes	Amoxycillin	2017-12-31	2018-01-01	Gentamicin	2017-12-31	2018-01-01	Cefotaxime	2017-12-31	2018-01-01	Cefotaxime	2018-01-09	2018-01-09	Cefepime	2018-01-10		Ciprofloxacin	2018-01-10	2018-01-15	Piperacillin-tazobactam	2018-02-10	2018-02-11	Co-amoxiclav	2018-02-11	2018-02-17
O	Septic shock	1	43	6	1	March 7, 2018								Yes	Co-amoxiclav	2018-02-13	2018-02-19																Cefotaxime	2017-12-27	2017-12-29	Ciprofloxacin	2017-12-27	2017-12-28	Pyrazinamide	2017-12-25	2018-01-30	Ethambutol	2017-12-25	2018-01-30	Isoniazide	2017-12-25	2018-01-30	Rifampin	8
P	Septic shock	1	78	15	1	January 22, 2018								Yes	Vancomycin	2018-01-16	2018-01-18	Co-amoxiclav	2018-01-16	2018-01-18	Cefazolin	2018-01-16	2018-01-18	Gentamicin	2018-01-16		Cloxacillin	2018-01-18					Imipenem	2018-02-13	2018-02-15	Amikacin	2018-02-13	2018-02-15
Q	Cardiogenic shock	0	43	8	1	March 8, 2018								Yes	Amoxycillin	2018-03-02	2018-03-04	Cloxacillin	2018-03-02	2018-03-04	Gentamicin	2018-03-02	2018-03-04										Piperacillin-tazobactam	2018-02-24	2018-02-26	Amikacin	2018-02-24	2018-02-26	Cefazolin	2018-02-24	2018-03-03	Rifampin	2018-02-24	2018-03-03
R	Hemorragic shock	1	61	12	2	January 23, 2018	January 26, 2018							Yes	Cloxacillin	2018-01-02	2018-01-20	Gentamicin	2018-01-02	2018-01-13													Ceftazidime	2018-02-15	2018-02-21
S	Acute respiratory distress syndrome	0	106	7	1	February 15, 2018								No
T	Acute respiratory distress syndrome	1	39	4	3	January 15, 2018	January 17, 2018	January 19, 2018						No
U	Aortic dissection	1	30	4	3	February 2, 2018	February 6, 2018	February 12, 2018						No																			Piperacillin-tazobactam	2018-02-13	2018-02-14	Amikacin	2018-02-13	2018-02-13	Levofloxacin	2018-02-13	2018-02-26	Rifampin	2018-02-14	2018-02-17	Imipenem	2018-02-17	2018-02-19	Piperacillin-tazobactam	1
V	Acute respiratory distress syndrome	1	25	4	1	February 28, 2018								Yes	Cloxacillin	2018-01-21	2018-01-21	Gentamicin	2018-01-21	2018-01-23	Cefazolin	2018-01-23	2018-02-19	Levofloxacin	2018-02-19	2018-02-24	Rifampicin	2018-02-19	2018-02-24				Linezolid	2018-02-13	2018-02-13	Cotrimoxazole	2018-02-13	2018-02-13	Amikacin	2018-02-11	2018-02-11	Piperacillin-tazobactam	2018-02-10	2018-02-11	Cefotaxime	2018-02-11	2018-02-17
W	Coma	0	51	10	4	February 19, 2018	February 22, 2018	February 26, 2018	March 6, 2018					No																			Cefepime	2018-01-27	2018-02-04	Levofloxacin	2018-02-04	2018-02-10	Amoxycillin	2018-02-05	2018-02-08	Cefepime	2018-02-08	2018-02-14
X	Acute respiratory distress syndrome	0	NA	8	1	February 23, 2018								No																			Piperacillin-tazobactam	2018-01-08	2018-01-10	Amikacin	2018-01-08	2018-01-10	Co-amoxiclav	2018-01-10	2018-01-16	Piperacillin-tazobactam	2018-01-22	2018-01-26
Y	Coma	1	54	8	2	February 22, 2018	February 26, 2018							No																			Amoxycillin	2018-01-30	2018-01-30	Cotrimoxazole	2018-01-30	2018-02-13
Z	Acute respiratory distress syndrome	0	74	6	4	February 14, 2018	February 19, 2018	February 21, 2018	February 28, 2018					No																			Meropenem	2018-01-10	2018-01-17	Meropenem	2018-01-23	2018-01-29	Amikacin	2018-01-22	2018-01-22	Vancomycin per os	2018-01-19		Vancomycin	2018-01-22
[truncated: 20 more columns]
