# Supplementary material for: Relationship between the composition of the intestinal microbiota and the tracheal and intestinal colonization by opportunistic pathogens in intensive care patients
Source: PLoS One. 2020 Aug 28;15(8):e0237260. doi: 10.1371/journal.pone.0237260 (PMC7454957; doi:10.1371/journal.pone.0237260)
Supplement: S2 Table — ESBL: extended-spectrum beta-lactamase; hAmpC-Enterobacterales: high-level AmpC producing—Enterobacterales; CAZ-R: resistant to ceftazidime; MDR-GNB; multidrug-resistant Gram-negative bacilli; CFU: colony-forming unit. (XLSX) [file pone.0237260.s003.xlsx]

## Sheet: Sup Table Samples
Patient	Sample	Sample number	Sample type	Date	16S sequenced	Motivation for sequencing	E. faecium detection	ESBL-Enterobacterales	hAmpC-Enterobacterales	P. aeruginosa CAZ-R	S. maltophilia CAZ-R	MDR-GNB species 1	MDR-GNB species 2	Concentration Drigalski+CTX (Log CFU/g or CFU/mL)	MDR-GNB concentration (Log CFU/g or CFU/mL)	MDR-GNB relative abundance (Log)	Yeasts detection
A	A_ETA_1	1	ETA	2018-01-15	No		No	No	No	No	No						No
A	A_FEC_1	1	FEC	2018-01-15	Yes	Patient carrying MDRGNB	No	No	No	No	No						Yes
A	A_ETA_2	2	ETA	2018-01-17	No		No	No	No	No	No						Yes
A	A_FEC_2	2	FEC	2018-01-17	No		No	No	No	No	No						No
A	A_ETA_3	3	ETA	2018-01-19	No		No	No	No	No	No						No
A	A_FEC_3	3	FEC	2018-01-19	Yes	Patient carrying MDRGNB	No	No	No	No	No						No
A	A_ETA_4	4	ETA	2018-01-24	No		No	No	No	No	No						No
A	A_FEC_4	4	FEC	2018-01-24	Yes	Patient carrying MDRGNB	Yes	No	No	No	No						Yes
AA	AA_ETA_1	1	ETA	2018-02-14	No		No	No	No	No	No						No
AB	AB_ETA_1	1	ETA	2018-02-05	No		No	No	No	No	No						Yes
AB	AB_ETA_2	2	ETA	2018-02-08	No		No	No	No	No	No						Yes
AB	AB_ETA_3	3	ETA	2018-02-14	No		No	No	No	No	No						No
AC	AC_ETA_1	1	ETA	2018-01-22	No		No	No	No	No	No						No
AD	AD_ETA_1	1	ETA	2018-02-12	No		No	No	No	No	No						No
AE	AE_ETA_1	1	ETA	2018-01-19	No		Yes	No	No	No	No						No
AE	AE_ETA_2	2	ETA	2018-01-23	No		No	No	No	No	No						No
AE	AE_ETA_3	3	ETA	2018-01-29	No		No	No	No	No	No						No
AE	AE_ETA_4	4	ETA	2018-02-01	No		No	No	No	No	No						No
AE	AE_ETA_5	5	ETA	2018-02-06	No		No	No	No	No	No						No
B	B_ETA_1	1	ETA	2018-02-23	No		No	No	No	No	No						Yes
B	B_ETA_2	2	ETA	2018-03-06	No		No	No	Yes	No	No	Hafnia alvei		6	6	0	No
C	C_ETA_1	1	ETA	2018-01-19	No		No	No	No	No	No						No
C	C_ETA_2	2	ETA	2018-01-23	No		Yes	No	No	No	No						No
C	C_ETA_3	3	ETA	2018-01-31	No		No	No	No	No	No						No
D	D_ETA_1	1	ETA	2018-02-14	No		No	No	No	No	No						No
E	E_ETA_1	1	ETA	2018-02-26	No		No	No	No	No	No						No
F	F_ETA_1	1	ETA	2018-03-11	No		No	No	No	No	No						No
G	G_ETA_1	1	ETA	2018-01-22	No		No	No	No	No	No						No
H	H_ETA_1	1	ETA	2018-01-24	No		Yes	No	No	No	No						Yes
I	I_ETA_1	1	ETA	2018-01-22	No		No	No	No	No	No						No
J	J_ETA_1	1	ETA	2018-01-15	No		No	No	No	No	No						No
J	J_ETA_2	2	ETA	2018-01-17	No		No	No	No	No	No						No
K	K_ETA_1	1	ETA	2018-02-19	No		No	No	No	No	No						No
L	L_ETA_1	1	ETA	2018-02-01	No		No	No	No	No	No						Yes
L	L_ETA_2	2	ETA	2018-02-05	No		No	No	No	No	No						Yes
M	M_ETA_1	1	ETA	2018-02-26	No		Yes	No	No	No	No						No
N	N_ETA_1	1	ETA	2018-02-02	No		No	Yes	No	No	No	Klebsiella pneumoniae		6	6	0	Yes
N	N_ETA_2	2	ETA	2018-02-08	No		No	Yes	No	No	No	Klebsiella pneumoniae		7.60206	7.60206	0	No
O	O_ETA_1	1	ETA	2018-03-07	No		No	Yes	No	No	No	Escherichia coli		4.60206	4.60206	0	Yes
P	P_ETA_1	1	ETA	2018-01-22	No		No	No	No	No	No						No
Q	Q_ETA_1	1	ETA	2018-03-08	No		Yes	No	No	No	No						Yes
R	R_ETA_1	1	ETA	2018-01-23	No		No	Yes	No	No	No	Citrobacter freundii		5.30103	6.17609	-0.875061	No
R	R_ETA_2	2	ETA	2018-01-26	No		No	No	No	No	No						No
S	S_ETA_1	1	ETA	2018-02-15	No		No	No	No	No	No						No
T	T_ETA_1	1	ETA	2018-01-15	No		No	No	No	No	No						Yes
T	T_ETA_2	2	ETA	2018-01-17	No		No	No	No	No	No						No
T	T_ETA_3	3	ETA	2018-01-19	No		No	No	No	No	No						Yes
U	U_ETA_1	1	ETA	2018-02-02	No		No	No	No	No	No						No
U	U_ETA_2	2	ETA	2018-02-06	No		No	No	No	No	No						No
U	U_ETA_3	3	ETA	2018-02-12	No		No	No	No	No	No						No
V	V_ETA_1	1	ETA	2018-02-28	No		No	No	No	No	No						Yes
W	W_ETA_1	1	ETA	2018-02-19	No		No	No	No	No	No						No
W	W_ETA_2	2	ETA	2018-02-22	No		No	No	No	No	No						No
W	W_ETA_3	3	ETA	2018-02-26	No		No	No	No	No	No						No
W	W_ETA_4	4	ETA	2018-03-06	No		No	No	No	No	No						No
X	X_ETA_1	1	ETA	2018-02-23	No		No	No	No	No	No						No
Y	Y_ETA_1	1	ETA	2018-02-22	No		No	No	No	No	No						No
Y	Y_ETA_2	2	ETA	2018-02-26	No		No	No	No	No	No						No
Z	Z_ETA_1	1	ETA	2018-02-14	No		No	No	No	No	No						No
Z	Z_ETA_2	2	ETA	2018-02-19	No		No	No	No	No	No						No
Z	Z_ETA_3	3	ETA	2018-02-21	No		Yes	No	No	No	No						No
Z	Z_ETA_4	4	ETA	2018-02-28	No		Yes	No	No	No	No						No
A	A_ETA_5	5	ETA	2018-02-01	No		No	No	No	No	Yes	Stenotrophomonas maltophilia		6.30103	6.30103	0	No
A	A_FEC_5	5	FEC	2018-02-01	Yes	Patient carrying MDRGNB	No	No	No	No	No						Yes
A	A_ETA_6	6	ETA	2018-02-06	No		Yes	No	No	No	Yes	Stenotrophomonas maltophilia		6	6	0	No
A	A_FEC_6	6	FEC	2018-02-06	Yes	Patient carrying MDRGNB	Yes	No	No	No	No						No
A	A_ETA_7	7	ETA	2018-02-12	No		No	No	No	No	Yes	Stenotrophomonas maltophilia		6.30103	6.30103	0	No
A	A_FEC_7	7	FEC	2018-02-12	Yes	Patient carrying MDRGNB	Yes	No	No	No	No						No
A	A_ETA_8	8	ETA	2018-02-19	No		Yes	No	No	No	Yes	Stenotrophomonas maltophilia		6.47712	6.47712	0	No
A	A_FEC_8	8	FEC	2018-02-19	Yes	Patient carrying MDRGNB	Yes	No	No	No	No						No
AA	AA_FEC_1	1	FEC	2018-02-14	No		No	No	No	No	No						Yes
AB	AB_FEC_1	1	FEC	2018-02-05	Yes	Patient carrying yeasts	No	No	No	No	No						No
AB	AB_FEC_2	2	FEC	2018-02-08	Yes	Yeasts	No	No	No	No	No						Yes
AB	AB_FEC_3	3	FEC	2018-02-14	Yes	Yeasts	No	No	No	No	No						Yes
AC	AC_FEC_1	1	FEC	2018-01-22	Yes	E. faecium	Yes	No	No	No	No						No
AD	AD_FEC_1	1	FEC	2018-02-12	No		No	No	No	No	No						No
AE	AE_FEC_1	1	FEC	2018-01-19	Yes	MDR-GNB	Yes	Yes	No	No	No	Escherichia coli		8	8.60206	-0.60206	Yes
AE	AE_FEC_2	2	FEC	2018-01-23	Yes	MDR-GNB	Yes	Yes	No	No	No	Klebsiella pneumoniae	Escherichia coli	9.30103	10.301	-1	No
AE	AE_FEC_3	3	FEC	2018-01-29	No		No	No	No	No	No						Yes
AE	AE_FEC_4	4	FEC	2018-02-01	Yes	Yeasts	No	No	No	No	No						Yes
AE	AE_FEC_5	5	FEC	2018-02-06	Yes	MDR-GNB	No	Yes	No	No	No	Escherichia coli		4.47712	4.47712	0	Yes
B	B_FEC_1	1	FEC	2018-02-23	Yes	Patient carrying MDRGNB	No	No	No	No	No						Yes
B	B_FEC_2	2	FEC	2018-03-06	Yes	MDR-GNB	No	No	Yes	No	No	Hafnia alvei		10.6	10.6	0	No
C	C_FEC_1	1	FEC	2018-01-19	Yes	Patient carrying MDRGNB	No	No	No	No	No						No
C	C_FEC_2	2	FEC	2018-01-23	Yes	Patient carrying MDRGNB	No	No	No	No	No						No
C	C_FEC_3	3	FEC	2018-01-31	Yes	MDR-GNB	No	No	No	No	Yes	Stenotrophomonas maltophilia		6.60206	6.90309	-0.30103	No
D	D_FEC_1	1	FEC	2018-02-14	No		No	No	No	No	No						No
E	E_FEC_1	1	FEC	2018-02-26	No		No	No	No	No	No						No
F	F_FEC_1	1	FEC	2018-03-11	Yes	MDR-GNB	No	Yes	No	No	No	Escherichia coli		7.69897	7.69897	0
G	G_FEC_1	1	FEC	2018-01-22	Yes	E. faecium	Yes	No	No	No	No						No
H	H_FEC_1	1	FEC	2018-01-24	Yes	Yeasts	No	No	No	No	No						Yes
I	I_FEC_1	1	FEC	2018-01-22	No		No	No	No	No	No						No
J	J_FEC_1	1	FEC	2018-01-15	Yes	Patient carrying MDRGNB	No	No	No	No	No						No
J	J_FEC_2	2	FEC	2018-01-17	Yes	MDR-GNB	No	No	Yes	No	No	Enterobacter aerogenes		6	6.60206	-0.60206	No
K	K_FEC_1	1	FEC	2018-02-19	Yes	MDR-GNB	No	No	Yes	No	No	Morganella morganii	Enterobacter cloacae	7.60206	8	-0.39794	No
L	L_FEC_1	1	FEC	2018-02-01	Yes	MDR-GNB	No	Yes	No	No	No	Escherichia coli		10.301	10.4771	-0.176091	Yes
L	L_FEC_2	2	FEC	2018-02-05	Yes	MDR-GNB	No	Yes	No	No	No	Escherichia coli		6	6	0	Yes
M	M_FEC_1	1	FEC	2018-02-26	Yes	Yeasts	No	No	No	No	No						Yes
N	N_FEC_1	1	FEC	2018-02-02	Yes	MDR-GNB	No	Yes	No	No	No	Klebsiella pneumoniae		7.14613	7.14613	0	Yes
N	N_FEC_2	2	FEC	2018-02-08	Yes	MDR-GNB	No	Yes	No	No	No	Klebsiella pneumoniae		10.6021	10.6021	0	No
O	O_FEC_1	1	FEC	2018-03-07	Yes	MDR-GNB	Yes	Yes	No	No	No	Escherichia coli		8.47712	8.47712	0	No
P	P_FEC_1	1	FEC	2018-01-22	Yes	Infection involving MDR-GNB	No	No	No	No	No						No
Q	Q_FEC_1	1	FEC	2018-03-08	Yes	MDR-GNB	Yes	Yes	No	No	No	Klebsiella pneumoniae		6.30103	8.60206	-2.30103	Yes
R	R_FEC_1	1	FEC	2018-01-23	Yes	MDR-GNB	No	Yes	No	No	No	Citrobacter freundii		10.301	10.7782	-0.477121	Yes
R	R_FEC_2	2	FEC	2018-01-26	Yes	Patient carrying MDRGNB	No	No	No	No	No						Yes
S	S_FEC_1	1	FEC	2018-02-15	No		Yes	No	No	No	No						Yes
T	T_FEC_1	1	FEC	2018-01-15	Yes	Patient carrying yeasts	No	No	No	No	No						No
T	T_FEC_2	2	FEC	2018-01-17	No		No	No	No	No	No						Yes
T	T_FEC_3	3	FEC	2018-01-19	Yes	Yeasts	No	No	No	No	No						Yes
U	U_FEC_1	1	FEC	2018-02-02	Yes	MDR-GNB	No	Yes	No	No	No	Escherichia coli		8.30103	10.301	-2	No
U	U_FEC_2	2	FEC	2018-02-06	Yes	MDR-GNB	No	Yes	No	No	No	Escherichia coli		7.60206	9.60206	-2	No
U	U_FEC_3	3	FEC	2018-02-12	Yes	MDR-GNB	No	Yes	No	No	No	Escherichia coli		10.4771	10.6021	-0.124939	No
V	V_FEC_1	1	FEC	2018-02-28	No		Yes	No	No	No	No						No
W	W_FEC_1	1	FEC	2018-02-19	Yes	Always negative	No	No	No	No	No						No
W	W_FEC_2	2	FEC	2018-02-22	Yes	Always negative	No	No	No	No	No						No
W	W_FEC_3	3	FEC	2018-02-26	Yes	Always negative	No	No	No	No	No						No
W	W_FEC_4	4	FEC	2018-03-06	Yes	Always negative	No	No	No	No	No						No
X	X_FEC_1	1	FEC	2018-02-23	No		No	No	No	No	No						No
Y	Y_FEC_1	1	FEC	2018-02-22	No		No	No	No	No	No						No
Y	Y_FEC_2	2	FEC	2018-02-26	No		No	No	No	No	No						No
Z	Z_FEC_1	1	FEC	2018-02-14	Yes	Yeasts	No	No	No	No	No						Yes
Z	Z_FEC_2	2	FEC	2018-02-19	Yes	Yeasts	No	No	No	No	No						Yes
Z	Z_FEC_3	3	FEC	2018-02-21	No		No	No	No	No	No						Yes
Z	Z_FEC_4	4	FEC	2018-02-28	Yes	E. faecium	Yes	No	No	No	No						No
															7.14613
