# Supplementary material for: Relationship between the composition of the intestinal microbiota and the tracheal and intestinal colonization by opportunistic pathogens in intensive care patients
Source: PLoS One. 2020 Aug 28;15(8):e0237260. doi: 10.1371/journal.pone.0237260 (PMC7454957; doi:10.1371/journal.pone.0237260)
Supplement: S3 Table — NA: not available. (XLSX) [file pone.0237260.s004.xlsx]

## Sheet: shaman_otu_table
#OTU ID	Phylum	Class	Order	Family	Genus	Specie	A_FEC_5	A_FEC_6	A_FEC_7	A_FEC_1	A_FEC_3	A_FEC_8	A_FEC_4	B_FEC_2	B_FEC_1	C_FEC_1	C_FEC_2	C_FEC_3	F_FEC_1	G_FEC_1	H_FEC_1	J_FEC_1	J_FEC_2	K_FEC_1	L_FEC_1	L_FEC_2	M_FEC_1	N_FEC_1	N_FEC_2	O_FEC_1	P_FEC_1	Q_FEC_1	R_FEC_1	R_FEC_2	T_FEC_1	T_FEC_3	U_FEC_1	U_FEC_2	U_FEC_3	W_FEC_4	W_FEC_1	W_FEC_2	W_FEC_3	Z_FEC_1	Z_FEC_2	Z_FEC_4	AB_FEC_1	AB_FEC_2	AB_FEC_3
OTU_1	Firmicutes	Bacilli	Lactobacillales	Enterococcaceae	Enterococcus	Enterococcus faecalis	126607	18794	15260	33	42	37027	575632	339	247	22	114	6110	4205	1129	1086	273	1930	1599	25	20	1583	20145	24033	584	393	142	45	50	105	121	445	305	255	3943	3030	1381	860	129	351	339	76	84	29
OTU_11	Actinobacteria	Actinobacteria	Corynebacteriales	Corynebacteriaceae	Corynebacterium 1	NA	58108	670	95	1	0	51	5	20	19	1	6	321	2	210	68	0	6	17	1	37	2	0	5	0	1	1	9	2	0	11	1	1	14	10	0	3	74	3	7	183144	19	1	6
OTU_4	Firmicutes	Bacilli	Bacillales	Staphylococcaceae	Staphylococcus	Staphylococcus epidermidis	31972	13	0	2	11	4	111	29	20	51	16	749	4	342	33	6	17	262	2	74	36	36	103	5	7	29	31	5	0	151	3	13	12	4	2	12	120	471	5234	175991	17	43	72
OTU_108	Actinobacteria	Actinobacteria	Corynebacteriales	Corynebacteriaceae	Corynebacterium 1	Corynebacterium aurimucosum ATCC 7NANA975	3005	2	0	0	1	0	4	57	0	1	0	3	0	41	34	34	22	0	6	22	0	22	13	0	0	14	0	10	1	1	2	9	3	1	0	2	0	13	229	40	1	0	0
OTU_195	Firmicutes	Clostridia	Clostridiales	Family XI	Finegoldia	NA	1448	0	1	0	1	1	0	1	2	3	1	265	17	37	6	2	23	0	1	0	0	0	0	1	2	0	0	2	0	1	13	32	2	0	0	4	2	0	0	0	4	3	7
OTU_416	Actinobacteria	Actinobacteria	Micrococcales	Dermabacteraceae	Dermabacter	NA	309	0	0	0	0	0	0	0	0	0	0	0	0	3	0	0	0	0	0	0	0	4	1	0	0	0	0	0	0	0	0	0	0	0	0	0	0	0	0	0	0	0	0
OTU_7	Firmicutes	Erysipelotrichia	Erysipelotrichales	Erysipelotrichaceae	[Clostridium] innocuum group	Erysipelotrichaceae bacterium 6_1_45	190	1796	8145	15584	1663	8330	8346	4656	8	333	169	233085	563	4173	28	414	141	31	3530	2003	14893	575	393	78	39	1046	385	2036	1014	5662	437	134	286	15635	833	3681	10729	69	27	111	11854	2983	2997
OTU_9	Bacteroidetes	Bacteroidia	Bacteroidales	Bacteroidaceae	Bacteroides	NA	149	62813	22595	73797	47181	42005	58433	1081	3435	475	305	568	217	3822	100	157	93	2762	485	382	2740	1643	479	1313	237	7961	626	1925	838	1220	6883	405	3624	1664	201	5512	6913	7346	7939	352	479	1203	528
OTU_10	Firmicutes	Bacilli	Lactobacillales	Lactobacillaceae	Lactobacillus	Lactobacillus sp. CR-6NA9S	108	16	14	113	0	17	49	178	384	26	36	22	68	6	677	1	0	71	125	98	21	2	1	0	4	0	26	0	263	1182	133	63	52	343	3	1	113	11	37	117	2006	875	906
OTU_13	Bacteroidetes	Bacteroidia	Bacteroidales	Bacteroidaceae	Bacteroides	NA	99	6504	33382	4866	13750	6749	3618	869	3157	4157	1014	179	4854	17861	22	28	46	941	1296	1071	94349	2058	11612	766	13068	3703	4179	367	1200	4692	14565	917	106	34592	152	1047	13635	6932	15113	469	2623	3441	3188
OTU_12	Firmicutes	Clostridia	Clostridiales	Lachnospiraceae	Blautia	NA	97	346	33659	60860	66826	5530	40756	102	1440	1280	189	70	25	17	1	36	43	36	23	40	47	20	8	168	2256	1102	16	37	210	566	972	12	0	125	90	92	2414	430	2306	10	272	14	26
OTU_1084	NA	NA	NA	NA	NA	NA	97	3	0	0	0	0	0	0	0	0	0	0	0	1	0	0	0	0	0	0	0	0	0	0	0	0	0	0	0	0	0	0	0	0	0	0	0	0	0	0	0	0	0
OTU_25	Bacteroidetes	Bacteroidia	Bacteroidales	Prevotellaceae	Prevotella 9	NA	95	33364	15598	0	4	27465	74	17	0	1	31	181	605	1	53	4	7	2	6	12	7	9	13	4401	2	967	9	8	0	206	21	0	14	23	32	36	42	22	30	64	10	14	0
OTU_34	Firmicutes	Bacilli	Lactobacillales	Streptococcaceae	Streptococcus	Streptococcus salivarius subsp. thermophilus	73	8	6	3	3	10	47	593	1941	31	20	189	41	929	2587	1	0	91	641	749	1781	0	4	99	12690	43	59	6	7	2228	518	26	3	12	7	19	6	1570	19351	3540	11	7	4
OTU_1033	Firmicutes	Bacilli	Lactobacillales	Enterococcaceae	Enterococcus	Enterococcus durans	52	135	83	0	0	78	359	1	2	0	1	4	6	6	4	1	5	3	0	0	9	72	39	3	0	5	0	0	1	0	0	1	1	19	16	10	4	0	0	4	0	0	0
OTU_352	Firmicutes	Bacilli	Bacillales	Bacillaceae	Anaerobacillus	Anaerobacillus sp. NB2NANA6	35	1	0	0	0	0	14	1	1	0	1	7	2	0	0	0	0	0	0	0	0	1	2	0	1	0	0	0	0	12	1	0	0	0	1	0	0	0	1	56	0	0	1
OTU_5	Bacteroidetes	Bacteroidia	Bacteroidales	Bacteroidaceae	Bacteroides	NA	34	21	41	59	31	38	173	14381	43026	14831	3416	1576	18696	27503	29400	9227	2376	1412	12249	10908	72646	30270	9326	12862	26867	9844	4584	5390	24569	24771	56	30	20	32057	8046	32397	11005	51571	84823	2768	37877	44762	16635
OTU_1548	NA	NA	NA	NA	NA	NA	34	0	0	0	0	0	0	0	0	0	0	0	0	0	0	0	0	0	0	0	0	0	0	0	0	0	0	0	0	0	0	0	0	0	0	0	0	0	0	3	0	0	0
OTU_65	Fusobacteria	Fusobacteriia	Fusobacteriales	Fusobacteriaceae	Fusobacterium	NA	30	17266	465	1	0	6	36	18	210	1	10	435	0	0	17	1	1	1	10	1	0	0	0	1	0	1	5	2	0	129	9	339	15	12	1	1	44	35	10	15	0	2	0
OTU_147	Firmicutes	Negativicutes	Selenomonadales	Veillonellaceae	Dialister	NA	30	0	0	1	0	0	1	85	1936	0	0	429	0	119	0	0	1	479	0	0	5	0	0	1	38	84	1	0	0	0	2	25	0	0	214	60	8	3	3	3	0	0	0
OTU_512	Proteobacteria	Gammaproteobacteria	Betaproteobacteriales	Burkholderiaceae	Achromobacter	Achromobacter xylosoxidans subsp. xylosoxidans	28	1	0	0	0	0	0	0	0	0	0	0	0	0	0	0	0	0	0	0	0	0	0	0	1	0	0	0	1	0	0	0	0	0	0	0	0	0	0	0	0	0	0
OTU_1638	NA	NA	NA	NA	NA	NA	28	0	0	0	0	0	0	0	0	0	0	0	0	0	0	0	0	0	0	0	0	0	0	0	0	0	0	0	0	0	0	0	0	0	0	0	0	0	0	0	0	0	0
OTU_2	Bacteroidetes	Bacteroidia	Bacteroidales	Tannerellaceae	Parabacteroides	uncultured bacterium adhufec55	24	16	9	52	10	19	100	19876	729	726	294	269	1220	45763	49	14082	6776	381	3704	13606	19835	635	938	13205	2614	22709	605	326	6409	18440	4969	3026	2206	158650	51877	50107	68228	669	2156	259	2514	31510	2537
OTU_1904	NA	NA	NA	NA	NA	NA	24	0	0	0	0	0	0	0	0	0	0	0	0	0	0	0	0	0	0	0	0	0	0	0	0	0	0	0	0	0	0	0	0	0	0	0	0	0	0	0	0	0	0
OTU_2864	NA	NA	NA	NA	NA	NA	24	0	0	0	0	0	0	0	0	0	0	0	0	0	0	0	0	0	0	0	0	0	0	0	0	0	0	0	0	0	0	0	0	0	0	0	0	0	0	4	0	0	0
OTU_354	Fungi	Saccharomycetes	Saccharomycetales	Debaryomycetaceae	Candida-Lodderomyces clade	Candida albicans Ca529L	20	2	0	0	0	0	88	0	0	0	0	0	0	2	3	0	0	0	21	50	0	0	0	0	0	1	0	0	0	46	0	0	0	0	0	0	0	0	106	600	0	0	0
OTU_2209	NA	NA	NA	NA	NA	NA	20	0	0	0	0	0	0	0	0	0	0	0	0	0	0	0	0	0	0	0	0	0	0	0	0	0	0	0	0	0	0	0	0	0	0	0	0	0	0	0	0	0	0
OTU_1806	NA	NA	NA	NA	NA	NA	19	0	0	0	0	0	0	0	0	0	0	0	0	0	0	0	0	0	0	0	0	0	0	0	0	0	0	0	0	0	0	0	0	0	0	0	0	0	0	31	0	0	0
OTU_2161	NA	NA	NA	NA	NA	NA	19	0	0	0	0	0	0	0	0	0	0	0	0	0	0	0	0	0	0	0	0	0	0	0	0	0	0	0	0	0	0	0	0	0	0	0	0	0	0	0	0	0	0
OTU_57	Firmicutes	Bacilli	Lactobacillales	Lactobacillaceae	Lactobacillus	Lactobacillus gasseri	17	102	33	28	1247	89	92	171	153	0	0	10	0	1	349	1	1	12	1	0	17	0	0	262	0	1	2	0	1	143	1	9	1	24	1503	1189	108	257	1600	17172	2	1	0
OTU_1449	Firmicutes	Bacilli	Lactobacillales	Enterococcaceae	NA	NA	17	2	0	0	0	7	92	0	0	0	0	0	1	0	0	0	2	0	0	0	0	3	6	0	0	0	0	0	0	0	1	0	0	1	0	0	0	0	0	0	0	0	0
OTU_1468	NA	NA	NA	NA	NA	NA	16	0	0	0	0	0	0	0	0	0	0	0	0	0	0	0	0	0	0	0	0	0	0	0	0	0	0	0	0	0	0	0	0	0	0	0	0	0	0	8	0	0	0
OTU_45	Actinobacteria	Actinobacteria	Propionibacteriales	Propionibacteriaceae	Cutibacterium	Cutibacterium acnes	15	4	0	6	3	5	60	1	0	10	11	68	10	17	2	1	2	1	1	14	2	3	5	0	7	0	0	7	4	54	1	3	1	8	4	1	14	1	9	650	0	0	0
OTU_18	Firmicutes	Clostridia	Clostridiales	Ruminococcaceae	Faecalibacterium	NA	15	0	4	3	1	3	18	1	3	10842	3883	142	1441	11	309	5654	6760	6	5	5	138	15	0	35	5509	180	6	2	3113	6286	14877	274	8	5390	11443	8621	46201	1291	370	66	5	3	3
OTU_27	Bacteroidetes	Bacteroidia	Bacteroidales	Rikenellaceae	Alistipes	NA	14	1	6	8	3	2	22	49	1	1460	1219	35	18097	9	4	12875	11675	500	79	75	5985	1329	502	7	1403	1694	1281	45	10	47	73	23	3	31	13	4	10	2734	2542	68	9	6	5
OTU_43	Proteobacteria	Gammaproteobacteria	Enterobacteriales	Enterobacteriaceae	Hafnia-Obesumbacterium	Hafnia alvei	14	7	0	0	0	0	0	19734	2	0	1	32	0	0	16	0	0	0	0	3	0	0	2	1	0	0	1	0	0	0	8	1	8	0	0	0	0	0	2	9	5	0	1
OTU_2234	NA	NA	NA	NA	NA	NA	14	1	0	0	0	0	0	0	0	0	0	0	0	0	0	0	0	0	0	0	0	0	0	0	0	0	0	0	0	0	0	0	0	0	0	0	0	0	0	2	0	0	0
OTU_42	Firmicutes	Clostridia	Clostridiales	Ruminococcaceae	Flavonifractor	NA	13	107	4006	2733	19	11631	1676	138	181	40	5	6	432	7419	53	134	107	109	100	229	7	232	40	1868	37	43	419	1	270	1426	1092	47	301	154	724	127	43	68	32	22	721	1349	298
OTU_3	Proteobacteria	Gammaproteobacteria	Enterobacteriales	Enterobacteriaceae	Escherichia-Shigella	Escherichia coli	12	13	3	10	7	38	41	150	378	16	9	1492	1419	11728	17565	84	17	41609	31622	19687	770	13	59	23270	482	4321	11239	929	16	1030	5888	3635	27902	74	154	23927	30559	39386	203743	7260	96	42	22
OTU_3468	NA	NA	NA	NA	NA	NA	10	0	0	0	0	0	0	0	0	0	0	0	0	0	0	0	0	0	0	0	0	0	0	0	0	0	0	0	0	0	0	0	0	0	0	0	0	0	0	0	0	0	0
OTU_14	Verrucomicrobia	Verrucomicrobiae	Verrucomicrobiales	Akkermansiaceae	Akkermansia	NA	9	8	10	37	1	25	45	6574	1638	14	3	57	15	57	4	18	19	11	34903	17469	26	7	14	0	1043	8	9	7	15	27	43	17	3	63	34	61	13	26445	117042	11055	12112	19706	12051
OTU_36	Firmicutes	Clostridia	Clostridiales	Ruminococcaceae	UBA1819	NA	9	0	5	0	3	3	34	1819	583	42	14	14	1894	1094	88	283	210	12	528	42	3	585	2096	1934	621	102	10	1	434	9012	1341	511	3265	431	236	1021	210	62	29	166	7912	6438	4749
OTU_28	Firmicutes	Clostridia	Clostridiales	Lachnospiraceae	Lachnoclostridium	NA	8	0	7	2	0	4	26	82	137	19	14	356	5469	9602	7	317	723	1906	703	267	722	5253	1934	1273	124	605	508	1	131	3393	579	613	2682	10778	22994	3452	11873	449	766	58	1294	2668	651
OTU_1477	Firmicutes	Bacilli	Bacillales	Staphylococcaceae	Macrococcus	NA	8	0	0	0	0	2	19	0	0	0	0	1	0	6	1	0	0	2	0	1	0	0	1	0	0	0	0	0	0	0	0	0	0	1	0	0	1	0	2	36	0	0	0
OTU_255	Verrucomicrobia	Verrucomicrobiae	Verrucomicrobiales	Verrucomicrobiaceae	NA	NA	7	3	0	1	0	1	77	1	0	5	6	70	0	1	0	0	0	0	0	1	3	0	0	1	2	1	0	0	0	393	0	0	0	0	0	1	0	0	1	286	0	0	0
OTU_17	Bacteroidetes	Bacteroidia	Bacteroidales	Rikenellaceae	Alistipes	NA	7	4	2	13	5	2	25	23027	565	418	110	580	6182	40906	16	293	276	6996	7676	10057	2003	396	202	113	798	4877	164	12	18525	30210	10052	4349	1876	1470	671	1119	853	3287	940	105	72	10	17
OTU_44	Bacteroidetes	Bacteroidia	Bacteroidales	Bacteroidaceae	Bacteroides	NA	7	2	2	0	0	6	21	14	64	87	6	64	11	12	2	2074	825	531	691	748	19	52	10	0	8244	1517	13	0	6	32	7749	1459	792	5793	168	1698	5828	805	1164	20	1	0	1
OTU_32	Firmicutes	Negativicutes	Selenomonadales	Acidaminococcaceae	Phascolarctobacterium	NA	7	2	3	10	1	5	14	546	315	5	3	31	25180	35	9337	4867	2686	3	5086	8539	3	0	0	2	10	4273	366	20	5	35	3821	1446	597	26	4	10	5	2	16	26	5881	13854	6251
OTU_33	Bacteroidetes	Bacteroidia	Bacteroidales	Marinifilaceae	Odoribacter	NA	7	0	0	1	2	2	13	2145	38	314	162	42	2504	4258	9	6675	3854	284	1663	1275	39	57	45	14	141	515	1513	15	1195	11317	1927	1232	2454	3321	1612	4349	2480	2380	5904	106	92	1681	141
OTU_191	Bacteroidetes	Bacteroidia	Flavobacteriales	Flavobacteriaceae	Flavobacterium	Flavobacterium sp. ICM 1NA65	6	2	0	0	2	0	43	0	0	2	6	51	0	9	1	0	2	1	0	14	0	0	0	0	2	0	0	0	1	336	0	0	0	0	0	0	0	0	2	271	0	0	0
OTU_35	Firmicutes	Clostridia	Clostridiales	Lachnospiraceae	[Ruminococcus] gnavus group	Ruminococcus gnavus CC55_NANA1C	6	4	0	7	3	6	7	471	7981	66	10	20	509	4101	754	1	3	1	5	12	1	3	6	1	13	1106	1327	3	623	3514	670	3124	8722	12	3	16	14	1553	2623	124	311	604	231
OTU_2774	NA	NA	NA	NA	NA	NA	6	0	0	0	0	0	0	0	0	0	0	0	0	0	0	0	0	0	0	0	0	0	0	0	0	0	0	0	0	0	0	0	0	0	0	0	0	0	0	0	0	0	0
OTU_488	Firmicutes	Clostridia	Clostridiales	Ruminococcaceae	NA	uncultured Ruminococcus sp.	6	0	0	0	0	0	0	14	9	11	9	1	0	0	0	3	0	0	0	0	12	0	0	0	0	5	7	0	0	9	82	22	12	0	0	0	0	3	13	0	5	2	4
OTU_578	NA	NA	NA	NA	NA	NA	6	0	0	0	0	0	0	0	0	0	0	0	0	0	0	0	0	0	0	0	0	0	0	0	0	0	0	0	0	0	0	0	0	0	0	0	0	0	0	235	0	0	0
OTU_947	Firmicutes	Bacilli	Bacillales	Paenibacillaceae	Aneurinibacillus	Aneurinibacillus thermoaerophilus	6	0	0	0	0	0	0	0	0	0	0	0	0	0	0	0	0	0	0	0	0	0	0	0	0	0	0	0	0	0	0	0	0	0	0	0	0	0	0	0	0	0	0
OTU_40	Bacteroidetes	Bacteroidia	Bacteroidales	Bacteroidaceae	Bacteroides	NA	5	9	14	78	9	6	42	147	1400	2837	1278	458	81	182	14	19200	25291	9	894	4643	961	2636	2727	28	1003	84344	21	6	38	208	2838	175	28	1419	447	11606	5308	29	40	14	76	27	53
OTU_215	Bacteroidetes	Bacteroidia	Bacteroidales	Bacteroidaceae	Bacteroides	NA	5	5	7	13	3	12	36	6	2	708	614	25	119	35595	15	220	7	1295	2042	5473	5648	399	416	150	3742	25	1	4	4	43	2922	2661	12614	10979	927	4914	3013	8413	20337	316	1	5	14
OTU_59	Proteobacteria	Gammaproteobacteria	Betaproteobacteriales	Neisseriaceae	Eikenella	NA	5	2771	170	5	0	55	0	2	0	0	1	4	1	0	4	1	0	0	4	0	0	0	0	1	3	0	0	0	0	1	2	5	2	11	0	0	5	0	0	4	0	0	0
OTU_1552	NA	NA	NA	NA	NA	NA	5	0	0	0	0	0	0	0	0	0	0	0	0	0	0	0	0	0	0	0	0	0	0	0	0	0	0	0	0	0	0	0	0	0	0	0	0	0	0	46	0	0	0
OTU_2610	Firmicutes	Bacilli	Bacillales	Staphylococcaceae	NA	NA	5	0	0	0	0	0	0	0	0	0	0	0	0	0	0	0	0	0	0	0	0	0	0	0	0	0	0	0	0	0	0	0	0	0	0	0	0	0	1	29	0	0	0
OTU_94	Firmicutes	Clostridia	Clostridiales	Lachnospiraceae	Lachnoclostridium	NA	5	0	0	0	0	0	0	4	8	5	2	6	304	1370	9330	99	32	24	18	10	5	669	227	2	1	60	4	0	19	1542	66	31	38	23	98	33	234	43	136	3	56	59	86
OTU_20	Bacteroidetes	Bacteroidia	Bacteroidales	Tannerellaceae	Parabacteroides	NA	4	8	1	5	2	2	33	681	259	1200	127	90	2347	66605	12	4774	4305	906	2433	4040	9	679	3061	2650	2583	1817	4344	64	2429	18828	4310	1541	18107	36362	5339	2439	12507	3824	5747	182	216	568	157
OTU_252	Firmicutes	Bacilli	Bacillales	Bacillaceae	Anaerobacillus	NA	4	2	2	0	0	1	21	0	2	0	3	9	0	1	0	0	0	0	0	2	0	1	1	0	0	0	0	0	0	23	0	0	0	1	0	5	1	0	0	38	0	1	0
OTU_19	Firmicutes	Bacilli	Lactobacillales	Lactobacillaceae	Lactobacillus	Lactobacillus salivarius	4	0	1	22	58	0	17	0	0	2	23	91053	2	1	29	0	0	2	0	3	40	0	0	2741	9	0	0	11	94	6004	0	1	1	21	6	14	14	0	0	0	0	0	0
OTU_29	Euryarchaeota	Methanobacteria	Methanobacteriales	Methanobacteriaceae	Methanobrevibacter	uncultured archaeon	4	0	1	2	0	2	8	1641	655	801	1961	10975	2	10141	3	1679	689	4	0	1	3749	314	69	1195	4132	1	73	212	816	3393	3	0	0	8905	3787	4750	11804	1420	34921	536	2	5	2
OTU_6	Firmicutes	Clostridia	Clostridiales	Clostridiales vadinBB6NA group	NA	NA	4	1	1	0	44	0	6	6	0	2496	30404	353431	0	6	49	952	1125	1	0	0	119	0	0	27	30	0	96	2012	67	836	5	0	0	49	17	21	37	2	1	0	4	5	0
OTU_1368	NA	NA	NA	NA	NA	NA	4	1	0	0	0	0	0	0	0	0	0	0	0	0	0	0	0	0	0	0	0	0	0	0	0	0	0	0	0	0	0	0	0	0	0	0	0	0	0	34	0	0	0
OTU_804	NA	NA	NA	NA	NA	NA	4	0	0	0	0	0	0	0	0	0	0	0	0	0	0	0	0	0	0	0	0	0	0	0	0	0	0	0	0	0	0	0	0	0	0	0	0	0	0	182	0	0	0
OTU_1980	Verrucomicrobia	Verrucomicrobiae	Verrucomicrobiales	Akkermansiaceae	Akkermansia	NA	3	0	3	2	1	1	40	2	0	6	5	51	3	1	11	11405	15662	6	5	3	0	2	0	1	46	0	0	2	15	97	31602	12439	3294	19	12	5	8	7	5	0	6	1	2
OTU_48	Actinobacteria	Actinobacteria	Bifidobacteriales	Bifidobacteriaceae	Bifidobacterium	Bifidobacterium longum subsp. longum	3	0	3	0	1	0	26	31	138	1088	1246	136	147	348	3037	684	134	1304	5	12	147	0	0	7	2903	53	23	36	3376	10729	12106	882	161	8	1448	389	200	206	2851	73	3698	209	944
OTU_52	Firmicutes	Clostridia	Clostridiales	Lachnospiraceae	Hungatella	NA	3	0	4	2	4	1	12	15	188	17	11	70	930	3641	0	4867	3014	69	9	54	1990	1456	252	398	35	8	488	1372	4	28	801	801	279	9729	721	403	381	12	29	2	114	24	26
OTU_423	Proteobacteria	Gammaproteobacteria	Betaproteobacteriales	Burkholderiaceae	Delftia	NA	3	0	1	0	0	0	8	0	0	0	0	9	16	0	0	0	0	0	0	0	0	3	2	3	0	2	0	0	2	126	0	1	2	0	0	3	0	0	0	53	2	1	0
OTU_68	Bacteroidetes	Bacteroidia	Bacteroidales	Barnesiellaceae	Barnesiella	NA	3	2	1	0	2	3	6	2340	552	4231	1163	41	7	1278	0	14	6	262	0	6	2	109	2997	0	1236	2543	181	5	1431	4017	10174	1291	288	864	7	2955	367	9	23	45	1616	5160	431
OTU_814	Bacteroidetes	Bacteroidia	Bacteroidales	Bacteroidaceae	Bacteroides	NA	3	1	1	5	1	1	5	206	16	95	35	22	69	751	2	557	207	46	391	1105	114	53	43	135	121	259	42	7	401	149	223	36	16	800	1032	487	1295	86	218	3	126	203	39
OTU_30	Bacteroidetes	Bacteroidia	Bacteroidales	Bacteroidaceae	Bacteroides	gut metagenome	3	8	10	24	7	9	4	3271	20304	11	4	9	1549	849	1	1332	1690	5	18939	19024	4	656	973	3	5	117	398	2062	174	99	1	2	3	35	4	1	16	3	3	19	2	0	16
OTU_116	Firmicutes	Clostridia	Clostridiales	Peptostreptococcaceae	Romboutsia	NA	3	0	2	0	0	0	2	535	96	1	0	0	6	31	156	3	2	33	0	0	77	0	0	0	11	0	0	0	0	71	2682	419	86	0	194	91	71	159	1828	81	10	0	2
OTU_54	Firmicutes	Clostridia	Clostridiales	Peptostreptococcaceae	Clostridioides	Clostridioides difficile	3	1	0	3	6	5	1	5	5	0	0	22	17152	2	2	3	2	1	1	9	93	1	3	5	3	3	93	4	5	150	1144	334	956	12	54	23	8	125	1309	16	1	2	4
OTU_594	Firmicutes	Bacilli	Bacillales	Bacillaceae	Bacillus	Bacillus licheniformis	3	0	0	0	0	0	1	0	0	0	0	0	0	0	1	0	0	0	0	0	0	0	1	0	0	0	0	0	0	6	0	0	0	0	0	0	0	0	1	3	0	0	0
OTU_664	Firmicutes	Bacilli	Lactobacillales	Aerococcaceae	Abiotrophia	NA	3	0	0	0	0	0	1	11	1	0	0	46	0	0	0	0	1	0	0	0	0	0	0	0	1	0	0	0	0	0	0	0	0	1	1	2	0	1	1	0	0	0	0
OTU_132	Proteobacteria	Gammaproteobacteria	Betaproteobacteriales	Burkholderiaceae	Sutterella	NA	3	4	0	0	1	0	0	3396	918	0	1	1	0	0	0	0	0	0	0	0	219	0	0	0	0	0	0	1	1	0	0	0	1	0	0	0	0	0	0	1	0	0	1
OTU_1524	Fusobacteria	Fusobacteriia	Fusobacteriales	Fusobacteriaceae	Fusobacterium	NA	3	4094	135	0	0	0	0	5	1	1	3	0	0	0	8	0	0	0	0	0	0	0	0	0	0	0	0	0	0	30	1	1	2	1	0	0	16	2	0	0	0	0	0
OTU_1022	Patescibacteria	Gracilibacteria	Candidatus Peribacteria	NA	NA	NA	3	0	0	0	0	0	0	0	0	0	0	2	1	0	0	0	0	0	0	0	0	0	0	0	0	0	0	0	0	3	0	0	0	0	0	0	0	0	0	1	0	0	0
OTU_289	Proteobacteria	Gammaproteobacteria	Pasteurellales	Pasteurellaceae	Haemophilus	NA	3	0	0	0	0	0	0	0	0	0	1	13	0	2	0	0	0	1	0	1	1	0	0	141	5	3	0	1	0	1	63	16	9	0	1	0	1	9	23	2	0	0	0
OTU_789	Patescibacteria	Gracilibacteria	NA	NA	NA	NA	3	0	0	0	0	0	0	0	0	0	0	3	1	0	0	0	0	0	0	0	0	0	0	0	0	0	0	0	0	0	0	0	0	0	0	0	0	0	0	26	0	0	0
OTU_23	Bacteroidetes	Bacteroidia	Bacteroidales	Prevotellaceae	Prevotella 7	NA	2	1	0	7	0	0	38	7	21	0	0	0	3	2	0	22	0	17	2	0	0	0	0	13	51	0	21	0	22	0	21	15	0	6	0	0	34	0	0	50	0	0	0
OTU_2740	Bacteroidetes	Bacteroidia	Bacteroidales	Bacteroidaceae	NA	NA	2	8	7	15	4	4	19	4192	217	2194	957	308	1337	18375	10	12495	4381	955	9512	29237	2066	1189	1249	3185	3004	6069	809	131	8760	3376	5314	1159	515	18163	21505	9813	27918	1514	3698	80	3250	5113	879
OTU_810	Bacteroidetes	Bacteroidia	Bacteroidales	Bacteroidaceae	Bacteroides	NA	2	15	18	16	10	15	14	90	14	51	24	15	35	430	6	279	105	26	195	528	130	32	44	76	168	173	33	13	247	78	165	29	16	499	499	261	663	62	150	7	98	138	29
OTU_69	Firmicutes	Negativicutes	Selenomonadales	Veillonellaceae	Anaeroglobus	NA	2	3	21130	0	0	5141	13	603	379	0	0	0	0	0	0	5	11	0	6	0	0	11	3	73	1	0	0	2	1	0	4	0	2	0	18	6	0	23	5	0	15	0	1
OTU_62	Firmicutes	Clostridia	Clostridiales	Ruminococcaceae	Ruminococcus 2	NA	2	0	0	2	5	1	8	262	3213	7173	6723	1061	0	8	1	10	0	1	0	1	392	0	1	0	3674	12	1	3	2	10	189	5	1	0	15	10	1	68	220	32	21	62	12
OTU_74	Bacteroidetes	Bacteroidia	Bacteroidales	Rikenellaceae	Alistipes	NA	2	1	2	1	0	0	8	1	0	3	5	20	0	0	0	10768	5041	0	3	2	0	1	0	0	14	0	0	0	8	28	11	4	0	1	3	0	4	0	0	0	2	0	0
OTU_362	Proteobacteria	Gammaproteobacteria	Betaproteobacteriales	Neisseriaceae	NA	NA	2	0	0	0	0	0	8	0	0	1	3	13	0	3	0	0	0	0	1	4	1	0	0	0	0	0	0	0	0	7	0	0	0	0	0	2	0	0	0	221	0	0	0
OTU_56	Bacteroidetes	Bacteroidia	Bacteroidales	Bacteroidaceae	Bacteroides	NA	2	1	2	6	0	0	6	1	3	152	61	426	87	8	0	3512	2457	904	855	926	1756	50	15	20	970	780	45	1	1	18	256	13	20	386	37	339	816	4	4	5	2	5	3
OTU_2837	Firmicutes	Bacilli	Lactobacillales	Streptococcaceae	Streptococcus	Streptococcus equinus	2	0	0	0	0	0	4	248	905	0	0	1	21	0	1	0	0	0	0	0	0	0	0	0	0	0	0	0	0	1	24	3	0	0	0	3	2	0	2	235	0	0	1
OTU_150	Firmicutes	Negativicutes	Selenomonadales	Acidaminococcaceae	Acidaminococcus	NA	2	0	0	0	0	0	3	0	10	0	2	2	0	0	4	18	3	298	30	318	1	0	0	2652	4	14	3144	6	1	2	3944	252	70	0	0	0	4	0	0	4	0	0	0
OTU_271	Proteobacteria	Gammaproteobacteria	Pseudomonadales	Moraxellaceae	Acinetobacter	Acinetobacter johnsonii CIP 64.6	2	2	3	0	0	1	2	0	0	1	1	0	2	0	0	2	0	0	2	3	1	0	0	0	0	0	1	3	0	23	0	1	0	0	0	0	0	0	0	19	0	0	0
OTU_115	Firmicutes	Clostridia	Clostridiales	Lachnospiraceae	[Eubacterium] hallii group	NA	2	0	2	0	0	0	2	0	0	683	329	25	38	83	0	0	1	562	0	0	20	0	0	1	1275	29	0	0	86	1554	1685	251	7	1	50	148	75	625	1006	58	1838	23	118
OTU_143	Firmicutes	Erysipelotrichia	Erysipelotrichales	Erysipelotrichaceae	Erysipelatoclostridium	NA	2	0	0	0	0	2	1	59	3	535	295	4	0	2	0	36	3	0	0	0	87	134	294	0	4	2	45	19	0	279	61	61	10	0	0	4	0	0	1	0	93	3196	943
OTU_1365	Firmicutes	Bacilli	Bacillales	Bacillaceae	Bacillus	Bacillus sp.	2	0	0	0	0	0	1	0	0	0	0	0	0	0	0	0	0	0	0	0	0	0	0	0	0	0	0	0	0	0	0	0	0	0	0	0	0	0	0	1	0	0	0
OTU_24	Firmicutes	Clostridia	Clostridiales	Clostridiales vadinBB6NA group	NA	NA	2	0	0	0	13	0	0	0	0	3548	48553	35328	0	0	7	0	0	0	0	0	57	0	0	11	1	2	0	8	0	11	4	0	0	11	3	5	1	0	1	1	3	2	0
OTU_49	Proteobacteria	Gammaproteobacteria	Betaproteobacteriales	Burkholderiaceae	Sutterella	NA	2	0	0	1	7	0	0	0	0	9058	22060	43	0	26	0	0	0	0	0	2	14	0	0	6	0	0	0	6	0	8	3	0	0	0	0	0	1	0	0	0	1	1	4
OTU_241	Bacteroidetes	Bacteroidia	Bacteroidales	Rikenellaceae	Alistipes	NA	2	0	0	0	1	0	0	1271	18	0	1	2	0	0	0	0	0	0	0	0	0	0	0	0	0	0	0	0	0	0	0	0	1	0	0	0	0	0	0	0	0	0	0
OTU_72	Firmicutes	Bacilli	Lactobacillales	Lactobacillaceae	Lactobacillus	Lactobacillus sp.	2	0	0	1	0	0	0	580	12818	0	0	0	135	322	255	0	1	0	0	1	3	0	0	0	1	0	3	0	45	2806	36	0	1	0	0	0	12	9	228	16	1	1	1
OTU_161	Bacteroidetes	Bacteroidia	Bacteroidales	Rikenellaceae	Alistipes	NA	2	0	2	0	0	0	0	39	23	0	0	0	9	1	629	13	4	2	180	230	27	0	0	0	172	191	1	0	0	0	1670	262	38	0	0	0	0	101	23	0	0	0	1
OTU_1269	Proteobacteria	Gammaproteobacteria	Betaproteobacteriales	Burkholderiaceae	Hydrogenophaga	NA	2	0	0	0	0	0	0	0	0	0	1	4	0	0	0	0	0	0	0	1	0	0	0	0	0	0	0	0	0	40	0	0	0	0	0	0	0	0	0	17	0	0	0
OTU_139	Firmicutes	Clostridia	Clostridiales	Ruminococcaceae	Ruminiclostridium 5	NA	2	0	0	0	0	0	0	945	50	42	14	4	1	59	0	39	21	169	0	0	1166	6	178	1	283	0	105	3	0	2	437	102	44	52	9	46	249	3	0	0	787	136	143
OTU_149	Firmicutes	Clostridia	Clostridiales	Ruminococcaceae	Ruminococcaceae UCG-NANA4	NA	2	0	0	0	0	0	0	0	0	0	0	7	2130	0	0	568	438	0	26	31	0	0	1	0	0	101	126	0	0	0	393	101	130	3	0	0	0	0	0	0	0	0	0
OTU_2040	NA	NA	NA	NA	NA	NA	2	0	0	0	0	0	0	0	0	0	0	0	0	0	0	0	0	0	0	0	0	0	0	0	0	0	0	0	0	0	0	0	0	0	0	0	0	0	0	37	0	0	0
OTU_2375	NA	NA	NA	NA	NA	NA	2	0	0	0	0	0	0	0	0	0	0	0	0	0	0	0	0	0	0	0	0	0	0	0	0	0	0	0	0	0	0	0	0	0	0	0	0	0	0	12	0	0	0
OTU_910	Proteobacteria	Gammaproteobacteria	Betaproteobacteriales	Burkholderiaceae	Polynucleobacter	Polynucleobacter duraquae	2	0	0	0	0	0	0	0	0	0	1	0	0	0	0	0	0	0	0	0	0	0	2	0	0	0	0	0	0	3	0	0	0	0	0	0	0	0	0	12	0	0	0
OTU_683	NA	NA	NA	NA	NA	NA	1	68	26	67	26	22	19	0	0	0	0	0	0	4	1	0	0	0	0	0	0	1	0	0	0	6	1	0	0	2	0	0	5	0	0	5	5	4	4	0	0	4	0
OTU_55	Proteobacteria	Gammaproteobacteria	Betaproteobacteriales	Burkholderiaceae	Parasutterella	NA	1	0	3	0	1	0	12	0	2	1	7	11	9	28	2	5714	2876	712	2440	636	0	351	1356	20	1776	0	1079	4	2	28	3632	384	36	1250	25	31	108	16	25	1	2382	1565	46
OTU_159	Firmicutes	Negativicutes	Selenomonadales	Acidaminococcaceae	Phascolarctobacterium	uncultured Firmicutes bacterium	1	0	0	0	0	0	12	1648	87	997	133	167	261	1	0	0	0	8	0	0	0	0	0	0	3257	0	0	0	1	1	1	0	1	2	1	0	0	0	0	0	0	0	0
OTU_84	Firmicutes	Clostridia	Clostridiales	Lachnospiraceae	Lachnoclostridium	NA	1	0	0	0	0	0	10	1	17	8	1	3	2000	796	0	105	71	0	3	4	0	172	258	0	2	7	7	0	235	2022	112	43	49	111	765	154	115	62	40	2	372	248	145
OTU_103	Bacteroidetes	Bacteroidia	Bacteroidales	Rikenellaceae	Alistipes	NA	1	0	0	0	0	0	9	1381	10	0	0	3	0	0	1	10	14	0	0	1	0	0	0	0	104	0	0	0	0	0	3880	1094	700	0	0	0	0	67	551	15	0	0	0
OTU_86	Firmicutes	Clostridia	Clostridiales	Lachnospiraceae	Sellimonas	Sellimonas intestinalis	1	0	1	0	2	0	7	165	39	0	1	13	15	4	21	2635	446	223	0	0	1486	1	0	1	8	113	479	551	1675	3467	419	139	225	5	1	1	3	0	0	2	314	14	42
OTU_450	NA	NA	NA	NA	NA	NA	1	3	7	14	0	4	6	3	0	1	0	421	0	3	0	0	0	0	0	2	5	0	0	0	0	0	1	1	0	4	0	1	0	22	1	5	23	0	0	0	16	5	0
OTU_98	Tenericutes	Mollicutes	Mycoplasmatales	Mycoplasmataceae	Mycoplasma	Mycoplasma salivarium	1	0	0	0	0	0	4	0	0	0	0	1	0	0	3	2	0	0	0	0	0	0	0	0	3	0	0	0	1	0	0	0	0	0	0	0	3	1	0	2	0	0	0
OTU_819	Patescibacteria	Gracilibacteria	NA	NA	NA	NA	1	0	0	0	0	0	3	0	0	0	0	7	0	0	0	0	0	0	0	0	0	0	0	0	0	0	0	0	0	12	0	0	0	0	0	0	0	0	0	14	0	0	0
OTU_58	Firmicutes	Clostridia	Clostridiales	Ruminococcaceae	Oscillibacter	NA	1	0	0	1	0	2	2	37	150	249	3	35	1478	8529	0	914	1323	45	200	53	295	559	1772	1	170	174	185	1	14	503	1103	118	164	1257	22	368	994	238	7	60	271	807	250
OTU_3355	Bacteroidetes	Bacteroidia	Bacteroidales	Marinifilaceae	Butyricimonas	NA	1	0	0	0	0	2	2	0	0	1014	319	73	21	426	0	240	231	38	874	398	2838	112	1	1	90	3	47	2	174	1631	1020	439	275	1	0	1	0	0	0	0	1061	2334	157
OTU_201	Firmicutes	Clostridia	Clostridiales	Lachnospiraceae	NA	NA	1	0	0	2	0	0	2	82	4	8	2	2	346	2	0	226	144	46	47	129	236	5	31	692	18	10	1	0	14	37	58	10	2	8	36	14	41	11	64	0	8	6	7
OTU_281	Bacteroidetes	Bacteroidia	Bacteroidales	Barnesiellaceae	Coprobacter	NA	1	0	0	0	0	0	2	206	19	1	0	1	24	0	0	407	98	0	0	0	77	0	0	0	7	0	0	0	1	0	594	148	39	0	0	0	0	0	0	0	0	0	0
OTU_492	Actinobacteria	Actinobacteria	Micrococcales	Microbacteriaceae	Candidatus Aquiluna	NA	1	0	0	0	0	0	2	0	0	0	0	10	0	0	0	0	0	0	0	1	0	0	0	0	0	0	0	0	0	35	0	0	0	0	0	0	0	0	0	30	0	0	0
OTU_92	Firmicutes	Negativicutes	Selenomonadales	Veillonellaceae	Veillonella	NA	1	0	0	3	1	4	1	163	4477	4	5	380	3	3	224	1	1	15	3	0	4	1	0	6479	21	9	6	7	40	27	97	44	13	2	23	2	31	206	214	38	1	0	1
OTU_169	Firmicutes	Clostridia	Clostridiales	Lachnospiraceae	GCA-9NANANA66575	NA	1	0	0	0	0	0	1	2092	65	1	0	1	4	1	2	30	9	0	0	0	902	0	0	263	268	0	2	0	0	43	15	6	3	0	3	13	10	12	2	1	4	9	0
OTU_170	Firmicutes	Clostridia	Clostridiales	Ruminococcaceae	Ruminococcaceae UCG-NANA5	NA	1	0	0	0	0	0	1	0	0	5	1	0	5	0	0	305	548	0	1	0	0	0	0	0	13	0	0	0	1	0	2011	261	33	1	1	0	0	71	1	0	0	0	0
OTU_272	Epsilonbacteraeota	Campylobacteria	Campylobacterales	Campylobacteraceae	Campylobacter	NA	1	0	0	0	0	0	1	0	0	0	0	0	0	0	0	0	0	0	0	0	0	0	0	9	0	0	0	0	1	0	0	75	12	0	0	0	1	2	0	1	0	0	0
OTU_370	Proteobacteria	Gammaproteobacteria	Xanthomonadales	Xanthomonadaceae	Stenotrophomonas	Azotobacter sp.	1	0	0	0	0	0	1	0	0	0	1	68	0	2	0	0	0	0	0	0	0	0	0	0	2	0	0	0	0	9	0	0	0	0	3	0	0	0	0	0	0	0	0
OTU_85	Firmicutes	Clostridia	Clostridiales	Ruminococcaceae	[Eubacterium] coprostanoligenes group	NA	1	0	0	0	0	0	1	0	0	0	0	128	108	25	3	1051	523	0	1	0	0	31	3	0	3713	1	53	1	151	369	1	1	0	68	447	1893	601	3050	179	97	0	0	0
OTU_1019	NA	NA	NA	NA	NA	NA	1	20	16	0	5	16	0	0	0	0	0	0	0	0	0	0	0	0	0	0	0	0	0	0	0	0	0	0	0	0	0	0	0	0	0	0	0	0	1	0	0	0	0
OTU_589	Firmicutes	Bacilli	Lactobacillales	Streptococcaceae	Streptococcus	Streptococcus massiliensis	1	0	0	0	0	7	0	0	0	0	0	0	0	0	0	0	0	0	0	0	0	0	0	0	0	0	0	0	0	0	0	0	0	0	0	0	0	0	0	0	0	0	0
OTU_777	Bacteroidetes	Bacteroidia	Bacteroidales	Bacteroidaceae	Bacteroides	NA	1	8	23	2	6	6	0	0	0	2	0	0	3	5	0	0	0	0	3	0	89	1	5	1	5	6	3	0	1	1	14	0	0	39	0	1	8	12	8	0	6	1	1
OTU_76	Proteobacteria	Deltaproteobacteria	Desulfovibrionales	Desulfovibrionaceae	Bilophila	uncultured delta proteobacterium	1	0	0	3	1	0	0	941	67	55	4	188	510	3171	1208	333	313	544	1361	5032	1052	25	1	66	2653	400	473	7	0	64	449	135	40	1387	520	723	1000	759	4186	130	790	29	290
OTU_109	Firmicutes	Erysipelotrichia	Erysipelotrichales	Erysipelotrichaceae	Faecalicoccus	Faecalicoccus pleomorphus	1	0	0	0	1	0	0	186	37	0	1	0	0	0	6751	0	0	0	0	0	0	0	2	0	0	0	0	0	0	1	0	0	0	1	1	1	0	0	0	0	0	0	0
OTU_185	Bacteroidetes	Bacteroidia	Bacteroidales	Rikenellaceae	Alistipes	NA	1	0	1	0	0	0	0	87	18	0	1	0	0	667	1	288	121	5	45	54	22	18	27	0	8	0	60	0	0	0	0	0	0	0	1	1	0	0	0	0	315	228	185
OTU_90	Proteobacteria	Gammaproteobacteria	Enterobacteriales	Enterobacteriaceae	Proteus	bacterium R49	1	0	1	0	0	0	0	73	385	0	0	2	0	0	1	1	0	0	0	0	0	1	0	0	0	0	5	0	0	0	3	220	0	2	0	0	3	3	1	0	2	0	0
OTU_140	Firmicutes	Erysipelotrichia	Erysipelotrichales	Erysipelotrichaceae	Erysipelatoclostridium	NA	1	4	0	0	0	0	0	17	22	423	160	12	46	27	3	1	0	6	3	5	6	26	8	8	2	648	10	0	62	78	144	481	1402	50	515	125	58	118	65	3	66	3	20
OTU_67	Proteobacteria	Gammaproteobacteria	Betaproteobacteriales	Burkholderiaceae	Sutterella	NA	1	2	0	0	0	0	0	0	0	1637	166	50	66	11115	4810	31	2	4042	0	0	2	71	0	1142	0	2574	0	0	5	106	0	0	0	4	254	13	12	296	75	38	0	0	3
OTU_111	Fungi	Saccharomycetes	Saccharomycetales	Saccharomycetaceae	Nakaseomyces-Candida clade	[Candida] glabrata	1	1	0	0	0	0	0	0	0	0	0	0	0	0	9	0	0	0	37	67	1	0	0	0	0	22	0	0	0	0	0	0	2	0	0	0	0	0	0	0	0	11	3
OTU_1282	Proteobacteria	Alphaproteobacteria	Sphingomonadales	Sphingomonadaceae	Sphingorhabdus	NA	1	0	0	0	0	0	0	0	0	0	0	0	0	0	0	0	0	0	0	0	0	0	0	0	0	0	0	0	0	0	0	0	0	0	0	0	0	0	0	0	0	0	0
OTU_1528	Proteobacteria	Alphaproteobacteria	Rhizobiales	Rhizobiaceae	NA	NA	1	0	0	0	0	0	0	0	0	0	0	0	0	0	0	0	0	0	0	0	0	0	0	0	0	0	0	0	0	0	0	0	0	0	0	0	0	0	0	0	0	0	0
OTU_1544	NA	NA	NA	NA	NA	NA	1	0	0	0	0	0	0	0	0	0	0	0	0	0	0	0	0	0	0	0	0	0	0	0	0	0	0	0	0	0	0	0	0	0	0	0	0	0	0	24	0	0	0
OTU_1571	Verrucomicrobia	Verrucomicrobiae	Chthoniobacterales	Chthoniobacteraceae	Chthoniobacter	NA	1	0	0	0	0	0	0	0	0	0	0	1	0	0	0	0	0	0	0	0	0	0	0	0	0	0	0	0	0	11	0	0	0	0	0	0	0	0	0	8	0	0	0
OTU_1713	NA	NA	NA	NA	NA	NA	1	0	0	0	0	0	0	0	0	0	0	0	0	0	0	0	0	0	0	0	0	0	0	0	0	0	0	0	0	0	0	0	0	0	0	0	0	0	0	29	0	0	2
OTU_174	Firmicutes	Clostridia	Clostridiales	Ruminococcaceae	Ruminococcus 2	NA	1	0	0	0	0	0	0	0	0	0	0	0	0	0	3129	0	0	0	0	0	0	0	0	0	2	0	0	0	0	2	0	0	0	0	0	1	0	0	0	0	0	0	0
OTU_177	Firmicutes	Clostridia	Clostridiales	Clostridiales vadinBB6NA group	NA	NA	1	0	0	0	0	0	0	0	0	2314	2456	358	0	4	0	0	0	0	0	0	5	0	0	0	0	2	0	0	0	2	1	0	0	0	0	0	0	0	0	0	1	1	0
OTU_183	Firmicutes	Clostridia	Clostridiales	Lachnospiraceae	NA	NA	1	0	0	0	0	0	0	104	18	0	0	1	1	0	1	37	7	1	63	55	890	198	195	277	0	81	1	0	1	37	141	53	232	0	0	0	0	36	152	8	42	1	4
OTU_1866	NA	NA	NA	NA	NA	NA	1	0	0	0	0	0	0	0	0	0	0	0	0	0	0	0	0	0	0	0	0	0	0	0	0	0	0	0	0	0	0	0	0	0	0	0	0	0	0	38	0	0	0
OTU_207	Proteobacteria	Deltaproteobacteria	Desulfovibrionales	Desulfovibrionaceae	Desulfovibrio	NA	1	0	0	0	0	0	0	1	0	0	0	0	1	1	850	4	1	0	0	0	0	0	0	0	1	921	26	0	0	0	0	0	0	0	10	1	0	0	0	0	0	0	0
OTU_2163	NA	NA	NA	NA	NA	NA	1	0	0	0	0	0	0	0	0	0	0	0	0	0	0	0	0	0	0	0	0	0	0	0	0	0	0	0	0	0	0	0	0	0	0	0	0	0	0	30	0	0	0
OTU_218	Firmicutes	Clostridia	Clostridiales	Lachnospiraceae	Blautia	NA	1	0	0	0	0	0	0	0	0	0	0	0	0	0	1629	0	0	0	0	0	1	0	0	0	0	2	0	0	0	0	57	3	3	0	0	0	1	1	0	0	0	0	0
OTU_2293	Actinobacteria	Actinobacteria	Corynebacteriales	Corynebacteriaceae	Corynebacterium	NA	1	0	0	0	0	0	0	0	0	0	0	0	0	0	0	0	0	0	0	0	0	0	0	0	0	0	0	0	0	0	0	0	0	0	0	0	0	0	0	0	0	0	0
OTU_231	Firmicutes	Clostridia	Clostridiales	Ruminococcaceae	Ruminiclostridium 5	NA	1	0	0	0	0	0	0	41	31	79	51	1	42	31	0	19	5	26	1	3	392	0	23	6	19	9	7	0	18	25	60	13	2	52	61	30	156	8	262	15	0	0	0
OTU_2414	NA	NA	NA	NA	NA	NA	1	0	0	0	0	0	0	0	0	0	0	0	0	0	0	0	0	0	0	0	0	0	0	0	0	0	0	0	0	0	0	0	0	0	0	0	0	0	0	15	0	0	0
OTU_246	Firmicutes	Negativicutes	Selenomonadales	Veillonellaceae	Megasphaera	Megasphaera micronuciformis	1	0	0	0	0	0	0	202	154	2	0	59	0	80	1	0	0	0	0	0	0	0	0	48	4	0	0	0	0	0	0	1	2	0	0	0	0	0	1	1	0	0	0
OTU_288	Proteobacteria	Deltaproteobacteria	Desulfovibrionales	Desulfovibrionaceae	Desulfovibrio	uncultured Desulfovibrionaceae bacterium	1	0	0	0	0	0	0	737	146	0	0	3	0	0	0	0	0	0	0	0	0	0	0	0	0	0	0	0	0	0	0	0	0	0	0	0	0	0	0	0	0	0	0
OTU_2993	Firmicutes	Clostridia	Clostridiales	Ruminococcaceae	Faecalibacterium	NA	1	0	0	0	0	0	0	0	0	13	2	11	72	7	10	48	39	1	0	1	26	1	0	114	1013	7276	27	0	43	759	0	0	0	1215	246	11	13	285	82	15	0	0	2
OTU_3201	NA	NA	NA	NA	NA	NA	1	0	0	0	0	0	0	0	0	0	0	0	0	0	0	0	0	0	0	0	0	0	0	0	0	0	0	0	0	0	0	0	0	0	0	0	0	0	0	5	0	0	0
OTU_358	Bacteroidetes	Bacteroidia	Bacteroidales	Bacteroidaceae	Bacteroides	NA	1	0	0	0	0	0	0	0	0	0	0	0	0	0	0	0	0	0	0	0	0	0	0	489	0	0	0	0	0	0	0	0	0	0	0	0	0	0	0	0	0	0	0
OTU_375	Firmicutes	Clostridia	Clostridiales	Family XIII	Family XIII AD3NA11 group	NA	1	0	0	0	0	0	0	265	34	0	0	0	457	0	0	8	7	0	0	1	70	0	0	0	174	0	11	0	0	0	133	79	240	0	0	0	0	1	2	1	2	0	0
OTU_63	Firmicutes	Clostridia	Clostridiales	Clostridiales vadinBB6NA group	NA	NA	1	0	0	0	0	0	0	0	0	0	27	22507	0	0	1	4	0	0	0	0	11	0	0	1	2	0	0	0	0	3	0	0	0	2	2	1	1	0	0	0	0	0	0
OTU_680	Bacteroidetes	Bacteroidia	Bacteroidales	Muribaculaceae	NA	NA	1	0	0	0	0	0	0	0	0	0	0	0	0	0	0	0	0	0	0	0	0	0	0	0	0	0	0	0	0	4	0	0	0	0	0	0	0	0	0	0	0	0	0
OTU_124	Bacteroidetes	Bacteroidia	Bacteroidales	Bacteroidaceae	Bacteroides	gut metagenome	0	4	120	927	196	7	759	105	311	742	615	172	1	1	0	0	1	0	1	3	1	0	0	1	927	94	0	2	3	1	2	1	0	3	1	1	1	1	0	0	0	0	1
OTU_393	NA	NA	NA	NA	NA	NA	0	190	80	247	117	94	104	0	0	0	0	3	0	0	0	0	0	0	0	0	0	0	0	0	0	0	0	3	0	0	0	0	0	0	0	0	1	4	1	0	0	0	0
OTU_524	Proteobacteria	Alphaproteobacteria	Rhodobacterales	Rhodobacteraceae	Paracoccus	uncultured Paracoccus sp.	0	0	0	1	0	0	82	0	0	0	1	1	0	2	0	0	0	0	0	2	0	0	0	0	0	0	0	0	1	1	0	0	0	0	0	0	0	0	0	6	0	0	0
OTU_709	Proteobacteria	Alphaproteobacteria	Rhodobacterales	Rhodobacteraceae	Amaricoccus	NA	0	0	0	0	0	0	75	0	0	0	0	1	0	2	0	0	0	0	0	0	0	0	0	0	0	0	0	0	0	0	0	0	0	0	0	0	0	0	0	0	0	0	0
OTU_474	NA	NA	NA	NA	NA	NA	0	112	58	81	35	55	45	2	4	0	0	0	2	4	0	0	0	2	0	1	0	0	0	2	0	13	0	4	0	10	0	0	1	2	0	14	13	15	7	0	0	2	1
OTU_31	Actinobacteria	Coriobacteriia	Coriobacteriales	Coriobacteriaceae	Collinsella	NA	0	2	0	1	0	1	36	0	0	516	136	26	1119	482	10054	21	11	2856	0	2	1	1	0	1801	1586	155	0	0	6594	18054	3	1	0	2599	894	2918	4013	680	1403	82	6707	355	1621
OTU_41	Firmicutes	Bacilli	Lactobacillales	Streptococcaceae	Streptococcus	NA	0	1	0	11	1	0	26	9	23	59	62	86	20	32	5	4	0	1	0	1	0	0	0	135	273	7	0	0	9	171	13	23	0	3	13	5	3	16	135	91	22	2	2
OTU_16	Proteobacteria	Gammaproteobacteria	Enterobacteriales	Enterobacteriaceae	Klebsiella	Klebsiella pneumoniae	0	2	5	17	7	40796	22	74	174	36	5	24	33	157	42	31	1	5270	34	82	30	11	58605	17901	132	55	14780	1619	8	297	3947	1949	302	35	1	50	47	7	122	60	528	44	88
OTU_163	Actinobacteria	Coriobacteriia	Coriobacteriales	Coriobacteriaceae	Enorma	NA	0	0	0	0	0	0	13	676	213	7	5	9	0	1	1	5	3	0	0	0	60	0	0	0	61	0	0	0	0	0	0	0	0	6	1	4	29	1	0	33	1602	194	428
OTU_198	Firmicutes	Clostridia	Clostridiales	Lachnospiraceae	Lachnoclostridium	NA	0	0	0	0	0	0	13	79	131	3	0	14	30	0	0	58	18	8	0	0	7	13	821	0	12	0	0	1	0	0	25	2	1	0	0	0	0	3	0	35	956	325	269
OTU_878	Proteobacteria	Alphaproteobacteria	Rhodobacterales	Rhodobacteraceae	NA	uncultured Amaricoccus sp.	0	0	0	0	0	0	13	0	0	0	0	0	0	0	0	0	0	0	0	0	0	0	0	0	0	0	0	0	0	0	0	0	0	0	0	0	0	0	0	5	0	0	0
OTU_77	Proteobacteria	Deltaproteobacteria	Desulfovibrionales	Desulfovibrionaceae	Desulfovibrio	Brachyspira sp. NSH-25	0	0	1	1	0	2	12	0	1	212	53	19	2691	14	0	749	795	537	996	1568	1	0	3	167	2499	0	100	0	0	37	2	0	0	1744	1224	2345	2807	962	7995	198	0	1	0
OTU_511	Proteobacteria	Alphaproteobacteria	Rhodobacterales	Rhodobacteraceae	Paracoccus	uncultured Paracoccus sp.	0	0	0	2	0	0	12	0	0	0	0	0	0	0	0	0	0	0	0	1	0	0	0	0	1	0	0	0	0	2	0	0	0	0	0	0	0	0	0	2	0	0	0
OTU_991	Bacteroidetes	Bacteroidia	Chitinophagales	NA	uncultured Cytophagales bacterium	NA	0	0	0	0	0	0	12	0	0	0	0	3	0	0	0	0	0	0	0	1	0	0	0	0	0	0	0	0	0	12	0	0	0	0	0	0	0	0	0	32	0	0	0
OTU_110	Actinobacteria	Coriobacteriia	Coriobacteriales	Eggerthellaceae	Eggerthella	NA	0	0	1	0	0	0	10	40	12	5	1	2	1447	47	120	370	417	14	0	2	100	70	448	205	1	64	141	3	2	2	188	62	94	251	42	163	337	33	592	40	593	420	796
OTU_37	Firmicutes	Clostridia	Clostridiales	Ruminococcaceae	Ruminococcaceae UCG-NANA2	gut metagenome	0	0	1	0	2	0	8	87	96	1997	488	785	1656	375	3	1487	1372	1	0	4	46	24	29	3642	1674	50	2	5	4943	11683	14	234	1083	7393	1284	6314	11214	5669	3781	227	1	1	3
OTU_755	Verrucomicrobia	Verrucomicrobiae	Verrucomicrobiales	Verrucomicrobiaceae	Prosthecobacter	NA	0	1	0	0	1	0	8	0	0	0	1	4	0	0	0	0	0	0	0	0	0	0	0	0	0	0	0	0	0	52	0	0	0	0	0	0	0	0	0	21	0	0	0
OTU_545	Firmicutes	Bacilli	Bacillales	Alicyclobacillaceae	Alicyclobacillus	Alicyclobacillus sp. T127	0	0	1	0	0	0	8	0	0	0	0	7	1	0	0	0	0	0	0	0	0	0	0	0	0	0	0	0	0	0	0	0	0	0	0	0	2	0	0	4	0	0	0
OTU_95	Firmicutes	Clostridia	Clostridiales	Lachnospiraceae	Tyzzerella	NA	0	0	1	0	0	0	8	150	692	2	1	2	29	4	0	163	44	0	2	1	0	0	1	6	5	995	0	0	126	3747	3	2	0	1	2	4	1	3	4	35	1309	1619	445
OTU_96	Firmicutes	Clostridia	Clostridiales	Ruminococcaceae	Ruminococcus 1	NA	0	0	0	0	0	0	8	0	0	661	47	6	0	1	4	2	0	0	0	0	8	0	0	0	1295	807	0	0	7	2	6473	375	6	0	1	0	0	23	17	8	1	0	0
OTU_99	Firmicutes	Clostridia	Clostridiales	Ruminococcaceae	[Eubacterium] coprostanoligenes group	NA	0	0	0	0	0	0	8	0	0	554	176	13	23	4	1	16	4	0	0	0	286	0	0	401	8	838	563	0	2691	2365	1	4	0	1	150	4	1	15	8	4	0	0	2
OTU_686	NA	NA	NA	NA	NA	NA	0	14	4	13	9	9	7	0	0	0	0	0	0	0	0	0	0	0	1	0	0	0	0	0	0	1	0	0	0	0	0	0	1	0	0	0	0	0	0	0	0	1	0
OTU_3508	Bacteroidetes	Bacteroidia	Bacteroidales	Bacteroidaceae	NA	NA	0	9	3	15	4	7	7	1	2	0	0	0	0	0	0	0	1	1	0	0	1	1	0	2	0	3	0	0	0	0	1	0	0	2	3	1	0	4	1	0	0	1	0
OTU_2323	NA	NA	NA	NA	NA	NA	0	0	0	4	7	1	7	0	0	0	0	0	0	0	0	0	0	0	0	0	0	0	0	0	0	0	0	0	0	0	0	0	0	0	0	0	0	0	0	0	0	0	0
OTU_138	Firmicutes	Bacilli	Lactobacillales	Streptococcaceae	Lactococcus	Lactococcus garvieae subsp. garvieae	0	0	0	0	1	0	7	1354	2896	3	8	11	0	7	773	1	0	55	54	31	7	0	0	3	27	19	2	0	0	30	3	0	0	0	7	2	1	227	2410	116	0	0	1
OTU_2119	Firmicutes	Bacilli	Lactobacillales	Streptococcaceae	Streptococcus	Streptococcus sp. oral taxon G59	0	1	1	0	0	0	7	71	997	18	19	30	2	21	126	0	0	19	0	1	11	0	0	42	613	7	2	0	0	35	246	8	11	1	5	1	4	82	756	24	54	2	9
OTU_102	Firmicutes	Clostridia	Clostridiales	Ruminococcaceae	Subdoligranulum	NA	0	0	0	0	0	0	7	0	0	1992	577	19	2	1	1	5	4	0	0	1	44	9	0	103	3905	1406	27	2	0	41	1	0	1	22	3	8	10	54	56	1	1	0	1
OTU_2294	Firmicutes	Bacilli	Bacillales	Staphylococcaceae	Nosocomiicoccus	NA	0	0	0	0	0	0	7	0	0	0	0	0	0	0	0	0	0	0	0	0	0	0	0	0	0	0	0	0	0	0	0	0	0	0	0	0	0	0	0	0	0	0	0
OTU_2305	Planctomycetes	Planctomycetacia	Gemmatales	Gemmataceae	Telmatocola	metagenome	0	0	0	0	0	0	7	0	0	0	0	0	0	0	0	0	0	0	0	0	0	0	0	0	0	0	0	0	0	8	0	0	0	0	0	0	0	0	0	0	0	0	0
OTU_1972	NA	NA	NA	NA	NA	NA	0	0	5	12	0	11	6	0	0	0	0	0	0	13	0	0	0	2	0	0	0	0	0	1	0	0	0	0	0	0	0	0	0	0	0	0	0	0	0	0	0	0	0
OTU_2390	Firmicutes	Negativicutes	Selenomonadales	Veillonellaceae	Mitsuokella	NA	0	0	0	0	0	2	6	0	0	0	0	0	0	0	0	0	0	0	0	0	0	0	0	0	0	0	0	0	0	0	0	0	0	0	0	0	0	0	0	0	0	0	0
OTU_2051	NA	NA	NA	NA	NA	NA	0	12	4	8	3	1	6	0	1	0	0	0	0	3	0	0	0	0	0	0	0	0	0	0	0	1	0	0	0	0	0	0	0	0	0	1	0	3	0	0	0	0	0
OTU_235	Proteobacteria	Gammaproteobacteria	Pseudomonadales	Moraxellaceae	Enhydrobacter	Hydra vulgaris	0	0	0	0	2	0	6	0	0	0	0	11	0	1	0	0	0	0	0	0	0	0	0	0	0	0	0	0	1	0	0	0	0	0	0	0	0	0	1	15	0	0	0
OTU_64	Proteobacteria	Gammaproteobacteria	Betaproteobacteriales	Burkholderiaceae	Sutterella	NA	0	0	1	1	0	0	6	0	1	0	1	4	1675	9	1	226	13	1	3	0	1	0	0	567	5	0	0	0	7119	4470	3	5	0	341	555	3742	5555	0	0	1	0	0	0
OTU_294	Proteobacteria	Gammaproteobacteria	Betaproteobacteriales	Burkholderiaceae	Alicycliphilus	Melaminivora alkalimesophila	0	1	0	0	0	0	6	0	0	0	0	0	0	0	0	0	0	0	0	3	0	0	0	0	0	0	0	0	0	27	1	0	0	0	0	0	0	0	1	7	0	0	0
OTU_3021	Proteobacteria	Alphaproteobacteria	Rhizobiales	ANA839	NA	NA	0	0	0	0	0	0	6	0	0	0	0	0	0	0	0	0	0	0	0	0	0	0	0	0	0	0	0	0	0	0	0	0	0	0	0	0	0	0	0	0	0	0	0
OTU_405	Actinobacteria	Actinobacteria	Micrococcales	Micrococcaceae	NA	NA	0	0	0	0	0	0	6	0	0	0	0	2	0	0	0	0	0	0	0	0	1	0	1	0	0	0	0	0	0	1	0	0	0	0	0	0	0	0	0	0	0	0	0
OTU_1336	NA	NA	NA	NA	NA	NA	0	9	7	12	5	7	5	0	0	0	0	0	0	0	0	0	0	0	0	0	0	0	0	0	0	2	0	0	0	0	0	0	0	0	0	0	0	0	0	0	0	3	0
OTU_146	Firmicutes	Erysipelotrichia	Erysipelotrichales	Erysipelotrichaceae	Solobacterium	NA	0	0	4	0	0	4	5	0	0	0	0	2	1	0	2	0	0	5	0	0	0	37	19	0	0	0	0	0	0	1	0	0	0	4	0	6	4	3	17	0	10	0	0
OTU_1974	NA	NA	NA	NA	NA	NA	0	0	2	4	0	3	5	0	0	0	0	0	0	3	0	1	0	0	0	0	0	0	0	0	0	0	0	0	0	0	0	0	0	0	0	0	0	0	0	0	0	3	1
OTU_341	Firmicutes	Clostridia	Clostridiales	Ruminococcaceae	Ruminiclostridium	NA	0	0	0	26	0	0	5	0	4	10	6	0	4	0	0	0	0	0	0	0	0	25	28	0	0	0	0	0	90	306	63	12	4	0	1	0	0	0	0	0	0	0	0
OTU_466	Firmicutes	Clostridia	Clostridiales	Lachnospiraceae	Lachnospiraceae NC2NANA4 group	NA	0	0	2	0	0	0	5	93	1599	60	18	4	0	120	1	7	0	0	0	0	29	0	0	12	226	59	0	0	143	1906	0	0	0	103	69	63	309	215	824	4	1	0	1
OTU_2246	Cyanobacteria	Oxyphotobacteria	Chloroplast	Tetradesmus obliquus	NA	NA	0	0	0	0	0	0	5	0	0	0	0	0	0	0	0	0	0	0	0	0	0	0	0	0	0	0	0	0	0	2	0	0	0	0	0	0	0	0	0	0	0	0	0
OTU_948	Actinobacteria	Actinobacteria	Micrococcales	Microbacteriaceae	Aurantimicrobium	actinobacterium INA12	0	0	0	0	0	0	5	0	0	0	0	3	0	0	0	0	0	0	0	0	0	0	0	0	0	0	0	0	0	8	0	0	0	0	0	0	0	0	0	0	0	0	0
OTU_38	Bacteroidetes	Bacteroidia	Bacteroidales	Tannerellaceae	Parabacteroides	NA	0	13	6	0	49	5	4	11	1	1	23	62	73	1	0	647	710	0	21	96	70	65	886	27	0	0	649	43353	2	2	3	5	11	5	2	3	6	0	2	1	2	1	0
OTU_104	Firmicutes	Clostridia	Clostridiales	Lachnospiraceae	Lachnospiraceae UCG-NANA8	NA	0	0	0	0	0	1	4	0	2	64	15	4	6	3	0	954	759	101	30	46	11	29	8	0	754	13	37	0	0	6	251	12	2	0	1	9	0	0	9	0	133	5578	1012
OTU_2410	Firmicutes	Clostridia	Clostridiales	Ruminococcaceae	Ruminococcus 2	NA	0	0	0	0	0	1	4	0	0	0	0	1	0	26	0	1	0	0	0	0	2	0	2	0	3	317	0	0	2	0	2980	179	31	0	26	8	0	1289	5116	101	2	0	0
OTU_87	Firmicutes	Clostridia	Clostridiales	Ruminococcaceae	Subdoligranulum	NA	0	0	0	0	0	1	4	0	0	2	7	29	7	0	2	3409	1740	1	1	1	6	0	0	8074	24	0	0	4	3	33	4	1	1	370	353	1576	1764	2	0	1	2	0	0
OTU_1087	Bacteroidetes	Bacteroidia	Bacteroidales	Rikenellaceae	Alistipes	gut metagenome	0	0	1	0	1	0	4	176	74	419	41	11	596	29	1	1381	1523	3	0	0	0	69	283	238	1146	423	212	8	0	16	981	107	66	4643	188	1736	2227	0	2	0	2	1	1
OTU_3575	Bacteroidetes	Bacteroidia	Bacteroidales	Tannerellaceae	Parabacteroides	Parabacteroides goldsteinii	0	1	0	0	0	0	4	3445	500	60	8	8	9	0	4	5	4	51	0	3	0	0	15	1	1	2	2	1	4	0	1430	2519	3405	0	2	1	3	0	1	2	136	90	29
OTU_145	Firmicutes	Clostridia	Clostridiales	Ruminococcaceae	Ruminococcaceae NK4A214 group	NA	0	0	0	0	0	0	4	17	10	8	10	2	208	0	0	814	656	0	0	0	96	0	4	0	3492	0	112	3	0	0	3	1	0	2	1	0	0	88	168	0	0	0	0
OTU_3180	Proteobacteria	Gammaproteobacteria	Legionellales	Legionellaceae	NA	NA	0	0	0	0	0	0	4	0	0	0	0	0	0	0	0	0	0	0	0	0	0	0	0	0	0	0	0	0	0	0	0	0	0	0	0	0	0	0	0	0	0	0	0
OTU_1564	NA	NA	NA	NA	NA	NA	0	0	7	2	0	18	3	0	0	0	0	0	0	0	0	0	0	1	0	0	0	1	0	11	0	0	0	0	0	0	7	0	1	0	0	0	0	0	0	0	0	0	0
OTU_3086	Bacteroidetes	Bacteroidia	Bacteroidales	Bacteroidaceae	Bacteroides	NA	0	0	77	11	34	13	3	0	0	5	1	0	2	25	0	0	0	0	0	1	20	15	48	0	38	4	5	0	1	3	46	1	2	39	1	1	20	19	61	1	4	7	12
OTU_26	Bacteroidetes	Bacteroidia	Bacteroidales	Bacteroidaceae	Bacteroides	NA	0	11	12	13	25	8	3	3	26	8	16	44	1	18	2	12	6	1111	1618	8180	66	5105	31	21	0	14	28471	25273	4	10	0	0	5	7	13	13	56	5007	4484	194	3	1	11
OTU_1246	NA	NA	NA	NA	NA	NA	0	0	5	6	0	7	3	0	0	0	0	0	0	0	0	0	0	0	0	1	0	0	0	0	0	0	0	0	0	1	1	0	0	0	0	0	0	0	0	0	1	7	0
OTU_1172	NA	NA	NA	NA	NA	NA	0	4	21	9	4	4	3	0	0	0	0	0	1	8	0	0	0	0	1	0	0	0	0	0	4	0	0	0	0	0	0	0	0	11	0	0	9	1	2	0	3	6	1
OTU_239	Firmicutes	Clostridia	Clostridiales	Lachnospiraceae	Eisenbergiella	NA	0	0	0	0	2	1	3	80	413	5	5	0	283	2	3	279	72	133	2	1	4	39	8	698	6	147	27	1	0	0	613	439	568	135	39	394	658	19	2	1	110	10	3
OTU_125	Bacteroidetes	Bacteroidia	Bacteroidales	Prevotellaceae	Paraprevotella	NA	0	0	1	0	6	0	3	0	0	1776	113	7	0	0	0	0	0	0	0	6	645	1902	927	4	647	348	473	6269	55	29	2	0	1	41	147	64	12	1	0	0	11	43	6
OTU_728	Firmicutes	Clostridia	Clostridiales	Family XI	Anaerococcus	NA	0	0	0	0	2	0	3	1	0	0	0	0	0	0	0	0	0	0	0	2	0	0	1	0	0	0	0	0	0	0	0	0	0	0	0	0	0	0	0	25	0	0	0
OTU_51	Firmicutes	Negativicutes	Selenomonadales	Veillonellaceae	Megamonas	Megamonas funiformis	0	9	7	15	1	0	3	0	0	1	0	0	19	0	0	4	2	0	35013	2314	0	1	0	0	0	1	17	3	5	2	0	0	0	75	2	1	0	7235	214	395	0	0	0
OTU_1183	Firmicutes	Clostridia	Clostridiales	NA	NA	NA	0	0	0	3	0	0	3	0	0	0	0	1	4	2	0	0	0	0	3	0	1	0	0	0	0	0	0	0	0	0	0	0	0	8	0	0	0	0	1	0	0	0	0
OTU_46	Firmicutes	Clostridia	Clostridiales	Clostridiales vadinBB6NA group	NA	NA	0	0	0	3	0	0	3	0	0	0	0	1	6	5	0	0	0	0	2	0	804	0	0	0	0	0	0	0	0	0	0	0	0	20	0	0	0	2	1	0	0	0	0
OTU_1002	Proteobacteria	Alphaproteobacteria	Caulobacterales	Caulobacteraceae	Brevundimonas	uncultured Brevundimonas sp.	0	0	0	0	0	0	3	0	0	0	0	0	0	0	0	0	0	0	0	0	0	0	0	0	0	0	0	0	0	0	0	0	0	0	0	0	0	0	0	0	0	0	0
OTU_134	Actinobacteria	Actinobacteria	Bifidobacteriales	Bifidobacteriaceae	Scardovia	Scardovia wiggsiae	0	0	0	0	0	0	3	13	341	0	0	0	0	76	1	2	0	0	0	0	0	7	28	1	0	0	1	0	0	64	1	0	0	61	1	0	22	0	0	1	0	14	5
OTU_1400	Planctomycetes	Planctomycetacia	Planctomycetales	Rubinisphaeraceae	NA	metagenome	0	0	0	0	0	0	3	0	0	0	0	1	0	0	0	0	0	0	0	0	0	0	0	1	0	0	0	0	0	14	0	0	0	0	0	0	0	0	0	5	0	0	0
OTU_1417	Bacteroidetes	Bacteroidia	Chitinophagales	NA	NA	NA	0	0	0	0	0	0	3	0	0	0	0	1	0	0	0	0	0	0	0	0	0	0	0	0	0	0	0	0	0	0	0	0	0	0	0	0	0	0	0	0	0	0	0
OTU_1502	Actinobacteria	Actinobacteria	Micrococcales	Microbacteriaceae	Microbacterium	Microbacterium azadirachtae	0	0	0	0	0	0	3	0	0	0	0	1	0	0	0	0	0	0	0	0	0	0	0	0	0	0	0	0	0	3	0	0	0	0	0	0	0	0	0	5	0	0	0
OTU_1587	Firmicutes	Clostridia	Clostridiales	Family XI	Anaerococcus	NA	0	0	0	0	0	0	3	0	1	0	0	5	0	0	0	0	4	0	2	0	0	0	0	0	0	0	0	0	0	0	0	0	0	0	0	0	0	0	0	0	0	0	0
OTU_1662	Proteobacteria	Gammaproteobacteria	Cellvibrionales	Cellvibrionaceae	Cellvibrio	Cellvibrio gandavensis	0	0	0	0	0	0	3	0	0	0	1	0	0	0	0	0	0	0	0	0	0	0	0	0	0	0	0	0	0	2	0	0	0	0	0	0	0	0	0	0	0	0	0
OTU_2552	Tenericutes	Mollicutes	Mollicutes RF39	NA	NA	NA	0	0	0	0	0	0	3	0	0	0	0	0	0	0	0	0	0	0	0	0	0	0	0	0	0	0	0	0	0	0	0	0	0	0	0	3	0	0	0	0	0	0	0
OTU_480	Bacteroidetes	Bacteroidia	Chitinophagales	Chitinophagaceae	NA	uncultured Bacteroidetes bacterium	0	0	0	0	0	0	3	0	0	0	0	0	0	0	0	0	0	0	0	0	0	0	0	0	0	0	0	0	0	6	0	0	0	0	0	0	0	0	0	27	0	0	0
OTU_655	Firmicutes	Bacilli	Lactobacillales	Lactobacillaceae	Lactobacillus	uncultured Lactobacillus sp.	0	0	0	0	0	0	3	0	0	0	0	0	0	0	0	0	0	0	0	0	0	0	0	0	0	0	0	0	0	0	0	0	0	0	0	0	0	0	0	0	0	0	0
OTU_82	Firmicutes	Erysipelotrichia	Erysipelotrichales	Erysipelotrichaceae	Catenibacterium	NA	0	0	0	0	0	0	3	0	1	2	0	0	0	3	0	2	0	1072	0	2	0	0	0	107	820	1	0	0	7359	13476	2	1	0	5	233	827	98	0	0	2	0	0	0
OTU_899	Proteobacteria	Alphaproteobacteria	Sphingomonadales	Sphingomonadaceae	Sphingomonas	Sphingomonas mucosissima	0	0	0	0	0	0	3	0	0	0	0	0	0	0	0	0	0	0	0	0	0	0	0	0	0	0	0	0	0	0	0	0	0	0	0	0	0	0	0	0	0	0	0
OTU_534	NA	NA	NA	NA	NA	NA	0	16	50	4	19	8	2	1	6	0	0	0	0	0	0	0	0	3	1	0	169	1	4	0	1	0	0	0	1	3	0	0	0	0	0	0	0	1	5	0	0	0	0
OTU_832	NA	NA	NA	NA	NA	NA	0	3	14	2	18	5	2	0	0	0	0	0	2	0	0	0	0	0	2	2	0	0	0	0	2	0	0	0	0	0	0	0	0	0	0	0	0	0	0	0	0	0	0
OTU_2218	Bacteroidetes	Bacteroidia	Bacteroidales	Rikenellaceae	Alistipes	NA	0	0	0	0	3	2	2	315	5	118	63	32	422	1129	0	116	24	1	0	3	9	0	1	7	49	22	212	5025	1	1	1201	165	76	47	2	22	24	1	0	0	1883	60	1526
OTU_1049	NA	NA	NA	NA	NA	NA	0	0	3	4	2	2	2	0	0	0	0	44	2	2	0	0	0	0	0	0	0	0	0	0	0	0	0	0	0	0	0	0	0	8	0	5	11	0	0	0	0	1	0
OTU_1243	NA	NA	NA	NA	NA	NA	0	1	1	2	1	1	2	1	0	0	0	32	0	0	0	0	0	0	0	0	2	0	0	0	0	0	0	0	0	0	0	0	0	1	0	0	1	0	0	0	1	0	1
OTU_156	Firmicutes	Clostridia	Clostridiales	Lachnospiraceae	[Ruminococcus] torques group	NA	0	0	0	0	1	1	2	6	0	8	3	11	10	0	0	2	5	0	0	0	4289	3	394	1	3	0	5	0	0	0	31	8	1	1	0	3	0	0	5	0	31	3	3
OTU_2391	NA	NA	NA	NA	NA	NA	0	0	0	0	1	1	2	3	3	0	0	0	4	0	0	0	0	0	0	0	0	0	0	0	0	0	0	0	0	0	0	0	0	0	0	0	0	0	0	0	0	0	0
OTU_1256	NA	NA	NA	NA	NA	NA	0	2	6	4	0	1	2	0	0	0	0	0	0	0	0	0	0	0	0	0	0	0	0	0	0	0	0	0	0	0	0	0	0	7	0	4	10	0	0	0	0	0	0
OTU_47	Firmicutes	Clostridia	Clostridiales	Lachnospiraceae	[Ruminococcus] torques group	NA	0	0	4	0	0	1	2	149	1323	945	32	18	843	6	1	1395	1424	736	2305	622	3752	5454	1424	249	1103	6	91	1	168	43	1128	433	842	1217	160	2602	2891	32	19	11	76	1201	509
OTU_219	Firmicutes	Clostridia	Clostridiales	Ruminococcaceae	Ruminococcus 1	human gut metagenome	0	0	0	0	0	1	2	0	0	6	2	0	0	0	11	0	0	0	0	0	0	0	0	0	49	55	0	0	4	74	1351	61	4	0	7	0	0	370	49	16	1	0	0
OTU_687	Firmicutes	Bacilli	Lactobacillales	Leuconostocaceae	Leuconostoc	Leuconostoc lactis	0	0	0	0	0	1	2	3	0	0	0	1	0	0	5	0	0	1	0	0	3	0	0	0	0	0	0	0	0	2	18	1	0	0	0	0	0	2	22	12	0	0	0
OTU_2000	NA	NA	NA	NA	NA	NA	0	0	2	6	4	0	2	0	1	0	0	0	0	0	0	0	0	0	0	0	0	0	0	0	0	0	0	0	0	0	0	0	0	0	0	0	1	0	0	0	0	0	0
OTU_190	Firmicutes	Clostridia	Clostridiales	Christensenellaceae	Christensenellaceae R-7 group	NA	0	0	0	0	1	0	2	9	32	0	0	1	884	0	0	785	1368	0	1	0	4	0	0	12	224	133	0	0	1	34	0	1	0	37	381	16	7	588	360	19	1	0	1
OTU_22	Firmicutes	Clostridia	Clostridiales	Clostridiales vadinBB6NA group	gut metagenome	NA	0	0	0	8	0	0	2	8	31	0	0	0	9	7	0	83	42	0	7	0	217	0	0	0	1	0	11	224	0	3	0	0	0	35	1	0	0	29	21	1	0	0	0
OTU_81	Firmicutes	Clostridia	Clostridiales	Lachnospiraceae	Tyzzerella 4	NA	0	0	0	2	0	0	2	0	0	0	1	1	568	1	0	0	0	2	2	0	32	0	1	3	3	0	0	0	36	3	0	0	0	365	328	225	42	4	0	1	0	0	0
OTU_88	Firmicutes	Clostridia	Clostridiales	Ruminococcaceae	Ruminococcaceae UCG-NANA5	NA	0	0	1	0	0	0	2	3	94	137	97	14	135	8	0	0	0	0	0	0	92	1	3	196	1233	0	3	1	102	516	0	0	0	727	92	55	155	2519	5678	224	1	1	0
OTU_3344	NA	NA	NA	NA	NA	NA	0	2	0	0	0	0	2	0	0	0	0	0	0	0	0	0	0	0	0	0	0	0	0	0	0	0	0	0	0	0	0	0	0	0	0	0	0	0	0	0	0	0	0
OTU_234	Firmicutes	Clostridia	Clostridiales	Lachnospiraceae	GCA-9NANANA66755	NA	0	1	0	0	0	0	2	1384	5	0	0	10	0	0	2	96	46	0	0	0	99	7	11	5	12	17	29	0	0	0	26	6	7	0	0	0	0	11	41	0	0	0	0
OTU_319	Firmicutes	Clostridia	Clostridiales	Lachnospiraceae	Agathobacter	NA	0	1	0	0	0	0	2	0	0	112	9	10	0	2	5	0	2	0	1	0	1	0	0	0	182	661	0	0	4	189	352	49	13	0	43	11	2	244	29	26	2	0	0
OTU_1027	Proteobacteria	Alphaproteobacteria	Sphingomonadales	Sphingomonadaceae	Novosphingobium	NA	0	0	0	0	0	0	2	0	0	0	0	3	0	0	0	0	0	0	0	0	0	0	0	0	0	0	0	0	0	1	0	0	0	0	0	0	0	0	0	19	0	0	0
OTU_1056	Firmicutes	Bacilli	Lactobacillales	Streptococcaceae	Streptococcus	Streptococcus agalactiae	0	0	0	0	0	0	2	0	0	0	0	0	0	0	0	0	0	0	0	0	0	0	0	0	0	0	0	0	0	5	0	0	0	2	0	0	0	0	0	11	0	0	0
OTU_1064	Firmicutes	Bacilli	Bacillales	Planococcaceae	Lysinibacillus	Lysinibacillus sp.	0	0	0	0	0	0	2	0	0	0	0	0	0	0	0	0	0	0	0	0	0	0	0	0	0	0	0	0	0	0	0	0	0	0	0	0	0	0	0	13	0	0	0
OTU_131	Tenericutes	Mollicutes	Mycoplasmatales	Mycoplasmataceae	Ureaplasma	Ureaplasma urealyticum serovar 4	0	0	0	0	0	0	2	0	0	0	0	0	0	0	0	2	0	0	0	0	0	0	0	0	7	0	0	0	3	0	2	1	0	0	0	0	0	0	0	0	0	0	0
OTU_1396	Firmicutes	Negativicutes	Selenomonadales	Veillonellaceae	Megasphaera	Megasphaera sp. MH	0	0	0	0	0	0	2	0	0	0	0	1	0	0	0	995	144	0	14	7	0	0	0	7	1	0	0	0	0	5	0	0	0	0	0	0	10	0	0	0	0	0	0
OTU_1435	Proteobacteria	Gammaproteobacteria	Betaproteobacteriales	Methylophilaceae	Methylotenera	NA	0	0	0	0	0	0	2	0	0	0	0	0	0	0	0	0	0	0	0	0	0	0	1	0	1	0	0	0	0	11	0	0	0	0	0	0	0	0	0	0	0	0	0
OTU_1576	Patescibacteria	Gracilibacteria	Candidatus Peribacteria	NA	NA	NA	0	0	0	0	0	0	2	0	0	0	0	0	0	0	0	0	0	0	0	0	0	0	0	0	0	0	0	0	0	1	0	0	0	0	0	0	0	0	0	0	0	0	0
OTU_1652	Patescibacteria	Gracilibacteria	Candidatus Peribacteria	NA	NA	NA	0	0	0	0	0	0	2	0	0	0	0	7	0	0	0	0	0	0	0	0	0	0	0	0	0	0	0	0	0	0	0	0	0	0	0	0	0	0	0	7	0	0	0
OTU_1850	Actinobacteria	Acidimicrobiia	Microtrichales	Ilumatobacteraceae	Ilumatobacter	NA	0	0	0	0	0	0	2	0	0	0	0	0	0	0	0	0	0	0	0	0	0	0	0	0	0	0	0	0	0	0	0	0	0	0	0	0	0	0	0	0	0	0	0
OTU_1855	Proteobacteria	Gammaproteobacteria	Pseudomonadales	Pseudomonadaceae	NA	NA	0	0	0	0	0	0	2	0	0	0	0	0	0	0	0	0	0	0	0	0	0	0	0	0	0	0	0	0	0	0	0	0	0	0	0	0	0	0	0	0	0	0	0
OTU_1865	Firmicutes	Bacilli	Bacillales	Bacillaceae	Bacillus	uncultured Bacillus sp.	0	0	0	0	0	0	2	0	0	0	0	0	0	0	0	0	0	0	0	1	0	0	0	0	0	0	0	0	0	0	0	0	0	0	0	0	0	0	0	3	0	0	0
OTU_1997	Verrucomicrobia	Verrucomicrobiae	Verrucomicrobiales	Rubritaleaceae	Luteolibacter	NA	0	0	0	0	0	0	2	0	0	0	0	0	0	0	0	0	0	0	0	0	0	0	0	0	0	0	0	0	0	7	0	0	0	0	0	0	0	0	0	0	0	0	0
OTU_2037	Bacteroidetes	Bacteroidia	Sphingobacteriales	env.OPS 17	NA	NA	0	0	0	0	0	0	2	0	0	0	0	0	0	0	0	0	0	0	0	0	0	0	0	0	0	0	0	0	0	0	0	0	0	0	0	0	0	0	0	14	0	0	0
OTU_206	Firmicutes	Clostridia	Clostridiales	Ruminococcaceae	[Eubacterium] coprostanoligenes group	NA	0	0	0	0	0	0	2	0	0	0	0	0	0	0	0	0	0	0	0	0	0	0	0	0	2	0	0	0	1	0	1810	109	0	0	0	0	0	0	0	0	0	0	0
OTU_208	Firmicutes	Erysipelotrichia	Erysipelotrichales	Erysipelotrichaceae	Turicibacter	NA	0	0	0	0	0	0	2	0	0	0	0	0	0	0	0	0	0	22	0	0	104	0	0	0	0	0	0	0	7	346	7	0	0	1	130	57	24	187	2026	53	0	0	0
OTU_233	Firmicutes	Clostridia	Clostridiales	Lachnospiraceae	Dorea	NA	0	0	0	0	0	0	2	0	0	0	2	0	20	6	0	1	0	0	0	0	1	14	26	89	279	38	0	0	2	90	792	10	0	17	7	12	22	86	90	4	0	2	0
OTU_2348	Firmicutes	Bacilli	Lactobacillales	Carnobacteriaceae	Carnobacterium	Carnobacterium sp. KOPRI8NA153	0	0	0	0	0	0	2	0	0	0	0	0	0	0	0	0	0	0	0	0	0	0	0	0	0	0	0	0	0	0	0	0	0	0	0	0	0	0	0	0	0	0	0
OTU_2504	Actinobacteria	Actinobacteria	Bifidobacteriales	Bifidobacteriaceae	Bifidobacterium	Bifidobacterium bifidum	0	0	0	0	0	0	2	0	0	304	237	13	0	0	0	0	0	0	0	0	0	0	0	0	2	0	0	0	1	0	1456	161	51	0	1	0	0	0	0	0	57	0	5
OTU_258	Actinobacteria	Actinobacteria	Corynebacteriales	Corynebacteriaceae	Lawsonella	NA	0	0	0	0	0	0	2	0	0	1	0	1	0	0	0	0	0	0	0	0	0	0	0	0	1	0	0	0	0	2	1	2	0	0	1	0	1	2	2	9	1	0	0
OTU_302	Cyanobacteria	Oxyphotobacteria	Chloroplast	Gossypium arboreum	NA	NA	0	0	0	0	0	0	2	1	0	2	0	13	0	0	4	0	0	0	10	1	1	0	0	1	1	0	0	0	0	0	1	1	0	0	0	0	1	0	0	1	0	0	0
OTU_303	Firmicutes	Clostridia	Clostridiales	Family XIII	[Eubacterium] nodatum group	Ihubacter massiliensis	0	0	0	0	0	0	2	57	9	0	0	3	1	1	0	83	10	0	0	0	313	0	379	0	5	0	0	0	0	0	183	28	11	0	0	0	0	1	0	0	153	16	12
OTU_304	Firmicutes	Clostridia	Clostridiales	Lachnospiraceae	Coprococcus 3	NA	0	0	0	0	0	0	2	0	0	13	0	1	50	0	0	0	0	2	0	0	4	0	2	37	78	1	0	0	4	29	0	0	0	2	18	26	4	73	494	14	0	0	0
OTU_343	Firmicutes	Clostridia	Clostridiales	Ruminococcaceae	Butyricicoccus	NA	0	0	0	0	0	0	2	0	0	137	26	0	0	1	0	0	0	0	0	0	0	0	0	25	114	165	0	0	0	2	41	21	7	10	101	30	7	207	119	0	0	0	0
OTU_525	Firmicutes	Clostridia	Clostridiales	Ruminococcaceae	Ruminococcaceae UCG-NANA5	NA	0	0	0	0	0	0	2	1	3	3	1	0	476	3	0	7	3	0	0	0	3	0	0	92	3	70	0	0	0	23	1	0	0	180	4	45	134	24	65	2	0	0	0
OTU_668	Proteobacteria	Gammaproteobacteria	Oceanospirillales	Halomonadaceae	Halomonas	Halomonas sp. HL97	0	0	0	0	0	0	2	0	0	0	1	1	0	0	0	0	0	0	0	0	0	0	0	0	0	0	0	0	0	0	0	0	0	0	0	1	0	0	0	9	0	0	0
OTU_766	Proteobacteria	Gammaproteobacteria	Betaproteobacteriales	Burkholderiaceae	Sphaerotilus	Betaproteobacteria bacterium	0	0	0	0	0	0	2	0	0	0	0	7	0	1	0	0	0	0	0	0	0	0	0	0	0	0	0	0	0	10	0	0	0	0	0	0	0	0	0	13	0	0	0
OTU_890	Bacteroidetes	Bacteroidia	Sphingobacteriales	NS11-12 marine group	uncultured Cytophagales bacterium	NA	0	0	0	0	0	0	2	0	0	0	0	0	0	0	0	0	0	0	0	0	0	0	0	0	0	0	0	0	0	14	0	0	0	0	0	0	0	0	0	3	0	0	0
OTU_1285	NA	NA	NA	NA	NA	NA	0	0	3	2	0	11	1	0	0	0	0	0	0	4	0	0	0	0	0	0	0	0	0	1	0	0	0	0	0	0	0	0	0	0	0	0	0	0	0	0	0	1	1
OTU_1185	Bacteroidetes	Bacteroidia	Bacteroidales	Tannerellaceae	Parabacteroides	NA	0	9	52	2	32	7	1	0	1	0	1	0	10	38	0	0	0	0	1	0	41	3	24	0	20	2	15	0	3	0	26	0	2	58	0	2	15	10	62	0	5	3	2
OTU_559	NA	NA	NA	NA	NA	NA	0	6	39	0	20	4	1	2	2	6	0	0	10	12	0	0	0	0	0	0	108	2	6	0	16	3	5	0	3	2	13	1	0	34	0	0	15	11	18	0	0	4	4
OTU_3250	NA	NA	NA	NA	NA	NA	0	0	2	0	0	4	1	0	0	0	0	0	0	1	0	0	0	0	0	0	0	0	0	0	2	0	0	0	0	0	0	0	0	0	0	0	0	0	0	0	0	0	0
OTU_2333	NA	NA	NA	NA	NA	NA	0	2	1	3	3	3	1	0	0	0	0	0	0	0	0	0	0	0	0	0	0	0	0	0	0	0	0	0	1	0	0	0	2	0	0	3	1	0	0	0	0	0	0
OTU_974	NA	NA	NA	NA	NA	NA	0	0	3	15	1	3	1	4	0	0	0	62	0	0	0	0	1	0	0	0	9	0	0	0	0	1	0	2	0	0	0	0	0	1	0	0	4	0	0	0	1	0	3
OTU_275	Firmicutes	Clostridia	Clostridiales	Lachnospiraceae	NA	NA	0	0	0	0	0	2	1	0	0	22	0	1	224	2	0	0	2	19	0	0	25	0	0	6	8	38	0	0	21	30	0	0	0	14	12	29	56	49	411	11	0	0	0
OTU_1989	NA	NA	NA	NA	NA	NA	0	0	0	2	1	1	1	1	0	0	0	13	0	0	0	0	0	0	0	0	0	0	0	0	0	0	0	0	0	0	0	0	0	1	0	1	3	0	0	0	0	0	0
OTU_97	Firmicutes	Clostridia	Clostridiales	Lachnospiraceae	Blautia	metagenome	0	0	0	0	1	1	1	25	492	313	51	0	0	4	1	3	1	1	0	3	27	21	734	6	203	466	0	0	31	40	1097	718	495	123	74	102	1968	302	79	5	74	2431	1203
OTU_2693	NA	NA	NA	NA	NA	NA	0	2	0	3	0	1	1	0	0	0	0	0	0	0	0	0	0	0	0	0	0	1	0	0	0	0	0	0	0	0	0	0	0	0	0	0	0	0	0	0	0	0	0
OTU_78	Bacteroidetes	Bacteroidia	Bacteroidales	Marinifilaceae	Butyricimonas	Butyricimonas virosa	0	0	0	2	0	1	1	1198	309	153	49	7	5019	26	0	618	345	206	35	30	811	10	1	3258	346	991	1144	23	31	202	1413	472	147	1308	346	5579	4894	0	2	3	116	250	24
OTU_105	Firmicutes	Clostridia	Clostridiales	Ruminococcaceae	Ruminococcaceae UCG-NANA2	NA	0	0	1	0	0	1	1	0	0	2	0	3	0	0	1	743	405	0	2	0	0	0	1	923	160	570	0	0	0	167	2	0	0	1119	295	2241	2658	248	10	12	0	1	1
OTU_123	Firmicutes	Clostridia	Clostridiales	Lachnospiraceae	Anaerostipes	NA	0	0	1	0	0	1	1	0	1	2	1	1	1	19	0	0	0	13	0	1	33	0	0	0	295	4	0	0	78	4295	39	7	0	0	15	4	1	180	2260	11	745	31	17
OTU_1856	NA	NA	NA	NA	NA	NA	0	4	4	3	7	0	1	1	2	0	0	0	0	2	0	0	0	0	0	0	23	0	0	0	1	1	1	0	0	0	0	0	0	2	0	0	1	1	1	0	4	6	21
OTU_1090	NA	NA	NA	NA	NA	NA	0	0	2	0	5	0	1	0	0	2	0	0	0	14	0	0	0	0	0	0	4	0	0	0	2	2	3	0	1	0	0	0	0	2	0	0	0	7	16	0	2	2	3
OTU_73	Bacteroidetes	Bacteroidia	Bacteroidales	Prevotellaceae	Alloprevotella	NA	0	0	0	0	3	0	1	0	0	0	3	6	1	16419	0	0	0	0	0	0	7	0	2	17670	0	1	0	1	0	10	0	3	0	0	0	0	0	1	0	2	0	0	0
OTU_373	Bacteroidetes	Bacteroidia	Bacteroidales	Bacteroidaceae	Bacteroides	NA	0	0	3	0	2	0	1	1	0	495	13	58	29	1	0	1	1	404	23	31	2	0	0	0	26	0	0	2	2	3	1	0	0	2	1	4	1	1851	2120	41	1	0	1
OTU_135	Firmicutes	Erysipelotrichia	Erysipelotrichales	Erysipelotrichaceae	Faecalibaculum	NA	0	0	0	0	2	0	1	0	0	0	2	3	0	6	0	3	6	0	0	0	4728	0	0	2	0	0	0	0	0	0	0	0	0	0	0	0	0	0	2	5	0	0	0
OTU_1736	NA	NA	NA	NA	NA	NA	0	0	7	0	1	0	1	0	0	0	0	0	1	4	0	0	0	0	0	0	5	0	0	0	1	2	1	0	0	3	3	0	0	14	0	0	4	0	0	0	0	2	1
OTU_151	Firmicutes	Clostridia	Clostridiales	Lachnospiraceae	Blautia	NA	0	0	1	0	1	0	1	15	81	1	0	0	1	1	774	0	0	0	106	72	1565	57	9	0	5	10	0	0	0	1	202	86	49	0	0	0	0	0	3	1	544	132	262
OTU_164	Firmicutes	Erysipelotrichia	Erysipelotrichales	Erysipelotrichaceae	Turicibacter	NA	0	0	0	0	1	0	1	0	0	289	263	206	0	0	29	1120	2615	0	0	1	1	1	0	0	2	0	1	0	7	134	352	14	4	0	2	1	0	19	250	3	1	0	0
OTU_290	Firmicutes	Clostridia	Clostridiales	Ruminococcaceae	NA	NA	0	0	0	0	1	0	1	7	16	8	0	22	2	0	0	48	181	0	0	0	1	0	0	433	52	0	0	0	0	19	85	2	0	0	0	0	0	58	10	1	0	0	0
OTU_61	Proteobacteria	Gammaproteobacteria	Aeromonadales	Succinivibrionaceae	Succinivibrio	NA	0	0	0	0	1	0	1	0	0	0	0	0	0	236	0	1	0	0	0	1	0	0	0	563	12099	1	0	0	117	10370	0	1	0	4	106	31	7	0	0	0	0	0	1
OTU_21	Bacteroidetes	Bacteroidia	Bacteroidales	Prevotellaceae	Alloprevotella	NA	0	0	0	8	0	0	1	0	8	0	0	1	3	0	0	0	0	10	12	0	0	0	0	0	0	0	11	0	0	0	0	0	0	12	0	0	40	0	0	40	0	0	0
OTU_1111	Verrucomicrobia	Verrucomicrobiae	Verrucomicrobiales	Akkermansiaceae	Akkermansia	NA	0	0	4	3	0	0	1	0	5	0	0	6	1	0	6	1	3	11098	0	4	0	1	5	0	5	1	1	0	0	9	3	0	1	18060	15161	16766	12743	5	10	51	2	1	0
OTU_107	Firmicutes	Clostridia	Clostridiales	Eubacteriaceae	Eubacterium	NA	0	1	0	2	0	0	1	156	126	0	0	3	122	1	0	300	159	792	53	8	0	758	3448	1	115	0	0	0	0	13	202	91	90	1	2	1	0	1	3	1	672	320	378
OTU_180	Firmicutes	Erysipelotrichia	Erysipelotrichales	Erysipelotrichaceae	Merdibacter	NA	0	0	0	1	0	0	1	285	0	1	0	4	0	51	0	11	6	47	0	0	223	0	0	0	13	171	105	28	558	1513	17	9	5	115	0	17	42	2	1	0	4	0	1
OTU_421	Firmicutes	Clostridia	Clostridiales	Lachnospiraceae	Fusicatenibacter	uncultured Firmicutes bacterium	0	0	2	0	0	0	1	0	0	62	8	0	1	0	0	0	0	39	0	0	1	1	0	0	169	12	0	0	0	13	4	42	1	1	2	0	0	2	2	0	20	4	3
OTU_15	Tenericutes	Mollicutes	Anaeroplasmatales	Anaeroplasmataceae	Anaeroplasma	NA	0	1	1	0	0	0	1	0	1	22	0	4	0	38	9	314	349	0	0	9	0	0	0	10	5	13	0	0	1	202970	0	0	0	19	8	9	6	0	0	0	1	0	7
OTU_223	Proteobacteria	Alphaproteobacteria	Rhodospirillales	NA	NA	NA	0	0	1	0	0	0	1	0	0	0	0	0	0	0	0	228	9	86	0	0	0	0	0	0	1256	0	0	0	1	0	0	0	0	0	0	0	0	0	0	0	0	0	0
OTU_266	Firmicutes	Clostridia	Clostridiales	Lachnospiraceae	Fusicatenibacter	NA	0	0	1	0	0	0	1	118	778	15	0	0	0	1	0	0	0	0	0	0	0	0	1	0	2	0	0	0	4	46	391	31	0	0	1	0	0	719	37	24	79	1	8
OTU_182	Firmicutes	Clostridia	Clostridiales	Lachnospiraceae	[Eubacterium] hallii group	NA	0	1	0	0	0	0	1	4	105	0	0	2	0	1	0	0	1	0	0	0	1	0	0	0	4	0	0	0	0	1	0	0	0	0	2	0	0	0	2	0	715	779	1023
OTU_425	Proteobacteria	Alphaproteobacteria	Rhizobiales	Rhizobiaceae	Allorhizobium-Neorhizobium-Pararhizobium-Rhizobium	Agrobacterium radiobacter	0	1	0	0	0	0	1	0	0	0	0	7	0	0	0	0	0	0	0	0	0	0	0	0	0	0	0	0	0	7	0	0	0	0	0	0	0	0	0	20	0	0	0
OTU_120	Firmicutes	Erysipelotrichia	Erysipelotrichales	Erysipelotrichaceae	Erysipelotrichaceae UCG-NANA3	NA	0	0	0	0	0	0	1	0	0	0	0	1	0	24	0	2	0	1	0	0	108	0	1	0	1	5	0	0	9	1128	0	0	0	0	0	1	0	585	3737	63	153	9	14
OTU_1227	NA	NA	NA	NA	NA	NA	0	0	0	0	0	0	1	4	0	0	0	0	5	7	0	0	0	6	0	0	0	0	0	0	0	0	0	0	0	0	2	5	0	0	0	0	0	2	0	0	0	0	0
OTU_136	Firmicutes	Clostridia	Clostridiales	Ruminococcaceae	NA	NA	0	0	0	0	0	0	1	0	0	2	0	1	124	0	1	123	308	0	0	0	0	0	0	296	2070	0	0	0	43	34	0	0	0	606	18	386	2754	0	0	3	0	0	0
OTU_1647	Actinobacteria	Acidimicrobiia	Microtrichales	Microtrichaceae	IMCC262NA7	metagenome	0	0	0	0	0	0	1	0	0	0	0	0	0	0	0	0	0	0	0	0	0	0	0	0	0	0	0	0	0	1	0	0	0	0	0	0	0	0	0	0	0	0	0
OTU_168	Firmicutes	Clostridia	Clostridiales	Ruminococcaceae	Ruminococcaceae UCG-NA13	NA	0	0	0	0	0	0	1	0	0	0	0	0	0	1	0	0	0	0	0	0	0	0	0	0	0	2	0	0	0	0	0	0	0	0	0	3	0	648	2572	34	0	1	0
OTU_178	Bacteroidetes	Bacteroidia	Bacteroidales	Rikenellaceae	Alistipes	NA	0	0	0	0	0	0	1	68	4	1	0	4	273	759	0	67	46	52	141	197	175	8	0	0	20	0	131	17	0	1	0	0	0	1	0	0	0	123	601	26	0	0	1
OTU_1845	Bacteroidetes	Bacteroidia	Cytophagales	Spirosomaceae	Lacihabitans	Lacihabitans soyangensis	0	0	0	0	0	0	1	0	0	0	0	5	0	0	0	0	0	0	0	0	0	0	0	0	0	0	0	0	0	1	0	0	0	0	0	0	0	0	0	0	0	0	0
OTU_1871	Patescibacteria	Gracilibacteria	NA	NA	NA	NA	0	0	0	0	0	0	1	0	0	0	0	0	0	0	0	0	0	0	0	0	0	0	0	0	0	0	0	0	0	2	0	0	0	0	0	0	0	0	0	0	0	0	0
OTU_1907	Proteobacteria	Gammaproteobacteria	Betaproteobacteriales	Burkholderiaceae	Limnohabitans	NA	0	0	0	0	0	0	1	0	0	0	0	4	0	2	0	0	0	0	0	0	0	0	0	0	0	0	0	0	0	22	0	0	0	0	0	0	0	0	0	31	0	0	0
OTU_199	Firmicutes	Clostridia	Clostridiales	Ruminococcaceae	Ruminiclostridium 6	uncultured bacterium adhufec81	0	0	0	0	0	0	1	73	957	1227	62	5	0	0	0	0	1	0	0	0	8	0	0	0	0	33	0	0	1	13	230	17	9	0	13	1	0	0	0	1	1	0	2
OTU_212	Firmicutes	Clostridia	Clostridiales	Ruminococcaceae	NA	NA	0	0	0	0	0	0	1	157	173	0	0	6	0	0	0	547	824	0	0	0	0	0	0	0	518	0	333	0	0	3	1	0	0	0	2	0	1	0	0	0	1	0	0
OTU_214	Firmicutes	Clostridia	Clostridiales	Christensenellaceae	Christensenellaceae R-7 group	NA	0	0	0	0	0	0	1	92	144	0	0	6	0	14	0	154	94	0	0	1	617	1	0	0	1495	3	3	0	0	0	16	60	87	587	0	0	0	1	2	3	0	0	0
OTU_2152	Proteobacteria	Gammaproteobacteria	Betaproteobacteriales	Burkholderiaceae	Polynucleobacter	beta proteobacterium GS	0	0	0	0	0	0	1	0	0	0	0	0	0	0	0	0	0	0	0	0	0	0	0	0	0	0	0	0	0	0	0	0	0	0	0	0	0	0	0	0	0	0	0
OTU_2177	Verrucomicrobia	Verrucomicrobiae	Verrucomicrobiales	Verrucomicrobiaceae	Brevifollis	uncultured Prosthecobacter sp.	0	0	0	0	0	0	1	0	0	0	0	1	0	0	0	0	0	0	0	0	0	0	0	0	0	0	0	0	0	10	0	0	0	0	0	0	0	0	0	0	0	0	0
OTU_229	Firmicutes	Clostridia	Clostridiales	Lachnospiraceae	Coprococcus 1	NA	0	0	0	0	0	0	1	0	0	0	0	0	394	0	0	1	1	0	0	0	2	0	0	16	349	44	0	0	6	17	39	4	0	36	9	39	247	172	147	20	0	0	0
OTU_2327	Firmicutes	Clostridia	Clostridiales	Ruminococcaceae	GCA-9NANANA66225	metagenome	0	0	0	0	0	0	1	0	0	3	3	0	0	0	0	0	0	0	0	0	0	0	0	0	0	0	0	0	0	0	10	0	0	2	0	0	3	0	0	0	0	0	0
OTU_240	Bacteroidetes	Bacteroidia	Bacteroidales	Barnesiellaceae	Coprobacter	NA	0	0	0	0	0	0	1	0	0	346	12	0	0	1	0	0	1	6	0	0	43	0	0	0	830	0	278	97	0	0	56	1	1	1	0	0	0	0	0	0	0	0	0
OTU_245	Firmicutes	Clostridia	Clostridiales	Ruminococcaceae	NA	NA	0	0	0	0	0	0	1	20	0	5	0	0	690	0	0	172	60	0	2	2	0	0	0	1	31	0	0	0	5	13	2	2	0	328	267	14	639	10	7	0	0	0	0
OTU_2524	NA	NA	NA	NA	NA	NA	0	0	0	0	0	0	1	0	0	0	0	0	0	0	0	0	0	0	0	0	0	0	0	0	0	0	0	0	0	0	0	0	0	0	0	0	0	0	0	0	0	0	0
OTU_268	Firmicutes	Clostridia	Clostridiales	Ruminococcaceae	NA	NA	0	0	0	0	0	0	1	79	99	8	6	3	0	6	0	186	99	0	26	38	282	6	1	0	515	10	0	0	461	1365	75	154	161	417	2	158	183	4	5	0	0	0	1
OTU_277	Euryarchaeota	Methanobacteria	Methanobacteriales	Methanobacteriaceae	Methanosphaera	uncultured Methanobacteriales archaeon	0	0	0	0	0	0	1	0	0	0	0	0	0	0	0	211	89	0	0	0	0	3	1	0	0	0	0	0	0	8	0	0	0	31	297	265	280	0	0	0	0	0	0
OTU_2779	Firmicutes	Bacilli	Lactobacillales	Carnobacteriaceae	Marinilactibacillus	Marinilactibacillus piezotolerans	0	0	0	0	0	0	1	0	0	0	0	0	0	0	0	0	0	0	0	0	0	0	0	0	0	0	0	0	0	0	0	0	0	0	0	0	0	0	0	0	0	0	0
OTU_3046	Proteobacteria	Gammaproteobacteria	Pseudomonadales	Moraxellaceae	Acinetobacter	Acinetobacter sp. CDC NO-1	0	0	0	0	0	0	1	0	0	0	0	0	0	0	0	0	0	0	0	6	0	0	0	0	0	0	0	0	0	4	0	0	0	0	0	0	0	0	0	3	0	0	0
OTU_3047	NA	NA	NA	NA	NA	NA	0	0	0	0	0	0	1	0	0	0	0	0	0	0	0	0	0	0	0	0	0	0	0	0	0	0	0	0	0	0	0	0	0	0	0	0	0	0	0	0	0	0	0
OTU_306	Proteobacteria	Gammaproteobacteria	Betaproteobacteriales	Neisseriaceae	NA	NA	0	0	0	0	0	0	1	0	0	0	0	0	0	0	0	0	0	0	0	0	0	0	0	0	0	0	0	4	0	0	0	0	0	0	0	0	0	0	0	0	0	0	0
OTU_340	Actinobacteria	Coriobacteriia	Coriobacteriales	Coriobacteriales Incertae Sedis	Raoultibacter	Raoultibacter timonensis	0	0	0	0	0	0	1	4	0	2	1	0	252	1	0	89	67	0	0	0	0	1	14	0	3	8	86	13	0	0	0	0	0	9	5	1	12	0	0	0	0	0	0
OTU_366	Firmicutes	Clostridia	Clostridiales	Lachnospiraceae	Lachnospiraceae UCG-NANA4	uncultured Clostridium sp.	0	0	0	0	0	0	1	1	0	0	0	1	6	0	0	0	0	0	0	0	0	0	2	75	17	36	0	0	33	247	4	3	254	0	60	8	4	32	4	0	0	0	0
OTU_367	Firmicutes	Clostridia	Clostridiales	Ruminococcaceae	Ruminiclostridium 5	NA	0	0	0	0	0	0	1	172	42	0	0	0	0	0	0	0	0	0	0	0	93	0	2	0	22	0	9	0	0	0	20	5	2	0	0	0	0	0	0	0	0	0	0
OTU_374	Proteobacteria	Gammaproteobacteria	Betaproteobacteriales	Burkholderiaceae	Oxalobacter	uncultured Burkholderiales bacterium	0	0	0	0	0	0	1	10	4	29	8	1	69	32	0	4	0	9	8	13	112	0	0	7	18	0	10	1	0	1	121	34	6	56	18	4	20	11	15	0	0	0	0
OTU_412	Firmicutes	Clostridia	Clostridiales	Ruminococcaceae	Ruminococcaceae UCG-NA11	NA	0	0	0	0	0	0	1	2	2	2	0	0	0	0	0	0	0	0	0	0	0	0	0	0	396	5	0	0	0	0	0	0	0	5	0	3	14	7	0	0	0	0	0
OTU_417	Bacteroidetes	Bacteroidia	Flavobacteriales	Weeksellaceae	Bergeyella	NA	0	0	0	0	0	0	1	0	0	0	0	0	0	0	0	0	0	0	0	0	0	0	0	0	0	0	0	0	0	0	0	0	0	0	0	0	0	0	0	0	0	0	0
OTU_436	Firmicutes	Clostridia	Clostridiales	Ruminococcaceae	Ruminococcaceae NK4A214 group	NA	0	0	0	0	0	0	1	0	0	12	5	1	0	0	0	0	0	0	0	0	0	0	0	195	319	0	0	0	2	76	0	0	0	134	1	7	31	110	57	15	0	0	0
OTU_439	NA	NA	NA	NA	NA	NA	0	0	0	0	0	0	1	0	0	0	0	0	0	0	0	0	0	0	0	0	0	0	0	0	0	0	395	47	0	0	0	0	0	0	0	0	1	0	0	0	0	0	0
OTU_461	Firmicutes	Clostridia	Clostridiales	Christensenellaceae	Christensenellaceae R-7 group	NA	0	0	0	0	0	0	1	0	0	0	0	0	13	32	0	0	0	0	0	0	1	0	0	33	0	0	0	0	0	0	0	0	0	4	4	0	3	32	66	0	0	0	0
OTU_462	Firmicutes	Clostridia	Clostridiales	Clostridiaceae 1	Clostridium sensu stricto 1	NA	0	0	0	0	0	0	1	0	0	0	0	0	0	55	0	0	0	1	0	0	0	1	1	0	0	0	0	0	0	66	1	0	0	0	175	77	31	203	2501	87	0	0	0
OTU_509	Firmicutes	Clostridia	Clostridiales	Defluviitaleaceae	Defluviitaleaceae UCG-NA11	NA	0	0	0	0	0	0	1	3	1	34	44	0	0	0	0	0	0	0	0	0	6	0	0	98	10	0	6	0	0	2	366	15	1	0	3	0	0	0	8	0	0	0	0
OTU_540	Firmicutes	Clostridia	Clostridiales	Peptococcaceae	NA	NA	0	0	0	0	0	0	1	0	0	0	0	0	0	0	0	78	118	0	0	0	0	0	0	0	0	0	0	0	0	0	1	0	0	0	1	0	0	0	0	0	0	0	0
OTU_570	Firmicutes	Clostridia	Clostridiales	Lachnospiraceae	NA	NA	0	0	0	0	0	0	1	0	0	0	0	0	15	2	0	1	1	0	0	0	1	0	1	0	5	0	0	0	2	15	0	0	0	3	4	14	4	18	75	0	0	0	0
OTU_573	Firmicutes	Clostridia	Clostridiales	Lachnospiraceae	NA	NA	0	0	0	0	0	0	1	8	18	90	13	1	29	0	3	14	3	106	2	0	15	10	10	8	105	11	10	1	18	116	46	22	3	0	1	0	3	19	3	0	31	34	21
OTU_583	Actinobacteria	Actinobacteria	Corynebacteriales	Nocardiaceae	Rhodococcus	NA	0	0	0	0	0	0	1	0	0	0	0	4	0	0	0	0	1	0	0	0	0	0	0	0	0	0	0	0	0	9	0	0	0	0	0	0	0	0	0	0	0	0	0
OTU_612	Bacteroidetes	Bacteroidia	Cytophagales	Spirosomaceae	Pseudarcicella	NA	0	0	0	0	0	0	1	0	0	0	0	0	0	0	0	0	0	0	0	1	0	0	0	0	0	0	0	0	0	18	0	0	1	0	0	0	0	0	0	6	0	0	0
OTU_634	Bacteroidetes	Bacteroidia	Flavobacteriales	Flavobacteriaceae	Flavobacterium	NA	0	0	0	0	0	0	1	0	0	0	0	0	0	0	0	0	0	0	0	1	0	1	0	0	1	0	0	0	0	13	0	0	0	0	0	0	0	0	0	6	0	0	0
OTU_745	Proteobacteria	Gammaproteobacteria	Pseudomonadales	Pseudomonadaceae	Pseudomonas	Pseudomonas sp. 37(2NA15)	0	0	0	0	0	0	1	0	0	0	0	0	0	0	0	0	0	0	0	0	0	0	0	0	0	0	0	0	0	1	0	0	0	0	0	0	0	0	1	0	0	0	0
OTU_749	Bacteroidetes	Bacteroidia	Bacteroidales	Prevotellaceae	Prevotella 2	NA	0	0	0	0	0	0	1	0	0	1	0	3	0	10799	0	0	0	0	0	3	1	0	0	2978	0	1	0	0	84	11	0	0	0	0	0	0	0	1	0	0	0	0	2
OTU_771	Firmicutes	Bacilli	Lactobacillales	Aerococcaceae	Globicatella	Globicatella sulfidifaciens	0	0	0	0	0	0	1	0	0	0	0	0	0	0	0	0	0	0	0	0	0	0	0	0	0	0	0	0	1	0	0	10	0	0	0	0	0	0	0	0	0	0	0
OTU_83	Lentisphaerae	Lentisphaeria	Victivallales	Victivallaceae	Victivallis	NA	0	0	0	0	0	0	1	0	0	5	0	0	9	12003	0	8	0	4	0	1	3	0	0	0	174	3	0	0	1	1	353	97	31	0	0	0	0	0	0	0	2	0	2
OTU_895	Firmicutes	Clostridia	Clostridiales	Lachnospiraceae	Lachnospiraceae UCG-NANA8	NA	0	0	0	0	0	0	1	2	0	1	0	0	51	0	0	0	0	0	0	0	0	0	2	0	1	6	0	0	28	212	18	0	0	0	4	0	0	61	3	2	0	0	0
OTU_91	Firmicutes	Clostridia	Clostridiales	Ruminococcaceae	Ruminococcaceae UCG-NANA2	NA	0	0	0	0	0	0	1	0	0	94	11	939	1	0	0	0	1	0	0	0	2	0	0	664	4179	1011	0	1	0	4	2	0	0	443	312	460	211	2428	5	66	0	0	0
OTU_918	Firmicutes	Erysipelotrichia	Erysipelotrichales	Erysipelotrichaceae	Erysipelothrix	NA	0	0	0	0	0	0	1	0	0	0	0	0	0	0	0	0	0	0	0	0	0	0	0	0	0	0	0	0	0	0	0	0	0	0	0	0	0	0	0	0	0	0	0
OTU_157	Firmicutes	Negativicutes	Selenomonadales	Veillonellaceae	Dialister	NA	0	0	2689	0	0	567	0	0	0	0	0	0	0	16	0	1	2	54	1	0	0	1	0	0	3	0	0	0	0	0	1	0	0	0	42	8	0	0	1	0	0	0	0
OTU_741	NA	NA	NA	NA	NA	NA	0	0	0	0	0	175	0	0	0	0	0	0	0	0	0	0	0	2	0	0	0	0	166	69	0	0	2	0	0	1	0	0	0	0	0	0	0	0	0	0	0	0	0
OTU_3094	Proteobacteria	Gammaproteobacteria	Enterobacteriales	Enterobacteriaceae	Enterobacter	NA	0	0	0	0	0	74	0	0	0	0	0	0	0	0	1	0	0	0	0	0	0	0	81	31	4	0	11	0	0	0	3	2	0	0	0	1	0	0	0	0	0	0	1
OTU_498	Epsilonbacteraeota	Campylobacteria	Campylobacterales	Campylobacteraceae	Campylobacter	NA	0	0	81	0	0	34	0	0	0	0	0	0	0	0	0	0	0	0	0	1	0	0	0	0	1	0	0	0	0	0	0	0	0	0	0	0	0	0	0	0	0	0	0
OTU_482	Epsilonbacteraeota	Campylobacteria	Campylobacterales	Campylobacteraceae	Campylobacter	Campylobacter gracilis	0	0	148	0	0	28	0	3	81	0	0	0	3	0	0	0	1	0	0	0	0	0	0	1	0	0	0	0	0	0	2	2	0	0	0	0	0	1	1	0	0	0	0
OTU_1527	NA	NA	NA	NA	NA	NA	0	0	0	0	0	22	0	0	0	0	0	0	0	0	0	0	0	0	0	0	0	0	0	0	0	0	0	0	0	0	0	0	13	0	0	11	13	0	0	0	0	0	0
OTU_1498	NA	NA	NA	NA	NA	NA	0	0	9	10	0	19	0	0	0	0	0	0	0	0	0	0	0	0	0	0	0	0	0	0	0	0	0	0	0	0	0	0	0	0	0	0	0	0	0	0	0	0	0
OTU_1802	Firmicutes	Erysipelotrichia	Erysipelotrichales	Erysipelotrichaceae	[Clostridium] innocuum group	Erysipelotrichaceae bacterium 6_1_45	0	8	23	89	6	18	0	14	0	0	0	12	0	13	1	1	0	0	4	2	59	1	1	0	0	7	0	18	8	1	0	0	0	75	4	8	38	0	0	0	21	14	9
OTU_892	NA	NA	NA	NA	NA	NA	0	21	8	0	0	18	0	0	0	0	0	0	0	0	0	0	0	0	0	0	0	0	0	0	0	0	0	0	0	0	0	0	0	0	0	0	0	0	0	0	0	0	0
OTU_906	NA	NA	NA	NA	NA	NA	0	0	82	0	0	17	0	1	0	0	0	0	0	0	0	0	0	0	0	0	0	0	0	0	0	0	0	0	0	0	0	0	0	0	0	0	0	0	0	0	0	0	0
OTU_1207	NA	NA	NA	NA	NA	NA	0	0	69	0	0	17	0	3	1	0	0	0	0	0	0	0	0	0	0	0	0	0	0	0	0	0	0	0	0	0	0	0	0	0	0	0	0	0	0	0	0	0	0
OTU_2716	NA	NA	NA	NA	NA	NA	0	0	0	0	0	17	0	0	0	0	0	0	0	0	0	0	0	0	0	0	0	0	8	4	0	0	0	0	0	0	0	0	0	0	0	0	0	0	0	0	0	0	0
OTU_1423	NA	NA	NA	NA	NA	NA	0	0	0	0	0	15	0	0	0	0	0	0	0	0	0	0	0	0	0	0	0	0	7	3	0	0	0	0	0	0	0	0	0	0	0	0	0	0	0	0	0	0	0
OTU_1503	NA	NA	NA	NA	NA	NA	0	0	0	0	0	15	0	0	0	0	0	0	0	0	0	0	0	0	0	0	0	0	12	2	0	0	0	0	0	0	0	0	0	0	0	0	0	0	0	0	0	0	0
OTU_2077	NA	NA	NA	NA	NA	NA	0	0	0	0	0	14	0	0	0	0	0	0	0	0	0	0	0	0	0	0	0	0	11	1	0	0	0	0	0	0	0	0	0	0	0	0	0	0	0	0	0	0	0
OTU_50	Bacteroidetes	Bacteroidia	Bacteroidales	Dysgonomonadaceae	Dysgonomonas	Dysgonomonas capnocytophagoides DSM 22835	0	0	0	10	5	12	0	1	4	0	0	23	0	0	0	0	7	0	0	0	0	0	7	0	0	0	0	0	6	0	0	0	0	0	0	19	1	0	17	5	0	8	7
OTU_1291	NA	NA	NA	NA	NA	NA	0	8	3	0	0	12	0	0	0	0	0	0	0	0	0	0	0	0	0	0	0	0	0	2	0	0	0	0	0	0	0	0	0	0	0	0	0	0	0	0	0	0	0
OTU_2018	NA	NA	NA	NA	NA	NA	0	0	0	0	0	10	0	0	0	0	0	0	0	0	0	0	0	2	0	0	0	0	0	0	0	0	0	0	0	0	0	0	0	0	0	0	0	0	0	0	0	0	0
OTU_1805	NA	NA	NA	NA	NA	NA	0	0	4	5	0	9	0	0	0	0	0	0	0	0	0	0	0	0	0	0	0	0	0	0	0	0	0	0	1	0	0	0	0	0	0	0	0	0	0	0	0	0	0
OTU_2699	NA	NA	NA	NA	NA	NA	0	1	1	4	0	9	0	0	0	0	0	0	0	4	0	0	0	0	0	0	0	0	0	0	0	0	0	0	0	0	1	0	0	0	0	0	0	0	0	0	0	0	0
OTU_1492	NA	NA	NA	NA	NA	NA	0	0	0	0	0	9	0	0	0	0	0	0	0	0	0	0	0	0	0	0	0	0	21	7	0	0	0	0	0	0	0	0	0	0	0	0	0	0	0	0	0	0	0
OTU_1771	NA	NA	NA	NA	NA	NA	0	0	0	0	0	9	0	0	0	0	0	0	0	0	0	0	0	0	0	0	0	0	16	6	0	0	0	0	0	0	0	0	0	0	0	0	0	0	0	0	0	0	0
OTU_1359	NA	NA	NA	NA	NA	NA	0	0	0	0	0	7	0	0	0	0	0	0	0	0	0	0	0	0	0	0	0	0	9	1	0	0	0	0	0	0	0	0	0	0	0	0	0	0	0	0	0	0	0
OTU_956	NA	NA	NA	NA	NA	NA	0	8	28	6	16	6	0	0	0	2	0	0	0	0	0	0	0	0	0	0	0	0	0	1	0	0	0	0	0	0	1	0	0	3	0	0	1	0	0	0	0	0	0
OTU_2096	NA	NA	NA	NA	NA	NA	0	0	0	0	0	6	0	0	0	0	0	0	0	0	0	0	0	0	0	0	0	0	8	10	0	0	0	0	0	0	0	0	0	0	0	0	0	0	0	0	0	0	0
OTU_3194	NA	NA	NA	NA	NA	NA	0	0	0	0	0	6	0	0	0	0	0	0	0	0	0	0	0	0	0	0	0	0	5	6	0	0	0	0	0	0	0	0	0	0	0	0	0	0	0	0	0	0	0
OTU_722	NA	NA	NA	NA	NA	NA	0	10	28	6	13	5	0	2	6	0	0	0	3	18	0	0	0	0	0	0	92	0	2	0	8	5	0	0	0	0	0	0	0	0	0	0	0	7	9	0	0	5	3
OTU_490	Firmicutes	Clostridia	Clostridiales	Family XI	Parvimonas	NA	0	0	1	0	0	5	0	1	0	0	0	38	5	1	0	3	2	2	0	0	1	0	0	4	0	0	0	0	0	5	14	2	0	4	7	4	3	0	73	8	11	2	2
OTU_2394	NA	NA	NA	NA	NA	NA	0	0	0	0	0	5	0	0	0	0	0	0	0	0	0	0	0	1	0	0	0	0	7	0	0	0	0	0	0	0	0	0	0	0	0	0	0	0	0	0	0	0	0
OTU_2398	NA	NA	NA	NA	NA	NA	0	0	0	0	0	5	0	0	0	0	0	0	0	0	0	0	0	0	0	0	0	0	3	1	0	0	0	0	0	0	0	0	0	0	0	0	0	0	0	0	0	0	0
OTU_1970	NA	NA	NA	NA	NA	NA	0	3	21	0	5	4	0	3	1	1	0	0	1	14	0	0	0	0	0	0	38	2	1	0	1	1	2	0	0	1	6	0	0	9	0	0	2	1	5	0	0	0	1
OTU_8	Bacteroidetes	Bacteroidia	Bacteroidales	Prevotellaceae	Prevotella	NA	0	2	0	42	0	4	0	1	21	0	0	0	26	3	0	1	0	16	56	0	1	0	1	0	0	3	19	0	0	1	1	0	0	86	0	3	58	0	7	64	0	2	0
OTU_1046	NA	NA	NA	NA	NA	NA	0	1	2	14	0	4	0	0	0	0	0	0	1	0	0	0	0	0	0	0	0	0	0	0	0	3	0	0	0	0	0	0	0	10	1	3	7	1	0	0	0	0	0
OTU_3158	NA	NA	NA	NA	NA	NA	0	0	1	3	0	4	0	0	0	0	0	0	0	0	0	0	0	0	0	0	0	0	0	1	0	0	0	0	1	0	1	0	0	0	0	0	0	0	0	0	0	1	0
OTU_1864	NA	NA	NA	NA	NA	NA	0	0	0	0	0	4	0	1	0	0	0	0	0	0	0	0	0	0	0	0	0	0	14	5	0	0	0	0	0	0	0	0	0	0	0	0	0	0	0	0	0	0	0
OTU_222	Actinobacteria	Coriobacteriia	Coriobacteriales	Atopobiaceae	Atopobium	NA	0	0	0	0	0	4	0	6	161	0	0	0	2	2	0	2	2	0	0	2	2	0	0	8	3	1	2	0	0	0	1	0	0	11	1	4	4	6	36	15	1	3	2
OTU_3551	NA	NA	NA	NA	NA	NA	0	0	0	0	0	4	0	0	0	0	0	0	0	0	0	0	0	0	0	0	0	0	0	0	0	0	0	0	0	0	0	0	0	0	0	0	0	0	0	0	0	0	0
OTU_1182	NA	NA	NA	NA	NA	NA	0	67	5	0	0	3	0	0	0	0	0	0	0	0	0	0	0	0	0	0	0	0	0	0	0	0	0	0	0	0	0	0	0	0	0	0	0	0	0	0	0	0	0
OTU_121	Firmicutes	Clostridia	Clostridiales	Lachnospiraceae	Blautia	NA	0	0	3	0	0	3	0	18	1	1147	713	12	21	2	0	149	61	0	0	2	2	0	0	234	398	199	0	0	827	1002	0	0	1	38	88	21	398	150	484	8	536	114	224
OTU_2067	NA	NA	NA	NA	NA	NA	0	0	0	0	0	3	0	0	0	0	0	0	0	0	0	0	0	0	0	0	0	0	14	2	0	0	0	0	0	0	0	0	0	0	0	0	0	0	0	0	0	0	0
OTU_79	Bacteroidetes	Bacteroidia	Bacteroidales	Prevotellaceae	Prevotella 2	NA	0	3	2	0	8	2	0	0	0	0	11	24	5	22	0	4	0	1	1	4	29	0	1	7365	1	1	941	16557	28	138	0	0	0	42	5	137	2	0	0	31	0	0	0
OTU_70	Bacteroidetes	Bacteroidia	Bacteroidales	Prevotellaceae	Alloprevotella	NA	0	2	1	0	5	2	0	0	5	0	3	19	0	0	0	1	0	1	3	4	13	0	0	4	0	0	7730	12191	0	0	0	0	0	0	0	0	5	0	0	7	0	0	0
OTU_1397	NA	NA	NA	NA	NA	NA	0	1	8	0	3	2	0	0	0	0	0	0	0	5	0	0	0	0	0	0	14	0	3	0	4	2	3	0	1	0	7	0	0	4	0	0	5	1	1	0	1	2	1
OTU_53	Proteobacteria	Gammaproteobacteria	Enterobacteriales	Enterobacteriaceae	Morganella	NA	0	0	1	1	2	2	0	80	25	0	3	2	6	0	1	2	0	18947	6	0	7	2	2	10985	0	1	46	2	0	0	15	58	6	6	0	0	55	0	7	63	0	0	0
OTU_2602	NA	NA	NA	NA	NA	NA	0	1	7	0	2	2	0	0	0	0	0	0	0	0	0	0	0	0	0	0	0	0	0	0	0	0	0	0	0	0	0	0	0	0	0	0	0	0	0	0	0	0	0
OTU_3333	NA	NA	NA	NA	NA	NA	0	0	3	7	1	2	0	0	0	0	0	0	0	0	0	0	0	0	0	0	0	0	0	0	0	0	0	0	0	0	0	0	0	1	0	0	0	0	0	0	0	0	0
OTU_1247	Firmicutes	Clostridia	Clostridiales	Lachnospiraceae	[Ruminococcus] torques group	NA	0	0	0	0	1	2	0	87	4	27	4	2	0	1	0	12	20	0	0	0	2490	92	11917	0	64	2	7	0	0	0	30	27	17	0	1	5	1	1	8	0	891	145	167
OTU_418	Actinobacteria	Actinobacteria	Bifidobacteriales	Bifidobacteriaceae	Alloscardovia	NA	0	0	0	0	1	2	0	3	7	4	1	4	2	0	0	0	0	0	0	2	0	0	0	136	15	1	0	0	0	91	0	0	0	0	0	0	0	0	26	0	0	0	0
OTU_2354	NA	NA	NA	NA	NA	NA	0	0	2	3	0	2	0	0	0	1	0	0	0	0	0	0	0	0	0	1	0	0	0	0	0	0	0	0	0	1	0	0	0	6	0	1	4	0	0	0	0	0	0
OTU_2953	NA	NA	NA	NA	NA	NA	0	0	3	0	0	2	0	0	0	0	0	0	0	1	0	0	0	0	0	0	0	0	0	0	0	0	0	0	0	0	0	0	0	0	0	0	7	0	0	0	0	0	0
OTU_2925	Actinobacteria	Actinobacteria	Bifidobacteriales	Bifidobacteriaceae	Bifidobacterium	Bifidobacterium moukalabense DSM 27321	0	1	2	0	0	2	0	0	0	0	0	0	0	0	0	0	0	0	0	0	30	0	0	231	38	0	1	0	0	27	2	1	0	0	0	0	0	60	486	0	9	2	3
OTU_3162	NA	NA	NA	NA	NA	NA	0	0	1	0	0	2	0	0	0	0	0	0	0	0	0	0	0	0	0	0	0	0	0	0	0	0	2	0	0	0	0	0	0	0	0	0	0	0	0	0	1	1	0
OTU_100	Actinobacteria	Coriobacteriia	Coriobacteriales	Atopobiaceae	Olsenella	Olsenella sp. 1183	0	0	0	0	0	2	0	155	1582	120	28	6	2	0	0	0	2	9	0	0	0	2900	3156	0	151	0	0	0	0	0	2	1	1	0	3	0	0	2	1	0	1	0	0
OTU_1441	Proteobacteria	Gammaproteobacteria	Alteromonadales	Pseudoalteromonadaceae	Pseudoalteromonas	uncultured Pseudoalteromonas sp.	0	0	0	0	0	2	0	0	0	0	0	0	0	0	0	0	0	0	0	0	0	0	0	0	0	0	0	0	0	0	0	0	0	0	0	0	0	0	0	0	0	0	0
OTU_93	Firmicutes	Clostridia	Clostridiales	Clostridiaceae 1	Clostridium sensu stricto 1	NA	0	0	0	0	0	2	0	4	8	0	0	1	0	2	0	0	0	143	0	0	364	0	0	0	5	0	0	0	8	260	1740	168	44	7	249	134	82	646	7155	134	0	2	0
OTU_2909	NA	NA	NA	NA	NA	NA	0	0	0	1	6	1	0	0	0	0	0	0	0	0	0	0	0	0	0	0	0	0	0	0	0	0	0	0	0	0	0	0	0	0	0	0	0	0	0	0	0	0	0
OTU_1992	NA	NA	NA	NA	NA	NA	0	0	0	1	2	1	0	1	1	0	0	0	0	0	0	0	0	0	0	0	6	0	1	0	0	0	1	0	0	0	0	0	0	2	0	2	0	2	1	0	0	0	1
OTU_1098	NA	NA	NA	NA	NA	NA	0	0	2	2	1	1	0	0	2	2	0	0	2	5	0	0	0	0	0	2	18	3	7	0	2	4	0	0	0	3	6	1	0	15	0	0	2	1	0	0	0	2	1
OTU_1147	NA	NA	NA	NA	NA	NA	0	2	5	0	1	1	0	0	0	2	2	0	0	13	0	5	6	3	2	0	4	14	3	0	2	11	0	0	10	32	1	1	4	27	16	8	19	3	2	0	10	18	3
OTU_3112	NA	NA	NA	NA	NA	NA	0	3	0	0	1	1	0	0	0	0	0	0	0	0	0	0	0	0	0	0	0	0	0	0	0	0	0	0	0	0	0	0	0	0	0	0	0	0	0	0	0	0	0
OTU_71	Firmicutes	Negativicutes	Selenomonadales	Veillonellaceae	Megasphaera	NA	0	11	1	9	0	1	0	0	0	6	0	0	5	17	1	12	0	0	19084	8643	1	0	0	1	0	2	1	2	9	13	1	0	0	30	0	0	0	0	0	0	0	0	9
OTU_2462	NA	NA	NA	NA	NA	NA	0	0	3	1	0	1	0	2	0	0	0	5	0	0	0	0	0	0	0	0	2	0	0	0	0	0	0	0	0	0	0	0	0	3	0	1	1	0	0	0	2	0	0
OTU_75	Proteobacteria	Gammaproteobacteria	Betaproteobacteriales	Neisseriaceae	Neisseria	NA	0	0	4	0	0	1	0	1	0	0	0	0	0	2	2	0	1	0	0	0	0	2	0	0	2	0	0	0	0	0	0	0	0	3	7	3	0	6	11	0	4	0	0
OTU_1340	Bacteroidetes	Bacteroidia	Bacteroidales	Barnesiellaceae	Barnesiella	NA	0	0	1	0	0	1	0	0	0	0	0	0	1160	6	0	0	2	0	0	0	49	24	568	0	294	0	110	2	0	0	0	1	0	1	1	6	0	2848	8601	127	0	0	1
OTU_166	Firmicutes	Clostridia	Clostridiales	Lachnospiraceae	Lachnoclostridium	NA	0	0	1	0	0	1	0	6	0	2	0	4	414	2	0	24	16	0	40	4	416	792	4116	1405	1	7	5	1	0	1	11	15	20	1	0	4	2	21	166	0	0	0	0
OTU_1240	NA	NA	NA	NA	NA	NA	0	26	0	0	0	1	0	0	0	0	0	0	0	0	0	0	0	0	0	0	0	0	0	0	0	0	0	0	0	0	0	0	0	0	0	0	0	0	0	0	0	0	0
OTU_60	Firmicutes	Bacilli	Lactobacillales	Streptococcaceae	Streptococcus	Streptococcus constellatus subsp. constellatus	0	1	0	0	0	1	0	0	0	0	0	3	1	244	2	1	0	16	0	2	32	111	79	0	43	0	0	0	1	31	0	0	0	2	8	11	4	209	1723	40	175	70	115
OTU_1006	Firmicutes	Clostridia	Clostridiales	Lachnospiraceae	Oribacterium	uncultured Oribacterium sp.	0	0	0	0	0	1	0	0	0	0	0	0	0	0	0	0	0	0	0	0	0	0	0	0	0	0	0	0	0	0	0	0	0	1	0	0	0	1	2	0	0	0	0
OTU_152	Firmicutes	Clostridia	Clostridiales	Christensenellaceae	NA	NA	0	0	0	0	0	1	0	0	0	0	0	0	0	1	0	0	1	0	0	0	1	0	2	0	0	0	0	0	0	0	0	0	0	0	0	1	0	1238	2779	59	0	0	0
OTU_1654	Proteobacteria	Gammaproteobacteria	Enterobacteriales	Enterobacteriaceae	Escherichia-Shigella	NA	0	0	0	0	0	1	0	0	0	0	0	0	2	5	18	0	0	7	30	4	0	0	0	19	0	2	4	0	0	0	2	4	13	0	0	16	35	22	87	0	0	0	0
OTU_192	Proteobacteria	Deltaproteobacteria	Desulfovibrionales	Desulfovibrionaceae	NA	NA	0	0	0	0	0	1	0	43	2	1	7	6	0	0	0	11	2	10	29	8	0	1	940	0	878	0	407	55	0	1	83	29	20	0	0	0	0	0	1	0	23	82	52
OTU_1962	NA	NA	NA	NA	NA	NA	0	0	0	0	0	1	0	0	0	0	0	0	0	0	0	0	0	0	0	0	0	0	0	0	0	0	0	0	0	0	0	0	0	0	0	0	0	0	0	0	0	0	0
OTU_225	Firmicutes	Erysipelotrichia	Erysipelotrichales	Erysipelotrichaceae	NA	Clostridiales bacterium 6NA-7e	0	0	0	0	0	1	0	0	0	0	0	0	0	0	0	0	0	0	0	0	0	0	1195	0	145	1	87	6	0	0	136	9	20	0	0	0	0	0	1	0	70	69	11
OTU_244	Firmicutes	Clostridia	Clostridiales	Ruminococcaceae	NA	NA	0	0	0	0	0	1	0	8	184	3	0	0	0	0	0	12	0	0	0	0	7	0	0	3	8	2	0	0	1	108	0	0	0	46	31	3	2	1	0	0	40	976	92
OTU_3301	NA	NA	NA	NA	NA	NA	0	0	0	0	0	1	0	0	0	0	0	0	0	0	0	0	0	0	0	0	0	0	6	1	0	0	0	0	0	0	0	0	0	0	0	0	0	0	0	0	0	0	0
OTU_3414	NA	NA	NA	NA	NA	NA	0	0	0	0	0	1	0	0	0	0	0	5	0	0	0	0	0	0	0	0	0	0	0	0	0	0	0	0	0	0	0	0	0	0	0	0	0	0	0	0	0	0	0
OTU_388	Firmicutes	Clostridia	Clostridiales	Lachnospiraceae	NA	NA	0	0	0	0	0	1	0	0	0	4	1	0	0	0	0	0	0	0	0	0	2	0	0	0	0	0	0	1	0	0	1	0	0	0	0	2	0	0	3	0	20	1820	774
OTU_392	Firmicutes	Negativicutes	Selenomonadales	Veillonellaceae	Megasphaera	Megasphaera elsdenii	0	0	0	0	0	1	0	0	0	0	0	0	27	0	0	0	0	0	0	0	0	0	0	5	0	0	0	1	0	9	0	0	0	75	5	39	714	0	0	0	0	0	0
OTU_463	Firmicutes	Clostridia	Clostridiales	Lachnospiraceae	Robinsoniella	bacterium 12(2NA16)	0	0	0	0	0	1	0	0	0	0	0	0	0	0	0	0	1	0	0	0	0	0	0	0	19	0	0	0	1	15	0	0	0	0	0	0	0	125	52	4	0	0	0
OTU_529	Firmicutes	Clostridia	Clostridiales	Peptostreptococcaceae	Peptostreptococcus	NA	0	0	0	0	0	1	0	0	0	0	2	0	7	17	0	2	4	1	0	0	0	0	0	63	2	0	0	1	0	5	0	0	0	1	0	4	4	0	0	0	0	0	0
OTU_533	Firmicutes	Clostridia	Clostridiales	Lachnospiraceae	Coprococcus 2	NA	0	0	0	0	0	1	0	0	0	0	0	0	0	0	0	1	1	0	0	0	0	0	0	0	0	0	0	0	0	0	0	0	0	0	81	51	5	63	87	0	0	0	0
OTU_702	Actinobacteria	Coriobacteriia	Coriobacteriales	Atopobiaceae	Olsenella	Olsenella sp. MSTE5	0	0	0	0	0	1	0	0	3	0	0	0	0	0	0	0	0	0	0	0	0	0	0	0	0	0	0	0	0	0	0	0	1	1	0	0	0	2	4	7	0	0	0
OTU_1952	NA	NA	NA	NA	NA	NA	0	0	8	18	8	0	0	0	0	0	0	0	0	0	0	0	0	0	0	0	0	0	0	0	0	0	0	0	0	0	0	0	0	0	0	0	0	0	0	0	0	0	0
OTU_39	Proteobacteria	Gammaproteobacteria	Pseudomonadales	Pseudomonadaceae	Pseudomonas	Pseudomonas sp.	0	0	2	1	8	0	0	0	0	0	6	7	0	0	1	0	2	0	0	0	7	2	0	2	0	0	0	1	0	0	0	0	0	17	69	897	193	127	133	14	1	0	0
OTU_1178	NA	NA	NA	NA	NA	NA	0	0	0	0	6	0	0	0	0	0	0	0	0	0	0	0	0	0	0	0	0	0	0	0	0	0	0	0	0	0	0	0	0	0	0	0	0	0	0	0	0	0	0
OTU_2129	NA	NA	NA	NA	NA	NA	0	0	2	6	4	0	0	0	0	0	0	0	0	0	0	0	0	0	0	0	0	0	0	0	0	0	0	0	1	0	2	0	0	0	0	0	0	0	0	0	0	1	0
OTU_2529	NA	NA	NA	NA	NA	NA	0	0	0	2	4	0	0	0	0	0	0	0	0	0	0	0	0	0	0	0	0	0	0	0	0	0	0	0	0	0	0	0	0	0	0	0	0	0	0	0	0	0	0
OTU_2450	NA	NA	NA	NA	NA	NA	0	1	4	0	4	0	0	0	0	0	0	0	0	1	0	0	0	0	0	0	0	0	2	0	0	0	0	0	0	0	2	0	0	1	0	0	0	0	0	0	1	0	0
OTU_133	Fusobacteria	Fusobacteriia	Fusobacteriales	Fusobacteriaceae	Fusobacterium	NA	0	1	1	0	4	0	0	0	0	0	5	7	146	2	0	3	0	0	3	3	7	0	0	4	1	0	625	6320	0	0	0	0	0	212	1062	2272	79	0	0	0	0	1	0
OTU_467	Firmicutes	Clostridia	Clostridiales	Lachnospiraceae	Lachnospiraceae NK4A136 group	NA	0	0	0	0	4	0	0	0	2	185	64	12	0	0	0	5	1	0	0	0	10	0	0	24	0	39	0	5	5	8	4	28	55	11	0	24	17	63	2	0	0	0	0
OTU_153	Firmicutes	Clostridia	Clostridiales	Clostridiales vadinBB6NA group	NA	NA	0	0	0	0	3	0	0	0	0	0	3	4	5	0	0	1	0	2	0	0	1	1	2	3819	0	0	0	1	0	0	0	0	2	9	32	4	1	1	0	0	0	0	0
OTU_2862	NA	NA	NA	NA	NA	NA	0	1	6	2	2	0	0	0	0	0	1	0	0	0	0	0	0	0	0	0	2	0	0	0	1	0	0	0	0	0	0	0	0	2	0	0	0	0	1	0	0	1	0
OTU_2942	NA	NA	NA	NA	NA	NA	0	0	0	1	2	0	0	0	1	0	0	0	0	0	0	0	0	0	0	0	1	0	0	0	0	0	0	0	0	0	0	0	0	0	0	0	0	0	0	0	0	0	0
OTU_3331	NA	NA	NA	NA	NA	NA	0	6	1	2	1	0	0	0	0	0	0	0	0	0	0	0	0	0	0	0	0	0	0	0	0	0	0	0	0	0	0	0	0	0	0	0	0	0	0	0	0	0	0
OTU_2138	NA	NA	NA	NA	NA	NA	0	1	3	0	1	0	0	0	0	0	0	0	0	0	0	0	0	0	0	0	3	0	0	0	0	0	0	0	0	0	0	0	0	4	0	0	3	0	0	0	0	0	0
OTU_2343	NA	NA	NA	NA	NA	NA	0	1	3	0	1	0	0	0	1	0	0	0	0	3	0	0	0	0	0	0	9	0	0	0	2	0	0	0	0	0	0	0	0	2	0	0	0	0	0	0	0	0	0
OTU_89	Firmicutes	Clostridia	Clostridiales	Clostridiaceae 1	Clostridium sensu stricto 1	NA	0	1	0	0	1	0	0	1172	8833	0	0	0	0	0	0	0	0	3	0	0	0	0	0	0	0	0	4	0	0	1	3	8	2	0	19	9	8	48	477	8	2	0	1
OTU_1118	Proteobacteria	Gammaproteobacteria	Aeromonadales	Aeromonadaceae	Aeromonas	NA	0	0	0	0	1	0	0	0	0	0	0	0	0	0	0	0	0	0	0	0	0	0	0	0	0	0	0	0	0	8	0	0	0	0	0	0	0	0	0	2	0	0	0
OTU_112	Actinobacteria	Coriobacteriia	Coriobacteriales	Eggerthellaceae	Enterorhabdus	NA	0	0	0	0	1	0	0	0	0	2463	1295	64	157	53	0	0	0	0	0	0	0	0	0	60	90	0	100	1	16	406	0	0	0	918	44	75	109	106	573	7	0	0	0
OTU_129	Incertae Sedis	NA	NA	NA	NA	NA	0	0	0	0	1	0	0	0	0	0	0	2	1	0	0	0	0	1	0	0	2	0	0	5557	0	0	0	1	0	0	0	0	0	0	0	0	0	0	0	0	0	0	0
OTU_130	Firmicutes	Clostridia	Clostridiales	Clostridiales vadinBB6NA group	NA	NA	0	0	0	0	1	0	0	12	2	330	2292	4914	0	0	0	68	89	0	0	0	96	0	0	1	12	0	109	81	0	0	2	0	0	2	0	0	0	0	0	1	0	0	0
OTU_160	Bacteroidetes	Bacteroidia	Bacteroidales	Bacteroidaceae	Bacteroides	NA	0	0	0	0	1	0	0	0	0	5334	326	2	0	2	0	0	0	0	0	0	0	0	0	0	0	1	0	0	0	6	0	0	0	0	0	0	0	0	0	0	0	0	3
OTU_213	Firmicutes	Clostridia	Clostridiales	Lachnospiraceae	Lachnospira	NA	0	0	0	0	1	0	0	0	0	0	0	0	0	0	0	0	0	0	0	0	5	0	0	0	54	0	0	0	0	1	14	0	0	0	0	0	0	1291	372	22	1	0	0
OTU_269	Bacteroidetes	Bacteroidia	Bacteroidales	Porphyromonadaceae	Porphyromonas	NA	0	0	0	0	1	0	0	0	0	4	5	1235	0	0	1	1	1	0	0	0	0	0	0	0	0	0	0	0	2	0	19	8	1	0	0	3	7	0	1	0	0	0	0
OTU_270	Firmicutes	Clostridia	Clostridiales	Clostridiales vadinBB6NA group	NA	NA	0	0	0	0	1	0	0	0	0	0	0	1	0	0	0	0	0	0	0	0	5	0	0	0	20	0	12	962	0	0	0	1	0	0	0	0	0	0	0	0	0	0	0
OTU_440	Firmicutes	Clostridia	Clostridiales	Family XI	Anaerococcus	NA	0	0	0	0	1	0	0	0	1	0	0	136	0	0	0	4	4	0	1	0	0	0	0	0	0	0	0	0	0	0	49	99	23	0	0	0	1	0	0	0	3	0	2
OTU_66	Firmicutes	Clostridia	Clostridiales	Ruminococcaceae	Subdoligranulum	NA	0	0	0	0	1	0	0	63	61	5168	742	2477	15	20	2	0	1	0	0	2	0	1	0	256	87	2888	269	1	1514	22705	1	1	0	883	90	570	1377	90	226	0	1	1	3
OTU_144	Firmicutes	Clostridia	Clostridiales	Ruminococcaceae	Ruminococcaceae NK4A214 group	NA	0	0	0	4	0	0	0	0	0	60	59	15	1898	0	0	25	4	0	1	0	0	0	0	128	1	7	0	0	0	74	0	1	1	560	55	89	482	277	500	1	0	1	1
OTU_3120	NA	NA	NA	NA	NA	NA	0	0	0	4	0	0	0	0	0	0	0	0	0	0	0	0	0	0	0	0	0	0	0	0	0	0	0	0	0	0	0	0	0	0	0	0	0	0	0	0	0	0	0
OTU_3515	Firmicutes	Clostridia	Clostridiales	Ruminococcaceae	Ruminococcaceae UCG-NANA2	NA	0	0	0	3	0	0	0	1183	1218	907	377	52	13048	963	0	1	0	0	2	2	79	1	0	1	259	2	0	0	0	0	0	0	1	759	1	258	636	1	0	0	0	1	0
OTU_118	Synergistetes	Synergistia	Synergistales	Synergistaceae	Cloacibacillus	Cloacibacillus evryensis	0	0	0	2	0	0	0	245	86	2	0	0	3	3356	1	1	0	0	3328	2133	2	0	0	65	0	4	0	0	1	5	0	0	0	3119	6	7	1017	0	0	0	0	0	2
OTU_154	Firmicutes	Clostridia	Clostridiales	Ruminococcaceae	NA	NA	0	0	0	2	0	0	0	103	7	1	3	7	3935	8	0	424	289	0	2	3	131	1	9	0	42	11	6	0	8	26	184	76	248	362	16	226	482	1	0	0	129	128	144
OTU_300	Proteobacteria	Gammaproteobacteria	Betaproteobacteriales	Burkholderiaceae	Sutterella	NA	0	0	0	2	0	0	0	0	0	3	0	0	0	0	0	0	0	0	582	189	0	0	0	0	0	0	0	0	0	0	0	0	0	1	0	0	0	0	0	0	0	0	0
OTU_3197	Verrucomicrobia	Verrucomicrobiae	Verrucomicrobiales	DEVNANA7	uncultured verrucomicrobium DEVNANA7	NA	0	0	0	2	0	0	0	0	0	0	0	2	0	0	0	0	0	0	0	0	0	0	0	0	0	0	0	0	0	5	0	0	0	0	0	0	0	0	0	0	0	0	0
OTU_3358	NA	NA	NA	NA	NA	NA	0	0	0	2	0	0	0	0	0	0	0	3	0	1	0	0	0	0	0	0	3	0	0	0	0	0	0	0	0	0	0	0	0	0	0	0	0	0	0	0	0	0	0
OTU_2517	NA	NA	NA	NA	NA	NA	0	0	2	1	0	0	0	0	0	0	0	0	3	2	0	0	0	0	0	0	0	0	0	0	1	0	0	0	0	0	3	3	0	5	0	0	4	0	2	0	0	0	0
OTU_1385	NA	NA	NA	NA	NA	NA	0	0	1	1	0	0	0	0	0	1	0	38	0	0	0	0	0	0	0	0	0	0	0	0	0	0	0	0	0	0	0	0	0	2	0	0	1	0	0	0	2	0	0
OTU_184	Firmicutes	Clostridia	Clostridiales	Ruminococcaceae	NA	NA	0	0	0	1	0	0	0	2	20	114	3	20	99	28	0	185	54	0	1	9	63	14	4	5	280	5	2	0	11	265	38	30	33	761	323	10	13	1716	16	72	52	22	22
OTU_221	Firmicutes	Clostridia	Clostridiales	Lachnospiraceae	Blautia	NA	0	0	0	1	0	0	0	2	122	0	0	1	2125	0	0	0	0	0	0	0	1	0	0	0	13	129	212	0	49	171	53	1	0	2	0	0	1	116	23	5	0	0	0
OTU_2325	NA	NA	NA	NA	NA	NA	0	0	0	1	0	0	0	0	0	0	0	0	1	1	0	4	1	0	0	2	0	0	0	0	0	0	0	0	0	1	1	0	2	0	0	0	0	0	0	0	2	0	0
OTU_2376	NA	NA	NA	NA	NA	NA	0	0	0	1	0	0	0	0	0	0	0	6	0	0	0	0	0	0	0	0	0	0	0	0	0	0	0	0	0	0	0	0	0	0	0	1	0	0	0	0	1	0	0
OTU_2945	NA	NA	NA	NA	NA	NA	0	0	0	1	0	0	0	0	0	0	0	0	0	0	0	0	0	0	0	0	0	0	0	0	0	0	0	0	0	0	0	0	0	0	0	0	0	0	0	0	0	0	0
OTU_3116	NA	NA	NA	NA	NA	NA	0	0	0	1	0	0	0	0	1	0	0	0	0	0	0	0	0	0	0	0	1	0	0	0	0	0	0	0	0	0	0	0	0	1	0	0	0	0	0	0	0	0	0
OTU_3326	NA	NA	NA	NA	NA	NA	0	0	0	1	0	0	0	1	0	0	0	5	0	0	0	0	0	0	0	0	0	0	0	0	0	0	0	0	0	0	0	0	0	0	0	0	2	0	0	0	0	0	0
OTU_3525	NA	NA	NA	NA	NA	NA	0	0	0	1	0	0	0	0	0	0	0	5	3	0	0	0	0	0	0	0	1	1	0	0	0	0	0	0	0	1	0	0	0	0	0	0	0	0	0	0	4	0	0
OTU_433	Firmicutes	Negativicutes	Selenomonadales	Veillonellaceae	NA	uncultured Veillonellaceae bacterium	0	0	0	1	0	0	0	36	421	0	0	0	0	0	0	0	0	0	0	0	0	0	0	0	0	0	0	0	0	0	0	0	0	0	0	0	0	0	0	0	0	0	0
OTU_619	Bacteroidetes	Bacteroidia	Flavobacteriales	Flavobacteriaceae	Capnocytophaga	NA	0	0	0	1	0	0	0	0	0	0	0	0	0	0	0	0	0	0	0	0	0	0	0	0	1	0	0	0	0	0	0	0	0	0	0	0	0	0	0	0	0	0	0
OTU_737	Firmicutes	Clostridia	Clostridiales	Ruminococcaceae	NA	NA	0	0	0	1	0	0	0	0	0	2	1	0	0	2	0	0	3	0	0	0	2	0	5	0	2	0	1	0	0	2	15	1	0	0	0	0	0	1	58	0	17	6	3
OTU_798	Dependentiae	Babeliae	Babeliales	NA	NA	NA	0	0	0	1	0	0	0	0	0	0	0	1	0	0	0	0	0	0	0	1	0	0	0	0	0	0	0	0	0	10	0	0	0	0	0	0	0	0	0	4	0	0	0
OTU_141	Firmicutes	Clostridia	Clostridiales	Lachnospiraceae	[Eubacterium] eligens group	NA	0	0	3	0	0	0	0	0	1	1587	635	54	0	10	0	3	1	0	0	1	3	0	0	0	572	359	0	0	1	47	451	29	7	0	126	23	3	1914	1768	139	0	0	0
OTU_1826	Bacteroidetes	Bacteroidia	Bacteroidales	Prevotellaceae	Paraprevotella	NA	0	0	2	0	0	0	0	0	0	0	0	0	0	1	0	0	0	0	0	0	0	0	0	0	0	455	0	0	54	12	0	0	0	122	455	197	22	0	0	0	50	168	47
OTU_568	Proteobacteria	Gammaproteobacteria	Pseudomonadales	Moraxellaceae	Acinetobacter	NA	0	0	2	0	0	0	0	0	0	0	0	0	0	0	0	0	0	0	0	0	0	0	0	0	0	0	0	0	0	0	0	0	0	0	0	0	0	0	0	5	0	0	0
OTU_628	Firmicutes	Clostridia	Clostridiales	Lachnospiraceae	Blautia	NA	0	0	2	0	0	0	0	0	0	105	23	0	23	7	1	7	1	0	0	1	9	0	1	18	331	197	0	0	64	492	257	14	0	122	22	78	356	170	1349	0	0	0	0
OTU_1251	Firmicutes	Negativicutes	Selenomonadales	Veillonellaceae	Selenomonas	Selenomonas sputigena	0	0	1	0	0	0	0	0	0	0	0	0	0	0	0	0	0	0	0	0	0	0	0	0	0	0	0	0	0	0	0	0	0	0	0	0	0	0	0	0	0	0	0
OTU_1289	NA	NA	NA	NA	NA	NA	0	0	1	0	0	0	0	0	1	2	0	0	2	0	0	0	0	0	0	0	13	0	2	1	1	2	0	0	0	0	1	0	0	12	0	0	2	1	4	0	1	2	0
OTU_186	Firmicutes	Clostridia	Clostridiales	Ruminococcaceae	Ruminococcaceae UCG-NANA9	NA	0	0	1	0	0	0	0	0	0	2	0	0	65	0	0	67	37	0	0	0	0	58	4	0	1	0	0	0	0	0	2	0	0	425	29	181	97	0	0	0	352	702	496
OTU_205	Firmicutes	Clostridia	Clostridiales	Family XIII	Family XIII AD3NA11 group	NA	0	0	1	0	0	0	0	0	0	2	4	0	672	1	0	276	71	0	0	0	0	0	0	0	4	0	0	0	137	74	0	1	0	152	842	228	135	26	14	0	0	0	0
OTU_2079	Verrucomicrobia	Verrucomicrobiae	Verrucomicrobiales	Akkermansiaceae	Akkermansia	NA	0	0	1	0	0	0	0	0	0	0	0	0	0	0	0	41	56	0	1	0	0	0	0	0	1	0	0	0	1	0	141	30	14	0	3	0	0	1	5	0	1	0	0
OTU_2226	Firmicutes	Clostridia	Clostridiales	Lachnospiraceae	[Eubacterium] eligens group	NA	0	0	1	0	0	0	0	16	13	4	3	1	875	11	0	33	25	1	0	0	1	0	0	4	5	919	0	0	15	40	0	1	14	928	59	2318	5705	6	10	0	0	0	1
OTU_2379	Bacteroidetes	Bacteroidia	Cytophagales	Hymenobacteraceae	Hymenobacter	NA	0	0	1	0	0	0	0	0	0	0	0	0	0	0	0	0	0	0	0	0	0	0	0	0	0	0	0	0	0	0	0	0	0	0	0	0	0	0	0	4	0	0	0
OTU_2619	NA	NA	NA	NA	NA	NA	0	0	1	0	0	0	0	0	0	0	0	0	0	0	0	0	0	2	0	0	0	2	5	0	12	0	0	0	0	0	0	0	0	0	0	0	0	1	7	0	0	0	0
OTU_262	Firmicutes	Clostridia	Clostridiales	Lachnospiraceae	Anaerostipes	NA	0	0	1	0	0	0	0	0	0	24	7	2	0	0	516	0	0	0	3	1	0	0	0	0	0	0	0	0	0	0	46	0	0	0	0	0	0	0	0	0	313	28	38
OTU_2817	NA	NA	NA	NA	NA	NA	0	0	1	0	0	0	0	0	0	0	0	0	1	1	0	0	0	0	0	0	3	0	0	0	0	0	0	0	0	0	0	0	0	0	0	0	0	0	0	0	0	0	0
OTU_3426	NA	NA	NA	NA	NA	NA	0	0	1	0	0	0	0	0	0	0	0	0	0	0	0	0	0	0	0	0	0	0	0	0	0	0	0	0	0	0	0	0	0	0	0	0	1	0	0	0	1	0	0
OTU_460	Bacteroidetes	Bacteroidia	Bacteroidales	Bacteroidaceae	Bacteroides	NA	0	0	1	0	0	0	0	0	2	341	6	0	0	1	0	1	0	0	0	1	1	0	0	0	1	0	1	0	0	1	2	0	0	1	0	0	0	1	1	0	0	0	1
OTU_3230	NA	NA	NA	NA	NA	NA	0	3	0	0	0	0	0	0	0	0	0	0	0	0	0	0	0	0	0	0	0	0	0	0	0	0	0	0	0	0	0	0	0	0	0	0	0	0	0	0	0	0	0
OTU_1299	NA	NA	NA	NA	NA	NA	0	2	0	0	0	0	0	0	0	0	0	0	0	0	0	0	0	0	0	0	0	0	0	0	0	0	0	0	0	0	0	0	0	0	0	0	0	0	0	0	0	0	0
OTU_1052	Actinobacteria	Coriobacteriia	Coriobacteriales	Eggerthellaceae	NA	NA	0	1	0	0	0	0	0	0	0	0	0	0	0	0	33	0	0	0	0	0	0	0	0	0	0	0	0	0	0	0	0	0	0	0	0	0	0	0	0	0	0	0	0
OTU_1262	NA	NA	NA	NA	NA	NA	0	1	0	0	0	0	0	0	0	0	0	0	0	0	0	0	0	0	0	0	0	0	0	0	0	0	0	0	0	0	0	0	0	0	0	0	0	0	0	0	0	0	0
OTU_1852	Planctomycetes	Planctomycetacia	Planctomycetales	NA	NA	NA	0	1	0	0	0	0	0	0	0	0	0	0	0	0	0	0	0	0	0	0	0	0	0	0	0	0	0	0	0	0	0	0	0	0	0	0	0	0	0	0	0	0	0
OTU_2025	Fungi	Mucorales	Rhizopodaceae	Rhizopus	Rhizopus microsporus var. microsporus	NA	0	1	0	0	0	0	0	0	0	0	0	0	0	0	0	0	0	0	0	0	0	0	0	0	0	0	0	0	0	0	0	0	0	0	0	0	0	0	0	0	0	0	0
OTU_2058	Gemmatimonadetes	Gemmatimonadetes	Gemmatimonadales	Gemmatimonadaceae	NA	NA	0	1	0	0	0	0	0	0	0	0	0	0	0	0	0	0	0	0	0	0	0	0	0	0	0	0	0	0	0	1	0	0	0	0	0	0	0	0	0	0	0	0	0
OTU_2939	Firmicutes	Clostridia	Clostridiales	Lachnospiraceae	NA	NA	0	1	0	0	0	0	0	428	0	4	0	0	0	0	0	0	0	0	0	0	1	0	0	0	3	0	0	0	0	1	0	0	0	0	0	0	0	0	0	0	0	0	0
OTU_298	Firmicutes	Clostridia	Clostridiales	Ruminococcaceae	DTUNA89	NA	0	1	0	0	0	0	0	9	5	10	1	0	74	0	0	10	4	0	0	0	39	8	125	0	206	436	16	0	0	0	140	45	24	1	0	0	0	39	115	0	0	3	2
OTU_3070	Bacteroidetes	Bacteroidia	Bacteroidales	Bacteroidaceae	Bacteroides	NA	0	1	0	0	0	0	0	0	11	0	0	0	0	0	0	1	0	0	29	3	0	0	1	0	0	0	0	0	0	0	0	0	0	0	0	0	0	0	0	0	0	0	1
OTU_3389	NA	NA	NA	NA	NA	NA	0	1	0	0	0	0	0	0	0	0	0	0	0	0	0	9	8	0	4	0	0	0	0	0	0	0	0	0	0	0	0	0	0	0	0	0	0	0	0	0	0	0	0
OTU_701	Bacteroidetes	Bacteroidia	Flavobacteriales	Flavobacteriaceae	Capnocytophaga	NA	0	1	0	0	0	0	0	0	0	0	0	0	0	0	0	0	0	0	0	0	0	0	0	0	0	0	0	0	0	0	0	0	0	0	0	0	0	0	0	0	0	0	0
OTU_1000	Firmicutes	Clostridia	Clostridiales	Ruminococcaceae	Pygmaiobacter	NA	0	0	0	0	0	0	0	0	1	0	0	0	0	0	0	1	4	0	0	0	0	0	0	0	40	0	0	0	0	0	0	0	0	0	0	0	0	0	0	0	0	0	0
OTU_1001	Proteobacteria	Gammaproteobacteria	Pseudomonadales	Pseudomonadaceae	Pseudomonas	bacterium MPL45	0	0	0	0	0	0	0	0	0	0	0	0	0	0	0	0	0	0	0	0	0	0	0	0	0	0	0	0	0	3	0	0	0	0	0	0	0	0	0	5	0	0	0
OTU_1003	Firmicutes	Clostridia	Clostridiales	Ruminococcaceae	Ruminococcaceae UCG-NANA5	NA	0	0	0	0	0	0	0	3	0	0	1	0	0	0	0	0	0	0	0	0	2	0	0	15	0	0	0	0	0	0	0	0	0	25	1	5	19	0	0	0	0	0	0
OTU_1004	Firmicutes	Clostridia	Clostridiales	Ruminococcaceae	[Eubacterium] coprostanoligenes group	NA	0	0	0	0	0	0	0	0	0	0	0	0	0	0	0	0	0	0	0	0	0	0	0	0	0	0	0	0	0	0	0	0	0	0	0	0	0	2	26	6	0	0	0
OTU_1007	NA	NA	NA	NA	NA	NA	0	0	0	0	0	0	0	6	5	4	0	0	2	8	0	0	0	0	2	4	5	16	4	0	5	5	0	1	1	7	0	0	0	0	0	0	0	0	0	0	29	40	1
OTU_101	Firmicutes	Negativicutes	Selenomonadales	Acidaminococcaceae	Phascolarctobacterium	uncultured Veillonellaceae bacterium	0	0	0	0	0	0	0	0	1	0	0	2	0	0	0	1	1	0	104	51	1	0	3	1706	1	0	1201	0	0	27	0	1	0	462	776	3758	8162	0	0	49	0	0	0
OTU_1010	Firmicutes	Bacilli	Lactobacillales	Aerococcaceae	Aerococcus	NA	0	0	0	0	0	0	0	0	0	0	0	0	0	0	0	0	0	0	0	0	1	0	0	0	0	0	0	0	0	0	0	0	0	0	0	0	0	0	0	0	0	0	0
OTU_1011	Firmicutes	Clostridia	Clostridiales	NA	NA	NA	0	0	0	0	0	0	0	0	0	0	0	0	0	0	0	0	0	0	0	0	0	0	0	33	0	0	0	0	0	0	0	0	0	0	0	0	0	2	0	0	0	0	0
OTU_1012	Firmicutes	Clostridia	Clostridiales	Ruminococcaceae	Butyricicoccus	Clostridiales bacterium DJF_B152	0	0	0	0	0	0	0	0	0	0	0	0	0	0	0	0	0	0	0	0	0	0	0	0	0	0	0	0	0	0	0	0	0	0	0	0	0	0	0	0	0	0	0
OTU_1013	NA	NA	NA	NA	NA	NA	0	0	0	0	0	0	0	0	0	0	0	0	0	0	0	0	0	0	0	0	0	0	0	0	0	0	0	0	0	0	0	0	0	0	0	1	0	0	0	0	0	0	0
OTU_1014	NA	NA	NA	NA	NA	NA	0	0	0	0	0	0	0	1	3	11	0	0	4	0	0	0	0	0	0	1	47	3	3	1	16	0	0	0	0	0	10	2	0	31	0	0	8	0	0	0	3	1	1
OTU_1015	NA	NA	NA	NA	NA	NA	0	0	0	0	0	0	0	0	0	0	0	0	0	0	0	0	0	0	0	0	0	0	0	0	0	0	0	0	0	0	0	0	0	0	0	0	0	0	0	93	0	0	0
OTU_1017	Cyanobacteria	Oxyphotobacteria	Chloroplast	NA	NA	NA	0	0	0	0	0	0	0	0	0	0	0	0	0	0	0	0	0	0	0	1	0	0	0	0	0	0	0	0	0	24	0	0	0	0	0	0	0	0	0	0	0	0	0
OTU_1018	NA	NA	NA	NA	NA	NA	0	0	0	0	0	0	0	0	6	0	0	0	4	15	0	0	0	0	1	0	70	0	2	0	1	0	0	0	0	0	0	0	0	14	0	0	10	3	3	0	0	1	2
OTU_1020	Firmicutes	Clostridia	Clostridiales	Christensenellaceae	Christensenellaceae R-7 group	NA	0	0	0	0	0	0	0	8	2	0	0	0	19	0	0	1	1	0	0	0	0	0	0	0	5	0	0	0	0	0	0	0	2	0	0	0	0	0	0	0	0	0	0
OTU_1024	Firmicutes	Clostridia	Clostridiales	Lachnospiraceae	Howardella	Catonella sp. oral clone AH153	0	0	0	0	0	0	0	0	0	0	1	7	0	0	0	0	0	1	0	0	1	0	0	32	0	5	0	0	0	0	0	0	0	0	0	0	0	0	1	0	0	0	0
OTU_1025	Actinobacteria	Coriobacteriia	Coriobacteriales	Coriobacteriales Incertae Sedis	NA	NA	0	0	0	0	0	0	0	0	0	0	0	0	13	0	0	0	0	0	0	0	0	0	0	0	11	10	0	0	0	0	0	0	0	0	0	0	0	0	0	0	0	0	0
OTU_1026	NA	NA	NA	NA	NA	NA	0	0	0	0	0	0	0	2	4	0	0	0	14	5	0	0	2	0	0	0	1	6	1	9	3	3	3	5	1	5	2	1	5	3	0	7	0	0	2	0	18	10	1
OTU_1029	NA	NA	NA	NA	NA	NA	0	0	0	0	0	0	0	0	0	1	3	0	51	0	0	3	11	2	0	0	1	3	3	0	2	3	0	0	0	0	0	0	0	0	0	0	0	1	1	0	0	0	0
OTU_1030	Firmicutes	Clostridia	Clostridiales	Ruminococcaceae	Ruminiclostridium 5	NA	0	0	0	0	0	0	0	4	4	1	1	0	0	0	0	0	0	0	0	0	26	1	0	0	8	0	0	0	0	0	0	0	0	0	0	0	0	0	0	0	0	0	0
OTU_1032	Firmicutes	Clostridia	Clostridiales	Ruminococcaceae	Ruminiclostridium 5	NA	0	0	0	0	0	0	0	0	0	0	0	0	0	0	0	0	0	0	0	0	0	0	0	0	0	0	0	0	0	0	38	4	2	0	8	8	0	0	0	0	0	0	0
OTU_1034	Proteobacteria	Gammaproteobacteria	Betaproteobacteriales	Burkholderiaceae	Massilia	Massilia timonae	0	0	0	0	0	0	0	0	0	0	0	0	0	0	0	0	0	0	0	0	0	0	0	0	0	0	0	0	0	4	0	0	0	0	0	0	0	0	0	3	0	0	0
OTU_1035	NA	NA	NA	NA	NA	NA	0	0	0	0	0	0	0	0	0	0	0	0	26	0	0	5	6	0	0	0	0	2	0	0	0	0	0	0	0	0	0	0	0	0	0	0	0	0	0	0	0	0	0
OTU_1037	Synergistetes	Synergistia	Synergistales	Synergistaceae	Fretibacterium	NA	0	0	0	0	0	0	0	0	0	0	0	0	0	0	0	0	0	0	0	0	0	0	0	0	0	0	0	0	0	0	0	0	0	0	0	0	0	0	0	0	0	1	0
OTU_1039	Firmicutes	Clostridia	Clostridiales	Family XIII	[Eubacterium] nodatum group	NA	0	0	0	0	0	0	0	0	0	0	0	0	0	0	0	0	0	0	0	0	0	0	0	0	0	0	0	0	0	0	0	0	0	0	0	0	0	1	3	0	0	0	0
OTU_1040	Actinobacteria	Actinobacteria	PeM15	metagenome	NA	NA	0	0	0	0	0	0	0	0	0	0	0	1	0	0	0	0	0	0	0	0	0	0	0	0	0	0	0	0	0	2	0	0	0	0	0	0	0	0	0	0	0	0	0
OTU_1041	Bacteroidetes	Bacteroidia	Sphingobacteriales	NS11-12 marine group	NA	NA	0	0	0	0	0	0	0	0	0	0	0	0	0	0	0	0	0	0	0	0	0	0	0	0	0	0	0	0	0	15	0	0	0	0	0	0	0	0	0	4	0	0	0
OTU_1042	Proteobacteria	Alphaproteobacteria	Rhizobiales	Beijerinckiaceae	Methylobacterium	NA	0	0	0	0	0	0	0	0	0	0	0	0	0	0	0	0	0	0	0	0	0	0	0	0	0	0	0	0	0	5	0	0	0	0	0	0	0	0	0	0	0	0	0
OTU_1043	Bacteroidetes	Bacteroidia	Chitinophagales	Chitinophagaceae	Terrimonas	NA	0	0	0	0	0	0	0	0	0	0	0	9	0	0	0	0	0	0	0	0	0	0	0	0	0	0	0	0	0	0	0	0	0	0	0	0	0	0	0	0	0	0	0
OTU_1044	Planctomycetes	Planctomycetacia	Planctomycetales	Schlesneriaceae	Schlesneria	uncultured planctomycete	0	0	0	0	0	0	0	0	0	0	0	0	0	0	0	0	0	0	0	1	0	0	0	0	0	0	0	0	0	20	0	0	0	0	0	0	0	0	0	0	0	0	0
OTU_1045	NA	NA	NA	NA	NA	NA	0	0	0	0	0	0	0	0	0	0	0	0	0	0	0	0	0	0	0	0	0	0	0	0	0	0	0	0	0	0	0	0	0	0	0	0	0	0	0	0	0	0	0
OTU_1047	Firmicutes	Clostridia	Clostridiales	Lachnospiraceae	GCA-9NANANA66575	NA	0	0	0	0	0	0	0	11	9	0	1	0	0	0	0	0	0	0	0	0	0	0	0	0	10	0	0	0	0	0	0	0	0	0	0	0	0	0	0	0	0	0	0
OTU_1048	Firmicutes	Clostridia	Clostridiales	Ruminococcaceae	NA	NA	0	0	0	0	0	0	0	2	1	0	0	0	0	0	0	18	16	0	0	0	3	0	2	0	6	0	2	0	0	0	0	0	0	0	0	0	0	0	0	0	0	0	0
OTU_1051	NA	NA	NA	NA	NA	NA	0	0	0	0	0	0	0	0	0	0	0	0	0	3	4	0	0	0	0	0	0	0	0	0	0	0	0	0	0	0	0	0	0	0	0	0	0	14	59	0	0	0	0
OTU_1053	Firmicutes	Clostridia	Clostridiales	Clostridiales vadinBB6NA group	NA	NA	0	0	0	0	0	0	0	0	0	0	0	2	0	4	0	7	1	0	0	0	0	0	0	0	1	1	0	0	123	4237	0	0	0	184	34	95	49	17	32	11	0	0	0
OTU_1055	NA	NA	NA	NA	NA	NA	0	0	0	0	0	0	0	0	0	0	0	0	0	6	0	0	0	0	0	0	0	0	0	0	0	1	0	0	0	0	1	0	0	8	4	0	1	36	4	1	0	0	0
OTU_1057	Firmicutes	Clostridia	Clostridiales	Family XIII	[Eubacterium] nodatum group	NA	0	0	0	0	0	0	0	0	0	0	0	0	29	0	0	0	0	0	0	0	0	0	0	0	0	0	0	0	0	0	0	0	0	0	0	0	0	0	0	0	0	0	0
OTU_1058	Proteobacteria	Alphaproteobacteria	Sphingomonadales	Sphingomonadaceae	Sphingomonas	Sphingomonas sp.	0	0	0	0	0	0	0	0	0	0	0	1	0	0	0	0	0	0	0	0	0	0	0	0	0	0	0	0	0	0	0	0	0	0	0	0	0	0	0	0	0	0	0
OTU_1059	NA	NA	NA	NA	NA	NA	0	0	0	0	0	0	0	0	0	0	0	0	0	0	0	0	0	0	9	60	0	0	0	0	0	0	0	0	0	0	0	0	0	0	0	0	0	0	0	0	0	0	0
OTU_106	Firmicutes	Clostridia	Clostridiales	Christensenellaceae	Christensenellaceae R-7 group	NA	0	0	0	0	0	0	0	0	0	0	0	0	0	246	0	30	68	0	0	0	24	0	0	67	1345	0	0	0	0	0	0	0	0	2280	25	3	10	1031	4220	169	0	1	0
OTU_1061	Actinobacteria	Actinobacteria	Micrococcales	Micrococcaceae	Arthrobacter	Arthrobacter russicus	0	0	0	0	0	0	0	0	0	0	0	0	0	0	0	0	0	0	0	0	0	0	0	0	0	0	0	0	0	0	0	0	0	0	0	0	0	0	0	1	0	0	0
OTU_1062	Bacteroidetes	Bacteroidia	Bacteroidales	Rikenellaceae	Alistipes	NA	0	0	0	0	0	0	0	0	0	12	9	6	0	0	0	0	0	0	0	0	0	0	0	0	0	0	0	0	0	0	0	0	0	0	0	0	0	0	0	0	0	0	0
OTU_1063	Firmicutes	Clostridia	Clostridiales	NA	NA	NA	0	0	0	0	0	0	0	0	0	0	0	0	0	0	0	0	0	0	0	0	0	0	0	0	32	0	0	0	0	0	0	0	0	0	0	0	0	0	0	0	0	0	0
OTU_1065	Actinobacteria	Coriobacteriia	Coriobacteriales	Atopobiaceae	Libanicoccus	NA	0	0	0	0	0	0	0	0	0	0	0	0	0	12	0	0	0	0	0	0	0	0	0	0	0	0	0	0	0	0	0	0	0	1	15	7	0	0	0	0	0	0	0
OTU_1066	NA	NA	NA	NA	NA	NA	0	0	0	0	0	0	0	0	0	0	0	0	0	0	0	0	0	0	0	0	0	0	0	0	0	0	0	0	0	0	0	0	0	0	0	0	0	0	0	0	0	0	0
OTU_1067	Firmicutes	Clostridia	Clostridiales	Peptococcaceae	NA	NA	0	0	0	0	0	0	0	0	0	0	0	0	3	0	0	0	0	0	0	0	0	0	0	0	0	0	0	0	0	0	0	0	0	7	1	17	32	1	0	0	0	0	0
OTU_1068	Firmicutes	Clostridia	Clostridiales	Christensenellaceae	NA	NA	0	0	0	0	0	0	0	1	2	0	0	0	0	0	0	3	6	0	0	0	9	0	0	0	3	0	0	0	0	2	0	0	0	0	0	0	0	1	4	0	0	0	0
OTU_1069	Firmicutes	Clostridia	Clostridiales	Ruminococcaceae	Ruminococcaceae UCG-NA13	NA	0	0	0	0	0	0	0	0	0	0	0	0	0	0	0	2	5	0	0	0	0	0	0	0	28	0	0	0	0	0	0	0	0	0	0	0	0	2	14	0	0	0	0
OTU_1070	NA	NA	NA	NA	NA	NA	0	0	0	0	0	0	0	0	0	0	0	0	0	1	0	0	0	1	0	0	0	0	6	0	5	4	0	0	7	56	0	0	0	13	13	10	18	0	0	0	0	0	0
OTU_1072	Firmicutes	Clostridia	Clostridiales	Ruminococcaceae	Ruminococcaceae UCG-NA1NA	NA	0	0	0	0	0	0	0	0	0	1	1	0	0	0	0	1	2	0	0	0	20	0	0	0	4	0	0	0	0	0	0	0	0	0	0	0	0	0	0	0	0	0	0
OTU_1073	NA	NA	NA	NA	NA	NA	0	0	0	0	0	0	0	0	0	0	0	0	0	0	0	0	0	5	0	0	0	0	0	0	0	0	0	0	0	0	0	0	0	13	16	12	9	0	0	0	0	0	0
OTU_1074	Proteobacteria	Alphaproteobacteria	Rhodospirillales	NA	NA	NA	0	0	0	0	0	0	0	0	0	0	0	0	0	0	0	0	0	32	0	0	0	0	0	0	0	0	0	0	0	0	0	0	0	0	0	0	0	0	0	0	0	0	0
OTU_1075	Firmicutes	Clostridia	Clostridiales	Ruminococcaceae	Ruminococcaceae NK4A214 group	NA	0	0	0	0	0	0	0	20	1	7	3	0	0	0	0	0	0	0	0	0	0	0	0	0	0	0	0	0	0	0	0	0	0	0	0	0	0	0	0	0	0	0	0
OTU_1077	Actinobacteria	Coriobacteriia	Coriobacteriales	Atopobiaceae	NA	NA	0	0	0	0	0	0	0	0	0	0	0	0	0	0	26	0	0	0	0	0	0	0	0	0	0	0	0	0	0	0	0	0	0	0	0	0	0	0	0	0	0	0	0
OTU_1078	Firmicutes	Clostridia	Clostridiales	Christensenellaceae	Christensenellaceae R-7 group	NA	0	0	0	0	0	0	0	0	0	0	0	0	0	0	0	0	0	0	0	0	2	0	0	0	29	0	0	0	0	0	0	0	0	0	0	0	0	3	1	0	0	0	0
OTU_1079	Proteobacteria	Gammaproteobacteria	Cellvibrionales	Cellvibrionaceae	Cellvibrio	metagenome	0	0	0	0	0	0	0	1	0	0	0	0	0	0	0	0	0	0	0	0	0	0	0	0	0	0	0	0	0	4	0	0	0	0	0	0	0	0	0	0	0	0	0
OTU_1080	Bacteroidetes	Bacteroidia	Chitinophagales	Chitinophagaceae	NA	NA	0	0	0	0	0	0	0	0	0	0	0	0	0	0	0	0	0	0	0	0	0	0	0	0	0	0	0	0	0	5	0	0	0	0	0	0	0	0	0	0	0	0	0
OTU_1081	NA	NA	NA	NA	NA	NA	0	0	0	0	0	0	0	0	0	84	1	0	0	0	0	0	0	0	0	0	16	60	12	0	16	32	0	0	0	0	0	0	0	0	0	0	0	0	0	0	1	7	0
OTU_1082	Firmicutes	Clostridia	Clostridiales	Ruminococcaceae	Ruminococcaceae UCG-NA1NA	NA	0	0	0	0	0	0	0	6	0	0	0	0	0	0	0	13	9	0	0	0	0	0	0	0	0	0	0	0	0	0	0	0	0	0	0	0	0	1	20	0	0	0	0
OTU_1083	Actinobacteria	Coriobacteriia	Coriobacteriales	Atopobiaceae	Atopobium	Atopobium vaginae	0	0	0	0	0	0	0	0	1	0	0	0	0	22	0	0	0	2	0	0	0	0	0	0	0	0	0	0	0	0	0	0	0	3	0	0	0	0	0	0	1	0	2
OTU_1086	Actinobacteria	Coriobacteriia	Coriobacteriales	Eggerthellaceae	Enterorhabdus	NA	0	0	0	0	0	0	0	0	0	0	0	0	0	0	0	0	0	0	0	0	0	0	0	0	0	0	0	0	0	0	0	0	0	0	0	0	0	0	0	0	20	5	9
OTU_1088	NA	NA	NA	NA	NA	NA	0	0	0	0	0	0	0	0	0	0	0	0	3	5	0	0	0	0	0	0	0	8	1	0	0	0	0	0	0	0	0	0	0	1	1	1	10	1	0	0	0	1	2
OTU_1089	Actinobacteria	Actinobacteria	Bifidobacteriales	Bifidobacteriaceae	Parascardovia	Parascardovia denticolens DSM 1NA1NA5 = JCM 12538	0	0	0	0	0	0	0	0	21	0	0	0	0	0	1	0	0	0	0	0	0	0	0	0	0	0	0	0	0	0	0	0	0	0	0	0	0	0	10	0	0	0	0
OTU_1091	Bacteroidetes	Bacteroidia	Bacteroidales	Porphyromonadaceae	Porphyromonas	Bacteroidales bacterium KANANA251	0	0	0	0	0	0	0	3	1	0	0	13	0	0	0	0	0	0	0	0	0	0	0	0	0	0	0	0	0	0	0	0	0	0	0	0	0	0	0	0	0	0	0
OTU_1094	NA	NA	NA	NA	NA	NA	0	0	0	0	0	0	0	0	0	0	0	0	0	0	0	0	0	0	0	0	0	0	0	0	0	0	0	0	0	0	0	0	0	0	0	0	0	0	0	0	0	0	0
OTU_1095	Proteobacteria	Gammaproteobacteria	Betaproteobacteriales	Burkholderiaceae	Variovorax	NA	0	0	0	0	0	0	0	0	0	0	0	1	0	0	0	0	0	0	0	0	0	0	0	0	0	0	0	0	0	13	0	0	0	0	0	0	0	0	0	0	0	0	0
OTU_1096	Fusobacteria	Fusobacteriia	Fusobacteriales	Leptotrichiaceae	Hypnocyclicus	uncultured Fusobacteria bacterium	0	0	0	0	0	0	0	0	0	0	0	0	0	0	0	0	0	0	0	0	0	0	0	0	0	0	0	0	0	3	0	0	0	0	0	0	0	0	0	0	0	0	0
OTU_1097	NA	NA	NA	NA	NA	NA	0	0	0	0	0	0	0	0	0	0	0	0	1	0	0	2	0	0	0	0	0	0	0	0	4	41	0	0	0	6	0	0	0	10	2	0	0	0	1	0	0	0	0
OTU_1099	Firmicutes	Clostridia	Clostridiales	Lachnospiraceae	[Ruminococcus] gauvreauii group	NA	0	0	0	0	0	0	0	0	0	0	0	0	0	0	42	0	0	0	0	0	0	0	0	0	0	0	0	0	0	0	0	0	0	0	0	0	0	0	0	0	0	0	0
OTU_1100	Actinobacteria	Coriobacteriia	Coriobacteriales	Eggerthellaceae	Slackia	Slackia exigua ATCC 7NANA122	0	0	0	0	0	0	0	0	16	0	0	0	0	0	0	0	0	0	0	0	0	0	0	5	0	0	0	0	0	0	0	0	0	0	0	0	0	0	12	0	0	0	0
OTU_1101	Firmicutes	Clostridia	Clostridiales	Lachnospiraceae	[Ruminococcus] gauvreauii group	NA	0	0	0	0	0	0	0	0	0	0	0	0	0	0	0	0	0	0	0	0	0	0	0	0	5	0	0	0	1	0	42	7	0	0	0	0	0	0	0	0	0	0	0
OTU_1102	Firmicutes	Clostridia	Clostridiales	Lachnospiraceae	NA	NA	0	0	0	0	0	0	0	0	0	0	0	0	13	0	0	0	0	0	0	0	4	0	0	0	0	0	0	0	0	0	0	0	0	0	0	0	0	0	12	0	0	0	0
OTU_1103	NA	NA	NA	NA	NA	NA	0	0	0	0	0	0	0	0	0	3	55	30	0	0	0	0	0	0	0	0	0	0	0	0	0	0	0	0	0	0	0	0	0	0	0	0	0	0	0	0	0	0	0
OTU_1105	Firmicutes	Erysipelotrichia	Erysipelotrichales	Erysipelotrichaceae	Allobaculum	NA	0	0	0	0	0	0	0	0	0	0	0	0	0	0	32	0	0	0	0	0	0	0	0	0	0	0	0	0	0	0	0	0	0	0	0	0	0	0	0	0	0	0	0
OTU_1106	NA	NA	NA	NA	NA	NA	0	0	0	0	0	0	0	0	0	0	0	0	0	0	0	0	0	0	0	0	0	0	0	0	0	0	0	0	0	0	0	0	0	0	0	0	0	0	0	0	0	0	0
OTU_1107	Firmicutes	Clostridia	Clostridiales	Family XI	Anaerococcus	uncultured Anaerococcus sp.	0	0	0	0	0	0	0	0	0	0	0	59	0	0	0	0	0	0	0	0	0	0	0	0	0	0	0	0	0	0	0	0	0	0	0	0	0	0	0	0	0	0	0
OTU_1108	NA	NA	NA	NA	NA	NA	0	0	0	0	0	0	0	0	0	0	0	0	0	2	3	0	0	22	8	8	0	0	0	9	0	4	4	1	0	0	3	2	12	0	0	7	12	20	49	0	0	0	0
OTU_1109	NA	NA	NA	NA	NA	NA	0	0	0	0	0	0	0	0	0	0	0	0	0	0	0	0	0	44	0	0	0	0	0	0	0	0	0	0	0	0	0	0	0	0	0	0	0	0	0	0	0	0	0
OTU_1110	Firmicutes	Clostridia	Clostridiales	Ruminococcaceae	NA	NA	0	0	0	0	0	0	0	0	0	3	0	0	7	0	0	1	0	0	0	0	0	0	0	0	0	0	0	0	0	0	4	0	0	4	0	2	0	1	12	0	1	1	0
OTU_1112	Firmicutes	Clostridia	Clostridiales	Family XI	Anaerococcus	NA	0	0	0	0	0	0	0	0	0	0	0	11	2	0	0	0	13	0	0	0	0	0	0	0	0	0	0	0	0	0	0	6	0	0	0	0	0	0	0	0	0	0	0
OTU_1114	NA	NA	NA	NA	NA	NA	0	0	0	0	0	0	0	0	0	0	0	0	0	2	0	0	0	0	0	0	0	0	0	0	0	0	0	0	0	0	0	0	0	40	16	6	14	0	2	0	0	0	0
OTU_1115	NA	NA	NA	NA	NA	NA	0	0	0	0	0	0	0	0	0	0	0	0	0	0	0	0	0	0	0	0	0	0	0	0	0	0	0	0	0	0	0	0	0	0	0	1	0	0	0	0	0	0	0
OTU_1116	Actinobacteria	Actinobacteria	Actinomycetales	Actinomycetaceae	Actinomyces	NA	0	0	0	0	0	0	0	0	0	0	0	5	0	0	0	0	0	0	0	0	0	0	0	0	0	0	0	0	0	0	0	20	0	0	0	0	0	0	0	0	0	0	0
OTU_1117	Actinobacteria	Actinobacteria	Actinomycetales	Actinomycetaceae	Actinomyces	NA	0	0	0	0	0	0	0	2	1	0	0	1	0	1	0	0	0	0	0	0	0	0	0	0	0	0	0	0	0	0	0	0	0	0	0	0	0	6	24	0	2	0	0
OTU_1119	NA	NA	NA	NA	NA	NA	0	0	0	0	0	0	0	0	0	0	0	0	4	28	0	0	0	0	7	9	2	0	0	0	0	0	0	0	5	8	0	0	0	0	0	0	0	2	0	0	0	0	0
OTU_1120	NA	NA	NA	NA	NA	NA	0	0	0	0	0	0	0	0	0	0	0	0	0	1	3	0	0	30	0	0	0	0	0	0	1	5	0	0	0	0	0	0	0	0	0	0	0	20	103	1	0	0	0
OTU_1121	NA	NA	NA	NA	NA	NA	0	0	0	0	0	0	0	4	0	0	0	2	4	14	0	0	0	4	0	2	1	1	1	0	0	8	0	0	4	12	6	8	2	0	0	0	0	0	0	0	0	0	0
OTU_1122	Firmicutes	Clostridia	Clostridiales	Ruminococcaceae	Ruminococcaceae UCG-NANA3	NA	0	0	0	0	0	0	0	0	0	0	0	0	2	0	0	0	0	0	0	0	0	0	0	0	0	0	0	0	0	0	12	0	0	0	1	4	1	27	3	0	0	0	0
OTU_1123	NA	NA	NA	NA	NA	NA	0	0	0	0	0	0	0	2	0	0	0	0	0	0	0	3	0	0	0	0	34	0	0	0	14	0	6	1	0	4	0	0	0	0	0	0	0	0	0	0	0	0	0
OTU_1124	NA	NA	NA	NA	NA	NA	0	0	0	0	0	0	0	0	0	0	0	0	0	0	0	0	0	0	0	0	0	0	0	0	0	0	0	0	0	0	0	0	0	0	0	0	0	0	0	0	0	0	0
OTU_1126	Bacteroidetes	Bacteroidia	Bacteroidales	Tannerellaceae	Parabacteroides	NA	0	0	0	0	0	0	0	0	0	0	0	8	0	0	0	0	0	0	0	0	0	0	0	0	0	0	0	0	0	0	0	0	0	0	0	0	0	0	0	0	0	0	0
OTU_1127	NA	NA	NA	NA	NA	NA	0	0	0	0	0	0	0	0	0	0	0	0	4	1	0	1	0	2	0	0	0	3	0	0	0	7	0	0	0	0	0	0	0	0	8	0	3	0	0	0	0	0	0
OTU_1128	Cyanobacteria	Oxyphotobacteria	Chloroplast	Planoglabratella opercularis	NA	NA	0	0	0	0	0	0	0	0	0	0	0	0	0	0	0	0	0	0	0	0	0	0	0	0	0	0	0	0	0	39	0	0	0	0	0	0	0	0	0	0	0	0	0
OTU_1129	NA	NA	NA	NA	NA	NA	0	0	0	0	0	0	0	0	0	0	0	0	0	0	0	0	0	0	0	0	0	0	0	0	0	0	0	0	0	0	0	0	0	0	0	0	0	0	0	0	0	0	0
OTU_113	Firmicutes	Clostridia	Clostridiales	Lachnospiraceae	Agathobacter	NA	0	0	0	0	0	0	0	1	1	34	10	2	0	4	0	309	1034	0	0	0	1720	3	29	1	33	0	0	0	1	14	27	85	17	0	3	3	0	2	3	44	777	1424	813
OTU_1130	NA	NA	NA	NA	NA	NA	0	0	0	0	0	0	0	8	1	0	0	0	0	0	0	0	0	0	18	2	0	0	0	0	0	0	0	0	0	0	0	0	0	0	0	0	0	19	41	3	3	4	6
OTU_1131	Firmicutes	Clostridia	Clostridiales	Peptostreptococcaceae	Paeniclostridium	[Eubacterium] tenue	0	0	0	0	0	0	0	0	0	0	0	2	0	0	0	0	0	0	0	0	0	0	0	0	0	0	0	0	0	0	5	0	0	0	0	0	0	0	0	0	0	0	0
OTU_1133	NA	NA	NA	NA	NA	NA	0	0	0	0	0	0	0	1	2	59	55	3	0	0	0	0	0	0	0	0	0	0	0	0	20	0	0	0	0	0	0	0	0	0	0	0	0	0	0	0	0	0	0
OTU_1134	Fusobacteria	Fusobacteriia	Fusobacteriales	Leptotrichiaceae	NA	NA	0	0	0	0	0	0	0	0	0	0	0	0	0	0	0	0	0	0	0	0	0	0	0	0	2	0	0	0	0	0	0	0	0	0	0	0	0	0	0	0	0	0	0
OTU_1135	Bacteroidetes	Bacteroidia	Flavobacteriales	Weeksellaceae	Cloacibacterium	NA	0	0	0	0	0	0	0	0	0	0	0	0	0	0	0	0	0	0	0	0	0	0	0	0	0	0	0	0	0	2	0	0	0	0	0	0	0	0	0	0	0	0	0
OTU_1136	NA	NA	NA	NA	NA	NA	0	0	0	0	0	0	0	0	0	0	0	0	0	0	0	0	0	0	0	0	0	0	0	0	0	0	0	0	0	0	0	0	0	0	0	0	0	0	0	0	0	0	0
OTU_1137	Proteobacteria	Gammaproteobacteria	Betaproteobacteriales	Burkholderiaceae	Inhella	NA	0	0	0	0	0	0	0	0	0	0	0	0	0	0	0	0	0	0	0	0	0	0	0	0	0	0	0	0	0	6	0	0	0	0	0	0	0	0	0	0	0	0	0
OTU_1138	NA	NA	NA	NA	NA	NA	0	0	0	0	0	0	0	0	0	0	0	0	26	0	0	1	3	0	8	12	0	0	0	0	0	0	0	0	0	0	0	0	0	0	0	0	0	0	0	0	0	0	0
OTU_1139	NA	NA	NA	NA	NA	NA	0	0	0	0	0	0	0	0	0	0	0	0	0	0	0	0	0	0	38	23	0	0	0	0	0	0	0	0	0	0	0	0	0	0	0	0	0	0	0	0	0	0	0
OTU_114	Actinobacteria	Coriobacteriia	Coriobacteriales	Coriobacteriaceae	Collinsella	Collinsella sp. MS5	0	0	0	0	0	0	0	0	0	250	175	19	0	0	0	0	0	0	0	0	0	0	0	0	9	70	0	0	65	1189	0	0	0	1701	22	362	3647	0	0	1	0	0	0
OTU_1140	Bacteroidetes	Bacteroidia	Chitinophagales	Chitinophagaceae	Sediminibacterium	NA	0	0	0	0	0	0	0	0	0	0	0	0	0	0	0	0	0	0	0	0	0	0	0	0	0	0	0	0	0	2	0	0	0	0	0	0	0	0	0	0	0	0	0
OTU_1141	NA	NA	NA	NA	NA	NA	0	0	0	0	0	0	0	0	2	0	0	0	0	0	0	0	0	0	0	0	0	0	0	0	0	0	0	0	0	0	0	0	0	0	0	0	0	0	0	0	0	0	0
OTU_1142	Firmicutes	Clostridia	Clostridiales	Lachnospiraceae	[Eubacterium] ventriosum group	NA	0	0	0	0	0	0	0	0	0	0	0	0	0	0	0	0	0	0	0	0	0	0	0	0	0	0	0	0	0	0	0	0	0	0	0	0	0	9	21	1	0	0	0
OTU_1144	Actinobacteria	Acidimicrobiia	Microtrichales	Iamiaceae	Iamia	NA	0	0	0	0	0	0	0	0	0	0	0	1	0	0	0	0	0	0	0	0	0	0	0	0	0	0	0	0	0	1	0	0	0	0	0	0	0	0	0	3	0	0	0
OTU_1145	NA	NA	NA	NA	NA	NA	0	0	0	0	0	0	0	1	0	0	0	0	0	0	0	9	0	1	0	0	3	0	0	0	0	0	3	7	11	9	3	0	4	0	0	0	0	0	0	0	0	0	0
OTU_1146	Proteobacteria	Gammaproteobacteria	Betaproteobacteriales	Burkholderiaceae	Ottowia	NA	0	0	0	0	0	0	0	0	0	0	0	2	0	0	0	0	0	0	0	0	0	0	0	0	0	0	0	0	0	6	0	0	0	0	0	0	0	0	0	0	0	0	0
OTU_1149	Firmicutes	Clostridia	Clostridiales	Ruminococcaceae	NA	uncultured prokaryote	0	0	0	0	0	0	0	0	1	0	0	0	4	0	0	3	0	0	0	0	0	0	0	0	2	0	0	0	0	0	0	0	0	0	0	0	0	0	23	0	0	0	0
OTU_1150	Firmicutes	Clostridia	Clostridiales	Ruminococcaceae	Ruminiclostridium 5	NA	0	0	0	0	0	0	0	0	0	0	2	0	0	0	0	1	0	0	0	0	0	0	0	0	9	0	0	0	0	0	0	0	0	3	0	11	9	0	0	0	0	0	0
OTU_1151	NA	NA	NA	NA	NA	NA	0	0	0	0	0	0	0	0	0	0	0	0	49	0	0	0	0	0	0	0	0	0	0	0	0	0	0	0	0	0	0	0	0	0	0	0	0	0	0	0	0	0	0
OTU_1153	Firmicutes	Negativicutes	Selenomonadales	Acidaminococcaceae	Succiniclasticum	NA	0	0	0	0	0	0	0	0	0	0	0	0	0	0	47	0	0	0	0	0	0	0	0	0	0	0	0	0	0	0	0	0	0	0	0	0	0	0	0	0	0	0	0
OTU_1154	NA	NA	NA	NA	NA	NA	0	0	0	0	0	0	0	119	1	0	0	0	0	0	0	0	0	0	0	0	0	0	0	0	0	0	0	0	0	0	0	0	0	0	0	0	0	0	0	0	0	0	0
OTU_1155	Firmicutes	Clostridia	Clostridiales	Ruminococcaceae	Ruminococcaceae UCG-NA14	NA	0	0	0	0	0	0	0	0	0	0	0	0	0	0	0	0	0	0	0	0	0	0	0	0	0	0	0	0	0	0	0	0	0	0	29	9	0	0	0	0	0	0	0
OTU_1156	NA	NA	NA	NA	NA	NA	0	0	0	0	0	0	0	0	0	0	0	0	0	0	0	0	0	0	0	0	0	0	30	0	0	0	0	0	0	0	0	0	0	0	0	0	0	0	0	0	0	0	0
OTU_1157	Gemmatimonadetes	Gemmatimonadetes	Gemmatimonadales	Gemmatimonadaceae	Gemmatimonas	NA	0	0	0	0	0	0	0	0	0	0	0	0	0	0	0	0	0	0	0	0	0	0	0	0	0	0	0	0	0	2	0	0	0	0	0	0	0	0	0	0	0	0	0
OTU_1158	Actinobacteria	Actinobacteria	Propionibacteriales	Propionibacteriaceae	Propionibacterium	Propionibacterium freudenreichii	0	0	0	0	0	0	0	3	2	1	1	0	0	0	0	0	0	0	4	16	2	0	0	0	0	0	0	0	0	0	0	0	0	0	0	0	0	0	0	0	0	0	0
OTU_1159	Firmicutes	Clostridia	Clostridiales	Christensenellaceae	Christensenellaceae R-7 group	NA	0	0	0	0	0	0	0	0	0	2	3	0	0	0	0	1	0	0	0	0	1	0	0	0	4	0	0	0	0	0	0	0	0	26	2	0	0	0	0	0	0	0	0
OTU_1160	Actinobacteria	Actinobacteria	Propionibacteriales	Nocardioidaceae	Nocardioides	Nocardioidaceae bacterium VUG-A117	0	0	0	0	0	0	0	0	0	0	0	0	0	0	0	0	0	0	0	0	0	0	1	0	0	0	0	0	0	0	0	0	0	0	0	0	0	0	0	0	0	0	0
OTU_1161	Firmicutes	Clostridia	Clostridiales	Ruminococcaceae	Candidatus Soleaferrea	NA	0	0	0	0	0	0	0	0	0	0	0	0	0	0	0	0	0	0	0	0	0	0	0	0	0	0	0	0	0	0	0	0	0	12	4	6	4	0	0	0	0	0	0
OTU_1162	NA	NA	NA	NA	NA	NA	0	0	0	0	0	0	0	0	0	1	0	0	0	14	0	0	0	0	0	0	0	0	0	0	0	1	0	0	1	2	2	0	2	0	0	0	0	0	0	0	0	2	0
OTU_1163	Proteobacteria	Alphaproteobacteria	Caulobacterales	Caulobacteraceae	Brevundimonas	Brevundimonas sp. KSUM_67	0	0	0	0	0	0	0	0	0	0	2	2	0	0	0	0	0	0	0	0	2	0	0	0	0	0	0	0	0	0	0	0	0	0	0	0	0	0	0	0	0	0	0
OTU_1164	Firmicutes	Bacilli	Lactobacillales	Lactobacillaceae	Lactobacillus	NA	0	0	0	0	0	0	0	0	0	0	0	0	0	0	1	0	0	0	0	0	0	0	0	1	0	0	0	0	0	1	1	23	9	0	0	0	0	0	0	0	0	0	0
OTU_1165	Firmicutes	Clostridia	Clostridiales	Christensenellaceae	NA	NA	0	0	0	0	0	0	0	3	0	0	0	0	0	0	0	6	10	0	0	0	0	0	0	0	1	0	0	0	0	0	0	0	0	10	0	5	12	0	0	0	0	0	0
OTU_1166	Firmicutes	Clostridia	Clostridiales	Christensenellaceae	NA	NA	0	0	0	0	0	0	0	0	0	0	0	0	27	0	0	4	7	0	0	0	2	0	0	2	0	0	0	0	0	0	0	0	0	9	7	5	3	0	1	0	0	0	0
OTU_1167	NA	NA	NA	NA	NA	NA	0	0	0	0	0	0	0	0	0	0	0	0	0	0	0	0	0	0	0	0	0	0	0	0	0	0	0	0	0	0	0	0	0	10	10	9	7	0	0	0	0	0	0
OTU_1168	Firmicutes	Clostridia	Clostridiales	Christensenellaceae	Christensenellaceae R-7 group	NA	0	0	0	0	0	0	0	0	0	0	0	0	0	0	0	2	1	0	0	0	0	0	0	0	34	0	0	0	0	0	0	0	0	0	0	0	0	0	0	0	0	0	0
OTU_1169	Proteobacteria	Alphaproteobacteria	Sphingomonadales	Sphingomonadaceae	Polymorphobacter	metagenome	0	0	0	0	0	0	0	0	0	0	0	0	0	0	0	0	0	0	0	0	0	0	0	0	0	0	0	0	0	2	0	0	0	0	0	0	0	0	0	7	0	0	0
OTU_117	Firmicutes	Bacilli	Lactobacillales	Lactobacillaceae	Lactobacillus	Lactobacillus reuteri	0	0	0	0	0	0	0	4	10	0	0	1	0	0	70	1	0	0	0	0	25	0	0	3	0	0	0	0	734	5062	0	0	0	2	0	0	1	12	78	0	0	0	0
OTU_1170	NA	NA	NA	NA	NA	NA	0	0	0	0	0	0	0	5	0	0	1	0	0	10	0	3	3	0	3	8	3	0	2	2	0	2	2	0	3	0	1	0	0	2	0	0	1	0	0	0	1	2	0
OTU_1173	NA	NA	NA	NA	NA	NA	0	0	0	0	0	0	0	0	0	0	4	0	0	12	0	0	0	0	0	0	0	0	0	0	0	0	0	0	4	4	0	0	0	8	15	3	13	2	2	0	5	9	6
OTU_1174	NA	NA	NA	NA	NA	NA	0	0	0	0	0	0	0	0	0	0	0	0	0	0	0	0	0	10	17	6	0	0	0	7	0	0	0	0	0	0	0	0	0	0	0	0	0	8	16	1	0	0	0
OTU_1175	NA	NA	NA	NA	NA	NA	0	0	0	0	0	0	0	0	0	0	9	51	0	0	0	0	0	0	0	0	0	0	0	0	0	0	0	0	0	0	0	0	0	0	0	0	0	0	0	0	0	0	0
OTU_1176	Verrucomicrobia	Verrucomicrobiae	Verrucomicrobiales	Akkermansiaceae	Akkermansia	NA	0	0	0	0	0	0	0	4	0	0	0	0	0	0	0	0	1	62	24	2	0	0	0	0	0	0	0	0	0	0	2	1	4	32	27	43	24	27	447	0	0	0	0
OTU_1177	NA	NA	NA	NA	NA	NA	0	0	0	0	0	0	0	0	0	0	0	0	0	0	0	0	0	87	0	0	0	0	0	43	0	0	0	0	0	0	0	1	0	0	0	0	0	0	0	0	0	0	0
OTU_1180	Firmicutes	Clostridia	Clostridiales	Lachnospiraceae	NA	NA	0	0	0	0	0	0	0	2	3	18	4	0	0	0	0	0	0	0	0	0	1	0	0	0	1	0	0	0	0	0	0	0	0	0	0	0	0	0	0	0	1	1	0
OTU_1181	Bacteroidetes	Bacteroidia	Sphingobacteriales	NS11-12 marine group	uncultured Bacteroidetes bacterium	NA	0	0	0	0	0	0	0	0	0	0	0	0	0	0	0	0	0	0	0	0	0	0	0	0	0	0	0	0	0	7	0	0	0	0	0	0	0	0	0	0	0	0	0
OTU_1184	NA	NA	NA	NA	NA	NA	0	0	0	0	0	0	0	32	0	0	0	0	0	0	0	0	0	0	0	0	0	0	0	0	0	0	0	0	0	0	0	0	0	0	0	0	0	0	0	0	0	0	0
OTU_1186	Firmicutes	Clostridia	Clostridiales	Ruminococcaceae	Oscillibacter	NA	0	0	0	0	0	0	0	88	79	68	2	2	1	0	0	152	104	0	0	0	21	4	0	0	154	0	0	0	0	0	0	0	0	0	2	0	0	0	0	0	64	13	2
OTU_1187	NA	NA	NA	NA	NA	NA	0	0	0	0	0	0	0	0	0	0	0	0	1	0	3	6	0	0	3	0	15	6	0	1	2	2	1	0	4	7	0	0	0	0	4	3	1	14	19	0	6	4	5
OTU_1189	Firmicutes	Erysipelotrichia	Erysipelotrichales	Erysipelotrichaceae	Erysipelotrichaceae UCG-NANA4	NA	0	0	0	0	0	0	0	0	0	0	0	0	0	0	0	0	0	0	0	0	0	0	0	5	0	0	0	0	0	5	0	0	0	0	18	2	0	0	0	0	0	0	0
OTU_119	Bacteroidetes	Bacteroidia	Bacteroidales	Rikenellaceae	Rikenellaceae RC9 gut group	NA	0	0	0	0	0	0	0	0	0	0	0	0	0	0	0	0	0	1	0	0	0	0	0	7	379	0	0	0	0	2	0	0	0	141	50	3918	1489	0	0	1	0	0	0
OTU_1191	NA	NA	NA	NA	NA	NA	0	0	0	0	0	0	0	0	0	0	0	0	30	0	0	0	0	0	0	1	0	0	0	0	0	1	6	11	0	0	0	0	0	27	1	1	6	0	0	0	0	0	0
OTU_1192	NA	NA	NA	NA	NA	NA	0	0	0	0	0	0	0	1	0	1	0	0	1	14	0	0	4	1	0	0	0	0	2	1	0	1	3	0	1	0	0	1	5	3	1	0	1	0	1	0	0	0	0
OTU_1193	Bacteroidetes	Bacteroidia	Flavobacteriales	NS9 marine group	uncultured Bacteroidetes bacterium	NA	0	0	0	0	0	0	0	0	0	0	0	0	0	0	0	0	0	0	0	0	0	0	0	0	0	0	0	0	0	1	0	0	0	0	0	0	0	0	0	0	0	0	0
OTU_1195	Firmicutes	Clostridia	Clostridiales	Ruminococcaceae	Ruminococcaceae UCG-NA1NA	NA	0	0	0	0	0	0	0	0	0	0	0	0	0	0	0	0	0	0	0	0	0	0	0	0	2	0	0	0	4	21	0	0	0	0	0	0	0	0	0	0	0	0	0
OTU_1196	Actinobacteria	Actinobacteria	Frankiales	Cryptosporangiaceae	Fodinicola	metagenome	0	0	0	0	0	0	0	0	0	0	0	0	0	0	0	0	0	0	0	0	0	0	0	0	0	0	0	0	0	1	0	0	0	0	0	0	0	0	0	0	0	0	0
OTU_1197	Firmicutes	Clostridia	Clostridiales	Ruminococcaceae	NA	NA	0	0	0	0	0	0	0	2	0	0	0	0	0	0	0	0	0	0	0	0	0	0	5	0	25	0	0	0	0	0	0	0	0	0	0	0	0	0	0	0	0	0	1
OTU_1199	NA	NA	NA	NA	NA	NA	0	0	0	0	0	0	0	0	0	0	0	0	0	0	0	0	0	9	0	0	1	0	0	0	0	0	0	0	29	2	0	0	0	0	0	0	0	0	0	0	0	0	0
OTU_1200	Bacteroidetes	Bacteroidia	Chitinophagales	NA	NA	NA	0	0	0	0	0	0	0	0	0	0	0	0	0	0	0	0	0	0	0	0	0	0	0	0	0	0	0	0	0	6	0	0	0	0	0	0	0	0	0	0	0	0	0
OTU_1201	NA	NA	NA	NA	NA	NA	0	0	0	0	0	0	0	4	0	0	0	0	4	0	0	0	0	0	0	0	0	0	1	3	0	1	0	0	0	8	3	0	5	0	0	0	0	0	0	0	2	5	1
OTU_1202	NA	NA	NA	NA	NA	NA	0	0	0	0	0	0	0	0	0	0	0	0	0	0	0	0	0	0	0	0	0	0	0	0	0	0	0	0	0	0	0	0	0	0	0	0	0	0	0	0	0	0	0
OTU_1203	Proteobacteria	Alphaproteobacteria	Elsterales	Elsteraceae	Elstera	uncultured Rhodospirillaceae bacterium	0	0	0	0	0	0	0	0	0	0	0	0	0	0	0	0	0	0	0	0	0	0	0	0	0	0	0	0	0	0	0	0	0	0	0	0	0	0	0	0	0	0	0
OTU_1204	Bacteroidetes	Bacteroidia	Bacteroidales	Prevotellaceae	Prevotella	NA	0	0	0	0	0	0	0	0	0	0	0	0	0	0	0	1	0	0	0	0	0	0	0	0	0	0	0	0	0	0	0	0	0	0	0	0	0	0	0	0	0	0	0
OTU_1205	NA	NA	NA	NA	NA	NA	0	0	0	0	0	0	0	0	0	2	27	13	0	0	0	0	0	0	0	0	0	0	0	0	0	0	0	0	0	0	0	0	0	0	0	0	0	0	0	0	0	0	0
OTU_1206	NA	NA	NA	NA	NA	NA	0	0	0	0	0	0	0	0	0	0	0	0	0	0	0	0	0	0	0	0	0	0	0	0	0	0	0	0	0	0	0	0	0	0	0	0	0	0	0	0	0	0	0
OTU_1208	NA	NA	NA	NA	NA	NA	0	0	0	0	0	0	0	0	0	0	0	0	0	0	0	0	0	0	0	0	0	0	0	0	0	0	0	0	0	0	0	0	0	0	0	0	0	20	26	0	0	0	0
OTU_1209	NA	NA	NA	NA	NA	NA	0	0	0	0	0	0	0	0	0	0	0	0	0	0	0	0	1	0	0	0	0	0	0	0	0	0	0	0	0	1	0	0	0	20	2	3	24	2	1	0	0	0	0
OTU_1210	Actinobacteria	Actinobacteria	Frankiales	Sporichthyaceae	hgcI clade	NA	0	0	0	0	0	0	0	0	0	0	0	0	0	0	0	0	0	0	0	1	0	0	0	0	0	0	0	0	0	6	0	0	0	0	0	0	0	0	0	2	0	0	0
OTU_1212	Firmicutes	Clostridia	Clostridiales	Lachnospiraceae	NA	NA	0	0	0	0	0	0	0	0	0	0	0	0	0	0	0	0	0	0	0	0	0	0	0	0	0	0	0	0	0	0	0	0	0	0	0	0	0	8	9	9	0	0	0
OTU_1213	NA	NA	NA	NA	NA	NA	0	0	0	0	0	0	0	0	0	0	0	0	0	0	0	0	0	0	2	18	0	0	0	40	0	0	0	0	0	2	0	0	0	0	0	0	0	0	0	0	0	0	0
OTU_1214	Firmicutes	Clostridia	Clostridiales	Ruminococcaceae	NA	NA	0	0	0	0	0	0	0	0	0	0	0	0	0	0	0	2	1	0	0	0	0	0	0	6	0	1	0	0	1	2	0	0	0	3	4	3	6	2	5	0	0	0	0
OTU_1215	NA	NA	NA	NA	NA	NA	0	0	0	0	0	0	0	0	0	0	0	0	0	0	0	0	0	0	0	0	0	0	0	0	0	0	0	0	0	0	0	0	0	0	0	0	0	0	0	50	0	0	0
OTU_1216	NA	NA	NA	NA	NA	NA	0	0	0	0	0	0	0	0	0	0	0	0	0	0	0	0	0	0	0	0	0	0	0	0	0	0	0	0	0	0	0	0	0	0	0	0	0	0	0	0	0	0	0
OTU_1217	Verrucomicrobia	Verrucomicrobiae	Verrucomicrobiales	Verrucomicrobiaceae	NA	NA	0	0	0	0	0	0	0	0	0	0	0	1	0	0	0	0	0	0	0	0	0	0	0	0	0	0	0	0	0	19	0	0	0	0	0	0	0	0	0	0	0	0	0
OTU_1219	NA	NA	NA	NA	NA	NA	0	0	0	0	0	0	0	0	0	1	1	0	0	0	0	0	0	0	0	1	0	0	0	0	0	0	0	0	0	14	0	0	0	0	0	0	0	0	0	0	2	9	1
OTU_122	Bacteroidetes	Bacteroidia	Bacteroidales	Prevotellaceae	Prevotella 6	NA	0	0	0	0	0	0	0	0	0	0	3	5548	0	0	1	0	0	0	0	0	5	0	0	0	2	0	0	0	0	1	0	0	0	0	0	0	1	0	0	0	0	0	0
OTU_1220	Firmicutes	Clostridia	Clostridiales	Ruminococcaceae	Fastidiosipila	Saccharofermentans sp. Marseille-P3694	0	0	0	0	0	0	0	0	0	0	0	0	0	0	0	0	0	0	0	0	0	0	0	0	0	0	0	0	0	0	0	0	0	6	0	0	11	0	0	4	0	0	0
OTU_1221	NA	NA	NA	NA	NA	NA	0	0	0	0	0	0	0	0	0	0	41	28	0	0	0	0	0	0	0	0	0	0	0	0	0	0	0	0	0	0	0	0	0	0	0	0	0	0	0	0	0	0	0
OTU_1222	NA	NA	NA	NA	NA	NA	0	0	0	0	0	0	0	6	1	0	0	0	1	12	0	0	1	1	0	1	0	0	0	0	0	0	0	0	3	4	2	0	1	0	0	0	0	0	0	0	0	0	0
OTU_1223	Verrucomicrobia	Verrucomicrobiae	Verrucomicrobiales	Rubritaleaceae	Luteolibacter	NA	0	0	0	0	0	0	0	0	0	0	0	0	0	0	0	0	0	0	0	0	0	0	0	0	0	0	0	0	0	3	0	0	0	0	0	0	0	0	0	0	0	0	0
OTU_1230	NA	NA	NA	NA	NA	NA	0	0	0	0	0	0	0	0	0	0	0	0	0	0	0	0	0	0	0	0	0	0	0	0	0	0	0	0	0	0	0	0	0	0	0	0	0	0	0	0	0	0	0
OTU_1231	NA	NA	NA	NA	NA	NA	0	0	0	0	0	0	0	0	0	0	0	0	0	0	0	0	0	0	0	0	0	0	0	0	0	0	5	0	0	0	0	1	9	0	0	2	3	4	23	1	0	0	0
OTU_1232	Firmicutes	Clostridia	Clostridiales	Lachnospiraceae	Cuneatibacter	Cuneatibacter caecimuris	0	0	0	0	0	0	0	0	0	1	0	0	0	0	0	0	0	0	0	0	0	0	0	0	1	0	0	0	0	0	17	4	0	0	0	0	0	0	0	0	0	0	0
OTU_1233	NA	NA	NA	NA	NA	NA	0	0	0	0	0	0	0	0	0	1	6	29	0	0	0	0	0	0	0	0	0	0	0	0	0	0	0	0	0	0	0	0	0	0	0	0	0	0	0	0	0	0	0
OTU_1235	NA	NA	NA	NA	NA	NA	0	0	0	0	0	0	0	0	0	0	0	0	0	0	0	0	0	0	0	0	0	0	0	0	0	0	0	0	37	16	0	0	0	0	0	0	0	0	0	0	0	0	0
OTU_1236	Firmicutes	Clostridia	Clostridiales	Ruminococcaceae	Ruminococcaceae UCG-NANA9	NA	0	0	0	0	0	0	0	0	0	0	0	0	26	0	0	0	0	0	0	0	0	0	0	0	0	0	0	0	0	0	0	0	0	0	0	0	0	0	0	0	0	0	0
OTU_1237	NA	NA	NA	NA	NA	NA	0	0	0	0	0	0	0	0	0	0	0	0	0	0	0	0	0	0	0	0	0	0	0	0	0	0	0	0	16	21	0	0	0	0	0	0	0	0	0	0	0	0	0
OTU_1238	Firmicutes	Erysipelotrichia	Erysipelotrichales	Erysipelotrichaceae	Bulleidia	Bulleidia extructa W1219	0	0	0	0	0	0	0	0	0	0	0	0	0	4	0	1	0	0	0	0	0	0	0	0	0	0	0	0	0	0	0	0	0	0	0	0	0	0	0	0	0	0	0
OTU_1239	NA	NA	NA	NA	NA	NA	0	0	0	0	0	0	0	1	0	0	1	0	2	4	0	3	3	0	0	0	0	0	0	0	0	1	0	0	0	0	0	0	0	15	2	1	17	12	20	0	0	0	0
OTU_1241	NA	NA	NA	NA	NA	NA	0	0	0	0	0	0	0	0	0	0	0	0	0	0	0	0	0	0	0	0	0	0	0	0	0	0	0	0	0	0	0	0	0	0	0	0	0	0	0	0	0	0	0
OTU_1242	Bacteroidetes	Bacteroidia	Sphingobacteriales	NS11-12 marine group	metagenome	NA	0	0	0	0	0	0	0	0	0	0	0	0	0	0	0	0	0	0	0	0	0	0	0	0	0	0	0	0	0	7	0	0	0	0	0	0	0	0	0	3	0	0	0
OTU_1245	NA	NA	NA	NA	NA	NA	0	0	0	0	0	0	0	0	0	0	0	0	0	0	3	0	0	2	1	0	0	0	0	1	0	0	0	0	0	0	0	0	2	0	0	2	2	5	11	0	0	0	0
OTU_1248	NA	NA	NA	NA	NA	NA	0	0	0	0	0	0	0	0	0	0	0	71	0	0	0	0	0	0	0	0	0	0	0	0	0	0	0	0	0	1	0	0	0	0	0	0	0	0	0	0	7	0	0
OTU_1249	Firmicutes	Clostridia	Clostridiales	Ruminococcaceae	NA	NA	0	0	0	0	0	0	0	0	0	0	0	0	0	0	0	0	0	0	0	0	0	0	0	25	0	1	5	0	0	0	0	0	0	0	0	0	0	19	1	0	0	0	0
OTU_1250	Proteobacteria	Gammaproteobacteria	Gammaproteobacteria Incertae Sedis	Unknown Family	Candidatus Berkiella	NA	0	0	0	0	0	0	0	0	0	0	0	0	0	0	0	0	0	0	0	0	0	0	0	0	0	0	0	0	0	0	0	0	0	0	0	0	0	0	0	0	0	0	0
OTU_1252	Firmicutes	Clostridia	Clostridiales	Ruminococcaceae	NA	uncultured Clostridiales bacterium	0	0	0	0	0	0	0	0	0	1	0	0	0	0	0	1	0	0	0	0	0	0	0	0	16	0	0	0	0	0	0	0	0	5	0	8	7	0	0	0	0	0	0
OTU_1254	Firmicutes	Clostridia	Clostridiales	Ruminococcaceae	Anaerotruncus	NA	0	0	0	0	0	0	0	1	0	0	0	0	0	0	0	4	2	0	0	0	2	0	0	0	13	0	0	0	0	0	9	0	0	0	0	0	0	0	0	0	0	0	0
OTU_1255	NA	NA	NA	NA	NA	NA	0	0	0	0	0	0	0	0	0	0	0	0	0	3	0	2	0	1	0	0	0	0	0	0	1	0	0	0	0	1	0	0	1	13	2	1	4	1	1	0	0	0	0
OTU_1257	Bacteroidetes	Bacteroidia	Flavobacteriales	Crocinitomicaceae	Fluviicola	NA	0	0	0	0	0	0	0	0	0	0	0	0	0	0	0	0	0	0	0	0	0	0	0	0	0	0	0	0	0	0	0	0	0	0	0	0	0	0	0	9	0	0	0
OTU_1258	Firmicutes	Clostridia	Clostridiales	Ruminococcaceae	Ruminiclostridium	NA	0	0	0	0	0	0	0	0	0	1	0	0	0	0	0	0	0	0	0	0	7	0	0	0	0	0	3	0	0	0	0	0	0	2	1	2	6	0	0	0	0	0	0
OTU_1259	Firmicutes	Clostridia	Clostridiales	NA	NA	NA	0	0	0	0	0	0	0	9	16	0	0	0	0	0	0	0	0	0	0	0	0	0	0	0	0	0	0	0	0	0	0	0	0	0	0	0	0	0	0	0	0	0	0
OTU_126	Firmicutes	Clostridia	Clostridiales	Lachnospiraceae	Shuttleworthia	NA	0	0	0	0	0	0	0	2	35	0	0	0	0	0	0	0	0	1	0	0	0	0	0	1	0	0	6	0	0	0	0	0	0	0	0	0	9	0	0	10	0	0	0
OTU_1261	NA	NA	NA	NA	NA	NA	0	0	0	0	0	0	0	0	0	1	0	0	1	0	0	0	0	3	0	0	0	2	6	0	4	0	5	1	3	2	0	0	0	0	0	0	0	0	3	0	1	0	3
OTU_1263	NA	NA	NA	NA	NA	NA	0	0	0	0	0	0	0	0	0	0	0	0	0	0	0	1	0	0	0	0	0	0	0	0	0	0	0	0	0	0	0	0	0	1	1	0	0	0	0	0	0	0	0
OTU_1264	NA	NA	NA	NA	NA	NA	0	0	0	0	0	0	0	0	0	0	0	0	0	1	2	0	0	1	6	0	0	0	0	3	0	0	0	0	0	0	0	0	1	0	0	0	0	7	30	0	0	0	0
OTU_1265	Firmicutes	Clostridia	Clostridiales	Lachnospiraceae	Lachnospiraceae UCG-NA1NA	NA	0	0	0	0	0	0	0	0	0	0	0	0	8	0	0	1	0	0	0	0	0	0	0	0	4	0	0	0	0	0	0	0	0	4	0	5	2	0	0	0	0	0	0
OTU_1266	NA	NA	NA	NA	NA	NA	0	0	0	0	0	0	0	1	0	0	0	0	10	0	0	8	5	0	0	0	3	1	0	0	1	0	0	1	0	0	0	0	0	0	0	0	0	0	3	0	0	0	0
OTU_1268	NA	NA	NA	NA	NA	NA	0	0	0	0	0	0	0	6	2	0	0	0	7	0	0	0	0	0	0	0	0	0	1	0	0	0	0	0	1	4	1	0	9	1	0	0	0	0	0	0	7	4	1
OTU_127	Bacteroidetes	Bacteroidia	Bacteroidales	Prevotellaceae	Prevotella 7	NA	0	0	0	0	0	0	0	0	0	36	1	0	0	4672	0	233	3	0	0	1	4	0	0	1265	5	0	0	0	1	3	0	0	0	346	4	872	202	1	0	0	0	0	0
OTU_1270	Firmicutes	Clostridia	Clostridiales	Christensenellaceae	NA	NA	0	0	0	0	0	0	0	0	0	0	1	0	0	0	0	0	0	0	0	0	0	0	0	0	1	0	0	0	0	0	0	0	0	8	8	7	2	0	3	0	0	0	0
OTU_1271	Proteobacteria	Alphaproteobacteria	Sphingomonadales	Sphingomonadaceae	NA	uncultured alpha proteobacterium	0	0	0	0	0	0	0	0	0	0	0	0	0	0	0	0	0	0	0	0	0	0	0	0	0	0	0	0	0	2	0	0	0	0	0	0	0	0	0	0	0	0	0
OTU_1272	NA	NA	NA	NA	NA	NA	0	0	0	0	0	0	0	1	0	0	0	36	0	0	0	0	0	0	0	0	1	0	0	0	0	1	0	0	0	0	0	0	0	0	0	0	0	0	0	0	2	0	0
OTU_1274	NA	NA	NA	NA	NA	NA	0	0	0	0	0	0	0	0	0	0	0	0	11	0	0	2	6	0	0	0	0	0	0	0	0	1	0	0	0	0	0	0	0	0	0	0	0	0	0	0	0	0	0
OTU_1275	NA	NA	NA	NA	NA	NA	0	0	0	0	0	0	0	0	0	38	4	1	0	0	0	0	0	0	0	2	0	2	0	0	2	1	0	0	0	6	1	1	0	28	1	1	3	0	0	0	0	0	0
OTU_1276	Patescibacteria	Saccharimonadia	Saccharimonadales	NA	NA	NA	0	0	0	0	0	0	0	0	0	0	0	0	0	0	0	0	0	0	0	0	0	0	0	0	8	0	0	0	0	0	0	0	0	0	0	0	0	0	0	0	0	0	0
OTU_1277	NA	NA	NA	NA	NA	NA	0	0	0	0	0	0	0	0	0	0	0	0	0	0	0	0	0	0	0	0	0	0	0	0	0	0	28	6	0	0	0	0	0	0	0	0	0	0	0	0	0	0	0
OTU_128	Firmicutes	Clostridia	Clostridiales	Clostridiales vadinBB6NA group	NA	NA	0	0	0	0	0	0	0	0	0	0	0	5	2	0	0	0	0	1	0	0	16	0	0	4732	228	0	0	1	0	0	0	0	1	0	0	0	0	0	0	0	0	0	0
OTU_1280	NA	NA	NA	NA	NA	NA	0	0	0	0	0	0	0	0	0	0	0	0	0	0	0	0	0	0	0	0	0	0	0	0	0	0	0	0	0	0	41	4	2	0	1	0	0	0	0	0	0	0	0
OTU_1281	NA	NA	NA	NA	NA	NA	0	0	0	0	0	0	0	0	0	0	0	0	0	0	0	0	0	0	0	0	2	0	0	0	0	0	15	1	0	0	0	1	16	0	0	11	25	0	0	0	0	0	0
OTU_1283	NA	NA	NA	NA	NA	NA	0	0	0	0	0	0	0	0	0	3	0	0	7	0	0	31	41	0	0	0	0	0	0	0	1	7	0	0	0	0	1	1	0	2	0	1	2	1	0	0	0	0	0
OTU_1284	Firmicutes	Clostridia	Clostridiales	Lachnospiraceae	Oribacterium	NA	0	0	0	0	0	0	0	0	0	0	0	0	0	0	0	0	0	0	0	0	0	0	0	47	0	0	0	0	0	0	0	0	0	0	0	0	0	0	0	0	0	0	0
OTU_1288	Firmicutes	Clostridia	Clostridiales	Ruminococcaceae	Ruminiclostridium 1	NA	0	0	0	0	0	0	0	19	15	1	1	0	0	0	0	0	0	0	0	0	0	0	0	0	0	0	0	0	0	0	0	0	0	0	0	0	0	0	0	0	0	0	0
OTU_1290	Firmicutes	Clostridia	Clostridiales	Lachnospiraceae	NA	NA	0	0	0	0	0	0	0	1	18	0	0	0	0	0	0	0	0	0	0	0	1	0	0	0	0	0	56	0	0	0	0	0	0	0	0	0	0	0	0	0	0	0	0
OTU_1293	Firmicutes	Clostridia	Clostridiales	Christensenellaceae	Christensenellaceae R-7 group	NA	0	0	0	0	0	0	0	2	0	0	0	0	0	0	0	3	0	0	0	0	4	0	3	0	8	0	0	0	0	0	0	0	0	2	0	0	0	0	0	0	0	0	0
OTU_1294	NA	NA	NA	NA	NA	NA	0	0	0	0	0	0	0	0	0	0	0	0	0	0	0	0	0	0	0	0	0	0	0	1	0	0	0	0	0	0	0	0	1	0	0	0	0	5	37	0	0	0	0
OTU_1295	Firmicutes	Clostridia	Clostridiales	Family XIII	Family XIII AD3NA11 group	NA	0	0	0	0	0	0	0	0	0	0	0	0	0	1	0	2	0	3	0	0	3	0	0	0	2	0	16	0	0	0	0	0	0	5	8	0	5	2	4	0	0	0	0
OTU_1296	NA	NA	NA	NA	NA	NA	0	0	0	0	0	0	0	2	0	0	0	0	0	8	0	7	3	0	0	1	0	0	1	0	0	0	0	0	6	0	0	0	0	0	0	0	0	0	0	0	0	0	2
OTU_1298	Firmicutes	Clostridia	Clostridiales	Ruminococcaceae	Intestinimonas	terrestrial metagenome	0	0	0	0	0	0	0	0	2	0	0	0	6	0	0	1	0	0	0	0	0	0	0	0	1	0	0	0	0	0	2	0	0	0	0	0	0	10	3	0	0	0	0
OTU_1301	NA	NA	NA	NA	NA	NA	0	0	0	0	0	0	0	0	0	0	0	0	0	0	0	0	0	0	0	1	0	0	0	0	0	0	0	0	0	0	0	0	0	0	0	0	0	0	0	0	0	0	0
OTU_1302	Firmicutes	Clostridia	Clostridiales	Ruminococcaceae	Ruminococcaceae UCG-NA1NA	NA	0	0	0	0	0	0	0	0	0	0	0	0	0	0	0	0	0	0	0	0	0	0	0	0	0	0	0	0	1	20	0	0	0	0	0	0	0	0	0	0	0	0	0
OTU_1303	Firmicutes	Clostridia	Clostridiales	Ruminococcaceae	Ruminococcaceae UCG-NANA5	NA	0	0	0	0	0	0	0	0	0	0	0	0	0	0	0	0	0	0	0	0	0	0	0	18	0	0	0	0	0	0	0	0	0	0	0	0	0	0	0	0	0	0	0
OTU_1304	NA	NA	NA	NA	NA	NA	0	0	0	0	0	0	0	0	0	0	0	0	0	0	0	0	0	0	0	0	0	0	0	0	0	0	0	0	0	0	0	0	0	0	0	0	0	0	0	0	0	0	0
OTU_1305	Planctomycetes	Planctomycetacia	Pirellulales	Pirellulaceae	Pirellula	NA	0	0	0	0	0	0	0	0	0	0	0	3	0	0	0	0	0	0	0	0	0	0	0	0	0	0	0	0	0	0	0	0	0	0	0	0	0	0	0	0	0	0	0
OTU_1306	Bacteroidetes	Bacteroidia	Bacteroidales	Prolixibacteraceae	Roseimarinus	NA	0	0	0	0	0	0	0	0	0	0	0	0	0	0	0	0	0	0	0	0	0	0	0	0	0	0	0	0	0	3	0	0	0	0	0	0	0	0	0	8	0	0	0
OTU_1307	Firmicutes	Clostridia	Clostridiales	Christensenellaceae	Christensenellaceae R-7 group	NA	0	0	0	0	0	0	0	19	1	0	0	0	0	0	0	0	0	0	0	0	0	0	0	0	0	0	0	0	0	0	0	0	0	0	0	0	0	0	0	0	0	0	0
OTU_1308	Firmicutes	Clostridia	Clostridiales	Eubacteriaceae	Pseudoramibacter	NA	0	0	0	0	0	0	0	1	6	0	0	0	0	0	19	0	0	0	0	0	0	0	0	0	0	0	0	0	0	0	0	0	0	0	0	0	0	0	0	0	0	0	0
OTU_1309	Proteobacteria	Gammaproteobacteria	Xanthomonadales	Rhodanobacteraceae	Tahibacter	NA	0	0	0	0	0	0	0	0	0	0	0	0	0	0	0	0	0	0	0	0	0	0	0	0	0	0	0	0	0	6	0	0	0	0	0	0	0	0	0	0	0	0	0
OTU_1312	Firmicutes	Clostridia	Clostridiales	Family XIII	S5-A14a	uncultured Anaerovorax sp.	0	0	0	0	0	0	0	0	0	0	0	18	0	0	0	1	0	0	0	0	0	0	0	0	0	0	0	0	0	0	6	5	4	0	0	0	0	0	0	0	0	0	0
OTU_1313	NA	NA	NA	NA	NA	NA	0	0	0	0	0	0	0	0	0	0	0	0	0	0	0	0	0	0	0	0	23	0	0	0	0	0	0	0	0	0	0	0	0	7	3	0	0	0	0	0	0	0	0
OTU_1314	Firmicutes	Clostridia	Clostridiales	Clostridiaceae 1	Clostridium sensu stricto 1	NA	0	0	0	0	0	0	0	0	0	0	0	0	0	0	0	0	0	0	0	0	0	0	0	0	0	0	0	0	0	0	16	1	0	0	0	0	0	0	0	0	0	0	0
OTU_1315	NA	NA	NA	NA	NA	NA	0	0	0	0	0	0	0	0	0	0	1	0	21	0	0	5	2	0	0	0	0	5	2	0	1	1	0	0	2	13	2	0	1	0	0	0	0	0	0	0	5	5	1
OTU_1316	NA	NA	NA	NA	NA	NA	0	0	0	0	0	0	0	0	0	3	31	31	0	0	0	0	0	0	0	0	0	0	0	0	0	0	0	0	0	0	0	0	0	0	0	0	0	0	0	0	0	0	0
OTU_1317	NA	NA	NA	NA	NA	NA	0	0	0	0	0	0	0	0	0	0	0	0	2	0	3	0	0	1	36	6	0	0	0	9	0	0	4	0	0	0	0	2	5	0	0	3	5	1	10	0	0	0	0
OTU_1318	Firmicutes	Clostridia	Clostridiales	Ruminococcaceae	NA	NA	0	0	0	0	0	0	0	1	2	1	0	0	4	0	0	6	5	0	0	0	0	3	1	0	1	0	0	0	1	8	4	0	1	0	0	0	0	1	17	0	0	0	0
OTU_1319	Firmicutes	Clostridia	Clostridiales	Ruminococcaceae	Flavonifractor	NA	0	0	0	0	0	0	0	6	1	0	0	0	0	0	0	17	8	0	0	0	6	0	0	0	76	0	1	0	0	0	2	0	0	0	0	0	0	0	0	0	0	0	0
OTU_1320	Bacteroidetes	Bacteroidia	Bacteroidales	Marinifilaceae	Butyricimonas	Butyricimonas sp. Marseille-P244NA	0	0	0	0	0	0	0	0	0	0	1	0	0	2	0	10	16	0	0	0	0	0	2	0	0	0	0	0	0	5	0	0	1	0	0	0	0	0	0	0	1	4	0
OTU_1321	NA	NA	NA	NA	NA	NA	0	0	0	0	0	0	0	0	0	0	0	0	0	1	0	0	0	0	0	0	0	0	0	0	0	0	0	0	12	12	0	0	0	0	0	0	0	0	0	0	0	0	0
OTU_1322	NA	NA	NA	NA	NA	NA	0	0	0	0	0	0	0	0	0	0	0	23	0	0	0	0	0	0	0	0	0	0	0	0	0	0	0	0	0	0	0	0	0	0	0	0	0	0	0	0	0	0	0
OTU_1323	NA	NA	NA	NA	NA	NA	0	0	0	0	0	0	0	0	0	0	0	0	0	0	0	0	0	0	0	0	0	0	0	0	0	0	0	0	0	0	0	0	0	0	0	0	0	0	0	1	0	0	0
OTU_1324	NA	NA	NA	NA	NA	NA	0	0	0	0	0	0	0	0	0	0	0	0	21	0	0	3	0	0	0	0	0	0	0	0	6	0	0	0	5	20	0	0	0	0	0	0	0	0	0	0	0	0	0
OTU_1325	Verrucomicrobia	Verrucomicrobiae	Verrucomicrobiales	Akkermansiaceae	NA	NA	0	0	0	0	0	0	0	0	0	0	0	0	0	0	0	0	0	0	0	0	0	0	0	0	0	0	0	0	0	0	1	0	0	0	0	1	0	1	20	0	0	1	0
OTU_1326	NA	NA	NA	NA	NA	NA	0	0	0	0	0	0	0	0	0	1	21	21	0	0	0	0	0	0	0	0	0	0	0	0	0	0	0	0	0	0	0	0	0	0	0	0	0	0	0	0	0	0	0
OTU_1328	NA	NA	NA	NA	NA	NA	0	0	0	0	0	0	0	0	0	0	0	0	0	0	0	2	8	0	0	0	0	0	0	0	0	0	0	0	0	0	37	28	4	0	0	0	0	0	0	0	0	0	0
OTU_1330	NA	NA	NA	NA	NA	NA	0	0	0	0	0	0	0	0	0	0	0	0	0	0	0	0	0	0	0	0	0	0	0	0	0	22	0	0	0	0	0	0	0	0	0	2	0	0	0	0	0	0	0
OTU_1331	NA	NA	NA	NA	NA	NA	0	0	0	0	0	0	0	1	0	0	0	7	7	0	2	0	0	0	0	0	2	0	0	0	0	2	0	0	0	0	24	23	231	0	0	3	0	16	79	0	0	0	0
OTU_1333	NA	NA	NA	NA	NA	NA	0	0	0	0	0	0	0	0	2	0	0	0	0	1	1	0	0	8	1	3	1	0	0	6	0	1	0	0	0	0	0	0	2	0	0	4	2	10	34	0	0	0	0
OTU_1334	NA	NA	NA	NA	NA	NA	0	0	0	0	0	0	0	0	0	6	5	33	0	0	0	0	0	0	11	2	2	0	0	0	6	7	6	0	0	0	0	0	0	0	0	0	0	0	0	0	0	0	0
OTU_1337	Cyanobacteria	Oxyphotobacteria	Chloroplast	NA	NA	NA	0	0	0	0	0	0	0	0	0	0	0	0	0	0	0	0	0	0	0	0	0	0	0	0	0	0	0	0	0	18	0	0	0	0	0	0	0	0	0	0	0	0	0
OTU_1339	Firmicutes	Clostridia	Clostridiales	Ruminococcaceae	NA	NA	0	0	0	0	0	0	0	0	1	12	7	0	0	0	0	0	0	0	0	0	0	0	0	0	7	0	0	0	0	0	0	0	0	0	0	0	0	0	0	0	0	0	0
OTU_1341	NA	NA	NA	NA	NA	NA	0	0	0	0	0	0	0	0	0	0	0	0	3	3	0	0	0	0	0	0	0	0	0	0	0	1	0	0	0	4	1	1	5	6	1	9	5	0	1	0	0	1	0
OTU_1342	Firmicutes	Clostridia	Clostridiales	Lachnospiraceae	NA	NA	0	0	0	0	0	0	0	1	2	0	0	0	0	0	0	0	0	0	0	0	3	0	0	0	0	0	0	0	0	0	0	0	0	0	0	0	0	0	0	0	5	6	4
OTU_1343	NA	NA	NA	NA	NA	NA	0	0	0	0	0	0	0	0	0	0	5	57	0	0	0	0	0	0	0	0	0	0	0	0	0	0	0	0	0	0	0	0	0	0	0	0	0	0	0	0	0	0	0
OTU_1346	Actinobacteria	Coriobacteriia	Coriobacteriales	Eggerthellaceae	CHKCINANA2	Coriobacteriaceae bacterium CHKCINANA2	0	0	0	0	0	0	0	0	0	0	0	0	0	0	0	0	0	0	0	0	0	0	0	0	0	0	0	0	0	0	10	1	0	0	0	0	0	0	0	0	2	0	2
OTU_1347	Proteobacteria	Alphaproteobacteria	Rhodobacterales	Rhodobacteraceae	Rhodobacter	uncultured alpha proteobacterium	0	0	0	0	0	0	0	0	0	0	0	3	0	0	0	0	0	0	0	0	0	0	0	0	0	0	0	0	0	8	0	0	0	0	0	0	0	0	0	10	0	0	0
OTU_1349	NA	NA	NA	NA	NA	NA	0	0	0	0	0	0	0	0	0	0	0	0	0	0	0	0	0	0	0	0	0	0	0	0	0	44	0	0	0	0	0	0	0	0	0	0	0	0	0	0	0	0	0
OTU_1352	Bacteroidetes	Bacteroidia	Bacteroidales	Rikenellaceae	NA	NA	0	0	0	0	0	0	0	0	0	30	6	0	0	0	0	0	0	0	1	0	0	0	0	0	0	0	0	0	0	0	0	0	0	0	0	0	0	0	0	0	0	0	0
OTU_1353	NA	NA	NA	NA	NA	NA	0	0	0	0	0	0	0	0	0	0	0	0	0	0	0	0	0	0	0	0	0	0	0	4	0	0	0	0	0	0	0	0	0	10	0	0	11	0	0	0	0	0	0
OTU_1354	Bacteroidetes	Bacteroidia	Chitinophagales	NA	NA	NA	0	0	0	0	0	0	0	0	0	0	0	1	0	0	0	0	0	0	0	0	0	0	0	0	0	0	0	0	0	0	0	0	0	0	0	0	0	0	0	0	0	0	0
OTU_1358	NA	NA	NA	NA	NA	NA	0	0	0	0	0	0	0	0	0	0	0	0	49	0	0	2	1	0	0	0	0	0	0	0	0	0	0	0	0	0	0	0	0	0	0	0	0	0	0	0	0	0	0
OTU_1360	Bacteroidetes	Bacteroidia	Bacteroidales	Rikenellaceae	Alistipes	NA	0	0	0	0	0	0	0	11	7	0	0	0	0	0	0	1	0	1	0	0	0	0	0	0	0	0	2	0	0	0	0	0	0	0	0	0	0	0	0	0	0	0	0
OTU_1361	Firmicutes	Clostridia	Clostridiales	Christensenellaceae	NA	NA	0	0	0	0	0	0	0	0	0	0	0	0	10	0	0	0	0	0	0	0	2	1	0	0	2	0	0	0	0	0	0	0	0	0	2	1	1	4	0	0	0	0	0
OTU_1362	Deinococcus-Thermus	Deinococci	Thermales	Thermaceae	Thermus	NA	0	0	0	0	0	0	0	0	0	0	0	0	0	0	0	0	0	0	0	0	0	0	0	0	0	0	0	0	0	0	0	0	0	0	0	0	0	0	0	0	0	0	0
OTU_1363	Firmicutes	Clostridia	Clostridiales	Ruminococcaceae	Intestinimonas	Intestinimonas butyriciproducens	0	0	0	0	0	0	0	1	0	2	0	0	1	0	0	151	93	0	0	0	4	0	0	54	47	70	0	0	0	14	272	39	7	288	79	45	165	302	4	13	0	0	0
OTU_1364	Proteobacteria	Alphaproteobacteria	Rhizobiales	Hyphomicrobiaceae	Pedomicrobium	NA	0	0	0	0	0	0	0	0	0	0	0	0	0	0	0	0	0	0	0	0	0	0	0	0	0	0	0	0	0	6	0	0	0	0	0	0	0	0	0	0	0	0	0
OTU_1366	NA	NA	NA	NA	NA	NA	0	0	0	0	0	0	0	0	0	2	7	50	0	0	0	0	0	0	0	0	0	0	0	0	0	0	0	0	0	0	0	0	0	0	0	0	0	0	0	0	0	0	0
OTU_1367	Patescibacteria	Gracilibacteria	Absconditabacteriales (SR1)	uncultured candidate division SR1 bacterium	NA	NA	0	0	0	0	0	0	0	0	0	0	0	0	0	0	0	0	0	0	0	0	0	0	0	0	0	0	0	0	0	0	0	0	0	0	0	0	0	0	0	0	0	0	0
OTU_1369	Proteobacteria	Gammaproteobacteria	Pasteurellales	Pasteurellaceae	Aggregatibacter	NA	0	0	0	0	0	0	0	0	0	0	0	0	0	0	0	0	0	0	0	0	0	0	0	2	1	0	0	0	0	0	0	0	0	0	0	0	0	0	1	0	0	0	0
OTU_137	Bacteroidetes	Bacteroidia	Bacteroidales	Prevotellaceae	Prevotella 2	NA	0	0	0	0	0	0	0	0	3	0	0	0	0	0	0	0	0	5	0	0	0	0	0	0	0	0	1	0	0	0	0	0	0	0	0	0	7	0	0	6	0	0	0
OTU_1371	NA	NA	NA	NA	NA	NA	0	0	0	0	0	0	0	0	0	0	0	0	0	0	0	0	0	0	0	0	0	0	0	0	0	0	0	0	0	0	0	0	0	0	0	0	0	0	0	0	0	0	0
OTU_1372	NA	NA	NA	NA	NA	NA	0	0	0	0	0	0	0	0	0	0	0	0	0	0	0	0	0	0	0	0	0	0	0	0	0	0	0	0	0	0	0	0	0	0	0	0	0	0	0	0	0	0	0
OTU_1373	Firmicutes	Clostridia	Clostridiales	Christensenellaceae	Christensenellaceae R-7 group	NA	0	0	0	0	0	0	0	16	9	0	0	0	0	0	0	0	0	0	0	0	0	0	0	0	0	0	0	0	0	0	0	0	0	0	0	0	0	0	0	0	0	0	0
OTU_1374	NA	NA	NA	NA	NA	NA	0	0	0	0	0	0	0	0	0	1	0	0	0	0	0	0	0	0	0	0	0	1	1	1	1	0	0	0	0	1	0	0	0	14	1	0	0	31	52	1	0	0	0
OTU_1378	NA	NA	NA	NA	NA	NA	0	0	0	0	0	0	0	0	0	0	0	34	0	0	0	0	0	0	0	0	0	0	0	0	0	0	0	0	0	0	0	0	0	0	0	0	0	0	0	0	0	0	0
OTU_1379	Firmicutes	Clostridia	Clostridiales	Lachnospiraceae	Tyzzerella	NA	0	0	0	0	0	0	0	0	0	0	0	0	0	0	0	0	0	0	0	0	0	0	0	0	1	0	0	0	0	0	0	0	0	4	3	0	9	0	0	0	0	0	0
OTU_1380	NA	NA	NA	NA	NA	NA	0	0	0	0	0	0	0	0	0	0	0	0	0	0	0	0	0	0	0	0	0	0	0	0	0	0	0	0	0	0	0	0	0	0	0	11	7	4	7	0	0	0	0
OTU_1381	NA	NA	NA	NA	NA	NA	0	0	0	0	0	0	0	0	0	0	0	0	0	0	0	0	0	0	0	0	0	0	0	0	0	18	0	0	0	0	0	0	0	0	0	6	0	0	0	0	0	0	0
OTU_1382	NA	NA	NA	NA	NA	NA	0	0	0	0	0	0	0	0	0	0	0	0	0	0	0	0	0	0	0	0	0	0	0	0	0	0	0	0	0	0	0	0	0	0	0	0	0	0	0	0	0	0	0
OTU_1383	NA	NA	NA	NA	NA	NA	0	0	0	0	0	0	0	0	0	0	0	0	0	0	0	0	0	0	0	0	0	0	1	0	0	0	0	0	0	0	0	0	0	5	0	4	10	0	0	0	0	0	0
OTU_1384	Proteobacteria	Gammaproteobacteria	Betaproteobacteriales	Neisseriaceae	Kingella	NA	0	0	0	0	0	0	0	0	0	0	0	7	0	0	0	0	0	0	0	0	0	0	0	0	0	0	0	0	0	0	0	0	0	0	0	0	0	0	0	0	0	0	0
OTU_1391	NA	NA	NA	NA	NA	NA	0	0	0	0	0	0	0	0	0	0	7	29	0	0	0	0	0	0	0	0	0	0	0	0	0	0	0	0	0	0	0	0	0	0	0	0	0	0	0	0	0	0	0
OTU_1392	Bacteroidetes	Bacteroidia	Flavobacteriales	Weeksellaceae	Chryseobacterium	Chryseobacterium sp. ICM G37	0	0	0	0	0	0	0	0	0	0	0	2	0	0	0	0	0	0	0	0	0	0	0	0	0	0	0	0	0	1	0	0	0	0	0	0	0	0	0	2	0	0	0
OTU_1393	NA	NA	NA	NA	NA	NA	0	0	0	0	0	0	0	0	1	2	0	0	3	2	0	0	2	0	0	0	0	2	4	0	0	0	0	0	0	0	5	0	2	7	0	5	6	0	0	0	2	3	0
OTU_1394	NA	NA	NA	NA	NA	NA	0	0	0	0	0	0	0	0	0	0	0	0	0	0	0	0	0	0	0	0	0	0	0	0	0	0	0	0	0	0	0	0	0	0	0	0	0	3	25	1	0	0	0
OTU_1399	Proteobacteria	Alphaproteobacteria	Paracaedibacterales	Paracaedibacteraceae	Candidatus Paracaedibacter	Candidatus Paracaedibacter symbiosus	0	0	0	0	0	0	0	0	0	0	0	0	0	0	0	0	0	0	0	0	0	0	0	0	0	0	0	0	0	3	0	0	0	0	0	0	0	0	0	17	0	0	0
OTU_1401	Chloroflexi	Anaerolineae	SBR1NA31	A4b	metagenome	NA	0	0	0	0	0	0	0	0	0	0	0	2	0	0	0	0	0	0	0	0	0	0	0	0	0	0	0	0	0	7	0	0	0	0	0	0	0	0	0	0	0	0	0
OTU_1402	NA	NA	NA	NA	NA	NA	0	0	0	0	0	0	0	0	0	0	0	0	0	0	0	0	0	0	0	0	0	0	0	0	0	0	0	0	0	0	0	0	0	5	0	0	29	0	0	0	0	0	0
OTU_1403	NA	NA	NA	NA	NA	NA	0	0	0	0	0	0	0	0	0	0	0	0	0	0	0	0	0	0	0	0	0	0	0	0	0	0	0	0	0	0	0	0	0	0	0	0	0	0	0	0	0	0	0
OTU_1405	NA	NA	NA	NA	NA	NA	0	0	0	0	0	0	0	0	0	2	29	10	0	0	0	0	0	0	0	0	0	0	0	0	0	0	0	0	0	0	0	0	0	0	0	0	0	0	0	0	0	0	0
OTU_1406	Dependentiae	Babeliae	Babeliales	NA	NA	NA	0	0	0	0	0	0	0	0	0	1	0	0	0	0	0	0	0	0	0	0	0	0	0	0	0	0	0	0	0	1	0	0	0	0	0	0	0	0	0	0	0	0	0
OTU_1408	Bacteroidetes	Bacteroidia	Chitinophagales	Chitinophagaceae	NA	NA	0	0	0	0	0	0	0	0	0	0	0	0	0	0	0	0	0	0	0	0	0	0	0	0	0	0	0	0	0	3	0	0	0	0	0	0	0	0	0	0	0	0	0
OTU_1409	NA	NA	NA	NA	NA	NA	0	0	0	0	0	0	0	0	0	0	0	0	0	0	0	0	0	28	0	0	0	0	0	0	0	0	0	0	0	0	0	1	0	0	0	0	0	0	1	0	0	0	0
OTU_1410	Firmicutes	Clostridia	Clostridiales	Christensenellaceae	NA	NA	0	0	0	0	0	0	0	0	0	4	2	0	0	0	0	0	0	0	0	0	0	0	0	0	0	0	0	0	0	0	0	0	0	5	9	2	2	0	0	0	0	0	0
OTU_1411	Firmicutes	Clostridia	Clostridiales	Clostridiales vadinBB6NA group	NA	NA	0	0	0	0	0	0	0	0	0	0	0	0	0	0	0	0	0	0	0	0	0	0	0	0	21	0	0	0	0	0	0	0	0	0	0	0	0	0	0	0	0	0	0
OTU_1412	Chloroflexi	Chloroflexia	Chloroflexales	Roseiflexaceae	NA	NA	0	0	0	0	0	0	0	0	0	0	0	1	0	0	0	0	0	0	0	0	0	0	0	0	0	0	0	0	0	2	0	0	0	0	0	0	0	0	0	13	0	0	0
OTU_1413	Proteobacteria	Gammaproteobacteria	Pseudomonadales	Moraxellaceae	Acinetobacter	NA	0	0	0	0	0	0	0	0	0	0	0	1	0	0	1	0	0	0	0	0	0	0	0	0	0	0	0	0	0	0	0	0	0	0	0	0	0	0	0	0	0	0	0
OTU_1414	NA	NA	NA	NA	NA	NA	0	0	0	0	0	0	0	6	0	0	0	0	1	9	0	1	2	0	0	0	0	0	0	0	0	0	4	38	0	0	2	0	1	0	0	0	0	0	0	0	3	1	18
OTU_1415	NA	NA	NA	NA	NA	NA	0	0	0	0	0	0	0	0	0	0	0	0	0	0	0	29	39	0	0	0	0	0	0	0	0	0	0	0	0	0	0	0	0	0	0	0	0	0	0	0	0	0	0
OTU_1416	Cyanobacteria	Oxyphotobacteria	Chloroplast	metagenome	NA	NA	0	0	0	0	0	0	0	0	0	0	0	0	0	0	0	0	0	0	0	0	0	0	0	0	0	0	0	0	0	40	0	0	0	0	0	0	0	0	0	0	0	0	0
OTU_1419	Bacteroidetes	Bacteroidia	Flavobacteriales	Weeksellaceae	Chryseobacterium	Chryseobacterium sp. THG-NC1	0	0	0	0	0	0	0	0	0	0	0	0	0	0	0	0	0	0	0	0	0	0	0	0	0	0	0	0	0	0	0	0	0	0	0	0	0	0	0	3	0	0	0
OTU_142	Firmicutes	Clostridia	Clostridiales	Lachnospiraceae	[Eubacterium] ruminantium group	NA	0	0	0	0	0	0	0	0	0	0	0	1	0	1	0	0	0	0	0	1	0	0	0	0	381	241	0	0	0	0	0	0	0	0	6	0	0	2446	1087	138	1	0	0
OTU_1420	NA	NA	NA	NA	NA	NA	0	0	0	0	0	0	0	0	0	0	0	0	0	0	0	0	0	0	0	0	0	0	0	0	0	0	0	0	0	0	0	0	0	0	0	0	0	0	0	0	0	0	0
OTU_1421	NA	NA	NA	NA	NA	NA	0	0	0	0	0	0	0	0	0	0	0	0	0	0	0	0	0	0	0	0	0	0	0	0	0	0	0	0	0	8	0	0	0	0	0	0	0	0	0	0	0	0	0
OTU_1422	Actinobacteria	Actinobacteria	Micrococcales	Microbacteriaceae	Leucobacter	Gram-positive bacterium W5P-3	0	0	0	0	0	0	0	0	0	0	0	0	0	0	0	0	0	0	0	0	0	0	0	0	0	0	0	0	0	0	0	0	0	0	0	0	0	0	0	0	0	0	0
OTU_1424	NA	NA	NA	NA	NA	NA	0	0	0	0	0	0	0	0	0	0	0	0	0	0	0	0	0	0	0	0	0	0	0	0	0	0	0	0	0	0	0	0	0	0	0	0	0	0	0	0	0	0	0
OTU_1425	Bacteroidetes	Bacteroidia	Flavobacteriales	Crocinitomicaceae	Fluviicola	NA	0	0	0	0	0	0	0	0	0	0	0	0	0	0	0	0	0	0	0	0	0	0	0	0	0	0	0	0	0	4	0	0	0	0	0	0	0	0	0	0	0	0	0
OTU_1426	Actinobacteria	Actinobacteria	Frankiales	Sporichthyaceae	NA	NA	0	0	0	0	0	0	0	0	0	0	0	0	0	0	0	0	0	0	0	0	0	0	0	0	0	0	0	0	0	0	0	0	0	0	0	0	0	0	0	0	0	0	0
OTU_1428	Firmicutes	Clostridia	Clostridiales	Ruminococcaceae	Ruminococcaceae UCG-NA14	NA	0	0	0	0	0	0	0	0	0	0	0	0	0	0	0	0	0	0	0	0	0	0	0	0	17	0	0	0	0	0	0	0	0	0	0	0	0	0	0	0	0	0	0
OTU_1429	NA	NA	NA	NA	NA	NA	0	0	0	0	0	0	0	2	0	0	0	35	0	0	0	0	0	0	0	0	3	1	0	0	0	0	0	0	1	0	0	0	0	0	0	0	0	0	0	0	1	2	0
OTU_1430	Firmicutes	Clostridia	Clostridiales	Lachnospiraceae	Tyzzerella	Clostridiaceae bacterium BEN9	0	0	0	0	0	0	0	0	0	0	0	0	18	0	0	0	0	0	0	0	0	0	0	0	0	0	0	0	0	0	0	0	0	0	0	0	0	0	0	0	0	0	0
OTU_1431	Firmicutes	Clostridia	Clostridiales	Ruminococcaceae	[Eubacterium] coprostanoligenes group	NA	0	0	0	0	0	0	0	0	0	0	0	0	0	0	0	0	0	0	0	0	0	0	0	0	0	0	0	0	0	0	0	0	0	0	16	3	3	0	0	0	0	0	0
OTU_1432	NA	NA	NA	NA	NA	NA	0	0	0	0	0	0	0	0	0	0	0	0	0	0	0	0	0	0	0	0	0	0	19	0	0	0	0	0	0	0	0	0	0	0	0	0	0	0	0	0	0	0	0
OTU_1433	Proteobacteria	Gammaproteobacteria	Betaproteobacteriales	Burkholderiaceae	Tepidimonas	NA	0	0	0	0	0	0	0	0	0	0	0	0	0	0	0	0	0	0	0	0	0	0	0	0	0	0	0	0	0	0	2	0	0	0	0	0	0	0	0	0	0	0	0
OTU_1434	NA	NA	NA	NA	NA	NA	0	0	0	0	0	0	0	5	0	0	0	0	13	3	0	0	0	0	1	0	0	0	0	0	0	5	0	0	0	0	2	7	1	0	0	0	0	0	0	0	0	0	0
OTU_1437	NA	NA	NA	NA	NA	NA	0	0	0	0	0	0	0	0	0	0	0	0	0	0	6	0	0	0	0	0	0	0	0	0	0	0	0	0	0	0	3	1	0	0	0	0	0	5	39	0	0	0	0
OTU_1439	Firmicutes	Clostridia	Clostridiales	Christensenellaceae	Christensenellaceae R-7 group	NA	0	0	0	0	0	0	0	2	0	0	0	0	0	0	0	0	0	0	0	0	7	0	0	0	0	0	0	8	0	0	0	0	0	0	0	0	0	0	0	0	0	0	0
OTU_1440	NA	NA	NA	NA	NA	NA	0	0	0	0	0	0	0	0	0	0	0	0	14	0	0	0	0	0	0	0	0	0	0	7	0	0	0	0	0	0	4	2	7	1	0	5	3	0	0	0	2	0	0
OTU_1442	NA	NA	NA	NA	NA	NA	0	0	0	0	0	0	0	6	0	0	0	0	4	19	0	0	0	3	0	3	0	0	0	0	0	5	0	0	0	0	1	2	3	0	0	0	0	0	0	0	0	0	0
OTU_1443	Firmicutes	Clostridia	Clostridiales	Lachnospiraceae	Lachnospiraceae FCSNA2NA group	NA	0	0	0	0	0	0	0	2	0	0	0	0	0	0	2	0	0	0	0	0	0	0	0	0	5	0	0	0	0	0	0	0	0	0	5	12	2	6	1	1	0	0	0
OTU_1444	NA	NA	NA	NA	NA	NA	0	0	0	0	0	0	0	0	0	2	0	0	0	0	0	1	0	0	0	0	0	0	0	0	10	2	0	0	0	0	0	0	0	1	0	0	18	1	0	2	0	0	0
OTU_1445	NA	NA	NA	NA	NA	NA	0	0	0	0	0	0	0	0	0	0	0	0	0	0	0	0	0	0	0	0	0	0	0	0	3	0	0	0	0	0	0	0	0	11	11	7	11	0	0	0	0	0	0
OTU_1446	Firmicutes	Clostridia	Clostridiales	Ruminococcaceae	NA	NA	0	0	0	0	0	0	0	0	0	0	0	0	0	0	0	0	0	0	0	0	0	0	0	0	0	0	0	0	0	0	0	0	0	0	4	0	0	13	1	0	0	0	0
OTU_1447	Patescibacteria	Saccharimonadia	Saccharimonadales	Saccharimonadaceae	NA	NA	0	0	0	0	0	0	0	0	0	0	0	2	0	0	0	0	0	0	0	0	0	0	0	0	17	0	0	0	0	0	0	0	0	0	0	0	0	0	5	0	5	0	1
OTU_1448	NA	NA	NA	NA	NA	NA	0	0	0	0	0	0	0	0	0	0	0	0	0	0	0	8	26	0	0	0	0	0	0	0	0	0	0	0	0	0	0	0	0	0	0	0	0	0	0	0	0	0	0
OTU_1450	NA	NA	NA	NA	NA	NA	0	0	0	0	0	0	0	0	0	0	0	0	0	0	1	0	0	2	1	0	0	0	0	5	1	0	1	0	0	0	0	0	4	0	0	2	4	1	15	0	0	0	0
OTU_1451	NA	NA	NA	NA	NA	NA	0	0	0	0	0	0	0	0	0	0	0	0	0	0	0	0	0	0	0	0	0	0	0	0	0	0	34	4	0	0	0	0	0	0	0	0	0	0	0	0	1	0	0
OTU_1452	Firmicutes	Negativicutes	Selenomonadales	Veillonellaceae	Anaerovibrio	Anaerovibrio sp. 656	0	0	0	0	0	0	0	0	0	0	0	0	0	0	0	0	0	0	0	0	0	0	0	0	0	0	0	0	0	0	0	0	0	0	0	0	0	0	0	0	1	0	0
OTU_1453	NA	NA	NA	NA	NA	NA	0	0	0	0	0	0	0	0	0	0	0	0	2	0	0	0	0	0	0	0	0	0	0	0	0	0	0	0	0	0	0	0	0	0	0	32	14	7	5	0	0	0	0
OTU_1454	Firmicutes	Clostridia	Clostridiales	Christensenellaceae	Christensenellaceae R-7 group	NA	0	0	0	0	0	0	0	0	0	0	0	15	0	0	0	0	0	0	0	0	0	0	0	0	0	0	0	0	0	0	0	0	0	0	0	0	0	0	0	0	0	0	0
OTU_1455	NA	NA	NA	NA	NA	NA	0	0	0	0	0	0	0	5	3	0	0	0	0	5	0	0	0	1	0	0	0	0	0	0	0	0	0	0	0	0	1	1	0	2	0	0	1	0	0	0	0	0	0
OTU_1457	NA	NA	NA	NA	NA	NA	0	0	0	0	0	0	0	0	0	0	0	0	0	0	0	0	0	0	0	0	0	0	0	0	25	0	0	0	0	0	0	0	0	0	0	0	0	0	0	0	0	0	0
OTU_1458	Firmicutes	Clostridia	Clostridiales	Christensenellaceae	NA	NA	0	0	0	0	0	0	0	11	1	0	0	0	0	0	0	0	0	0	0	0	3	0	0	0	2	0	0	0	0	0	0	0	0	0	0	0	0	0	0	0	0	0	0
OTU_1459	Tenericutes	Mollicutes	Mollicutes RF39	NA	NA	NA	0	0	0	0	0	0	0	0	0	0	0	0	0	0	0	0	0	0	0	0	0	0	0	0	0	0	0	0	0	0	0	0	0	0	0	0	0	0	0	0	0	0	0
OTU_1460	Firmicutes	Clostridia	Clostridiales	Lachnospiraceae	[Eubacterium] fissicatena group	NA	0	0	0	0	0	0	0	0	0	0	0	0	22	0	0	0	0	0	0	0	0	0	0	0	0	0	0	0	0	0	1	0	0	0	0	0	0	0	0	0	0	0	0
OTU_1463	NA	NA	NA	NA	NA	NA	0	0	0	0	0	0	0	0	0	0	0	2	0	0	0	0	0	15	0	0	0	0	0	0	0	0	0	0	0	0	0	0	0	0	0	0	0	2	8	0	0	0	0
OTU_1464	Firmicutes	Clostridia	Clostridiales	Ruminococcaceae	NA	NA	0	0	0	0	0	0	0	0	0	0	0	0	0	0	0	0	0	0	0	0	0	0	0	0	24	0	0	0	0	0	0	0	0	0	0	0	0	0	0	0	0	0	0
OTU_1465	Actinobacteria	Coriobacteriia	Coriobacteriales	Atopobiaceae	Olsenella	NA	0	0	0	0	0	0	0	0	0	0	0	0	0	0	21	0	0	0	0	0	0	0	0	0	0	0	0	0	0	0	0	0	0	0	0	0	0	0	0	0	0	0	0
OTU_1466	NA	NA	NA	NA	NA	NA	0	0	0	0	0	0	0	0	0	2	0	0	0	0	0	0	0	0	0	0	0	0	0	0	0	0	0	0	0	0	0	0	0	18	1	1	13	0	0	0	0	0	0
OTU_1467	Deinococcus-Thermus	Deinococci	Deinococcales	Deinococcaceae	Deinococcus	Deinococcus geothermalis	0	0	0	0	0	0	0	0	0	0	0	0	0	1	0	0	0	0	0	0	0	0	0	0	0	0	0	0	0	0	0	0	0	0	0	0	0	0	0	0	0	0	0
OTU_1469	Proteobacteria	Gammaproteobacteria	Betaproteobacteriales	Methylophilaceae	MM1	NA	0	0	0	0	0	0	0	0	0	0	0	0	0	0	0	0	0	0	0	0	0	0	0	0	0	0	0	0	0	0	0	0	0	0	0	0	0	0	0	0	0	0	0
OTU_1470	NA	NA	NA	NA	NA	NA	0	0	0	0	0	0	0	0	0	0	0	0	0	2	0	0	0	0	0	0	0	0	0	0	1	0	0	0	2	18	0	0	0	19	0	5	16	12	4	0	0	0	0
OTU_1472	NA	NA	NA	NA	NA	NA	0	0	0	0	0	0	0	1	1	0	0	0	0	0	0	0	0	0	1	2	0	0	0	0	0	0	0	0	0	0	0	0	0	0	0	0	0	1	21	1	0	2	4
OTU_1474	Firmicutes	Clostridia	Clostridiales	Family XI	Peptoniphilus	NA	0	0	0	0	0	0	0	0	0	0	0	0	0	0	0	1	3	0	0	0	0	0	0	0	0	0	0	0	0	1	3	18	0	0	2	0	0	0	1	0	0	0	0
OTU_1475	NA	NA	NA	NA	NA	NA	0	0	0	0	0	0	0	4	1	0	0	0	0	1	0	1	2	0	1	0	1	0	0	1	0	7	0	0	0	0	0	0	0	21	5	6	5	0	1	0	0	0	0
OTU_1476	Planctomycetes	Planctomycetacia	Planctomycetales	NA	NA	NA	0	0	0	0	0	0	0	0	0	0	0	0	0	0	0	0	0	0	0	0	0	0	0	0	0	0	0	0	0	7	0	0	0	0	0	0	0	0	0	0	0	0	0
OTU_1479	Bacteroidetes	Bacteroidia	NA	NA	NA	NA	0	0	0	0	0	0	0	0	0	0	0	0	0	0	0	0	0	0	0	0	0	0	0	0	0	0	0	0	0	0	0	0	0	0	0	0	0	0	0	0	0	0	0
OTU_148	Synergistetes	Synergistia	Synergistales	Synergistaceae	Synergistes	NA	0	0	0	0	0	0	0	5854	722	0	0	9	0	0	1	0	0	0	0	0	0	0	0	0	1857	0	1	0	0	0	1	0	2	0	0	0	0	0	0	1	2	0	0
OTU_1480	Firmicutes	Clostridia	Clostridiales	Family XIII	[Eubacterium] nodatum group	NA	0	0	0	0	0	0	0	14	0	0	0	0	11	2	0	0	0	0	0	0	0	0	0	0	0	0	0	0	0	0	0	0	0	0	0	0	0	0	3	0	4	0	0
OTU_1481	NA	NA	NA	NA	NA	NA	0	0	0	0	0	0	0	0	0	0	0	0	0	0	0	11	25	0	0	0	0	0	0	0	0	0	0	0	0	0	27	9	0	0	0	0	0	0	0	0	0	0	0
OTU_1482	NA	NA	NA	NA	NA	NA	0	0	0	0	0	0	0	0	0	0	0	0	0	0	0	0	0	0	0	0	0	0	0	0	0	0	0	0	0	0	0	0	0	0	0	0	0	0	0	1	0	0	0
OTU_1484	Bacteroidetes	Bacteroidia	Chitinophagales	NA	NA	NA	0	0	0	0	0	0	0	0	0	0	0	0	0	0	0	0	0	0	0	0	0	0	0	0	0	0	0	0	0	0	0	0	0	0	0	0	0	0	0	0	0	0	0
OTU_1487	Firmicutes	Clostridia	Clostridiales	Lachnospiraceae	Lachnospiraceae UCG-NANA8	NA	0	0	0	0	0	0	0	4	0	0	0	0	0	0	0	0	2	0	0	0	0	0	0	0	0	0	1	0	0	0	6	4	1	0	0	0	0	0	0	0	0	0	0
OTU_1488	NA	NA	NA	NA	NA	NA	0	0	0	0	0	0	0	0	0	0	13	13	0	0	0	0	0	0	0	0	0	0	0	0	0	0	0	0	0	0	0	0	0	0	0	0	0	0	0	0	0	0	0
OTU_1490	NA	NA	NA	NA	NA	NA	0	0	0	0	0	0	0	0	0	0	0	0	4	0	0	0	0	0	0	0	0	0	0	5	0	0	0	0	0	0	0	0	0	9	0	9	19	0	1	0	0	0	0
OTU_1491	Bacteroidetes	Bacteroidia	Chitinophagales	NA	NA	NA	0	0	0	0	0	0	0	0	0	0	0	0	0	0	0	0	0	0	0	0	0	0	0	0	0	0	0	0	0	0	0	0	0	0	0	0	0	0	0	14	0	0	0
OTU_1493	Firmicutes	Clostridia	Clostridiales	Ruminococcaceae	Butyricicoccus	Clostridiales bacterium DJF_B152	0	0	0	0	0	0	0	0	0	0	0	0	60	0	0	25	16	0	0	0	0	0	0	6	1	0	0	0	0	0	0	2	0	0	0	0	0	2	1	0	0	0	0
OTU_1494	Tenericutes	Mollicutes	Mollicutes RF39	NA	NA	NA	0	0	0	0	0	0	0	0	0	0	0	0	0	0	0	0	0	0	0	0	0	0	0	0	0	0	0	0	0	0	0	0	0	0	8	9	0	0	1	0	0	0	0
OTU_1496	Firmicutes	Clostridia	Clostridiales	Lachnospiraceae	Lachnospiraceae UCG-NANA8	NA	0	0	0	0	0	0	0	0	0	14	1	0	0	0	0	0	0	0	0	0	0	0	0	3	0	0	0	0	0	0	0	0	0	0	1	0	0	1	0	0	0	0	0
OTU_1497	NA	NA	NA	NA	NA	NA	0	0	0	0	0	0	0	0	0	0	0	0	0	0	0	0	0	0	0	0	0	0	0	0	0	0	0	0	0	0	0	0	1	0	0	0	0	0	0	0	0	1	0
OTU_1500	Firmicutes	Clostridia	Clostridiales	Eubacteriaceae	Anaerofustis	NA	0	0	0	0	0	0	0	1	1	0	0	0	0	0	0	0	0	0	0	0	0	0	0	0	14	0	0	0	0	0	0	0	0	0	0	0	0	0	0	0	0	0	0
OTU_1501	NA	NA	NA	NA	NA	NA	0	0	0	0	0	0	0	0	0	0	0	0	0	0	0	0	0	0	0	0	0	0	0	0	0	0	0	0	0	0	0	0	0	25	0	5	12	0	0	0	0	0	0
OTU_1506	NA	NA	NA	NA	NA	NA	0	0	0	0	0	0	0	6	0	0	0	0	6	10	0	0	0	5	2	1	0	1	0	0	0	0	0	0	8	0	1	3	0	0	0	0	0	0	0	0	0	0	0
OTU_1507	Bacteroidetes	Bacteroidia	Bacteroidales	Bacteroidaceae	Bacteroides	NA	0	0	0	0	0	0	0	0	0	0	0	0	0	0	0	0	0	5	0	0	0	0	0	0	0	0	0	0	0	0	0	0	0	0	0	0	0	0	0	0	0	0	0
OTU_1508	NA	NA	NA	NA	NA	NA	0	0	0	0	0	0	0	0	0	0	4	34	0	0	0	0	0	0	0	0	0	0	0	0	0	0	0	0	0	0	0	0	0	0	0	0	0	0	0	0	0	0	0
OTU_1511	Firmicutes	Clostridia	Clostridiales	Ruminococcaceae	Ruminococcaceae UCG-NA1NA	NA	0	0	0	0	0	0	0	0	0	5	0	0	0	0	0	1	0	0	0	0	0	0	0	0	0	0	0	0	0	0	0	0	0	6	0	1	5	0	0	0	0	0	0
OTU_1513	NA	NA	NA	NA	NA	NA	0	0	0	0	0	0	0	0	0	0	0	0	0	0	0	0	0	0	0	0	0	0	0	0	0	0	0	0	0	0	0	0	0	0	0	0	0	0	0	1	0	0	0
OTU_1514	Firmicutes	Clostridia	Clostridiales	Lachnospiraceae	Lachnoclostridium	Clostridiaceae bacterium DJF_BNA63	0	0	0	0	0	0	0	0	0	0	0	0	0	0	0	0	0	0	0	0	0	0	0	0	1	0	0	0	0	0	0	0	0	0	0	0	1	2	14	0	0	0	0
OTU_1515	NA	NA	NA	NA	NA	NA	0	0	0	0	0	0	0	0	0	0	1	0	15	0	3	0	1	0	0	0	5	0	0	4	0	0	0	0	6	0	0	0	0	4	0	2	1	7	9	0	0	0	0
OTU_1516	Proteobacteria	Gammaproteobacteria	Betaproteobacteriales	Burkholderiaceae	Undibacterium	NA	0	0	0	0	0	0	0	0	0	0	0	0	0	0	0	0	0	0	0	0	0	0	0	1	0	0	0	0	0	0	0	0	0	0	1	0	0	0	0	0	0	0	0
OTU_1518	NA	NA	NA	NA	NA	NA	0	0	0	0	0	0	0	0	0	0	0	0	0	0	0	0	0	0	0	0	0	0	0	23	0	0	0	0	0	0	0	0	0	0	0	0	0	0	0	0	0	0	0
OTU_1519	NA	NA	NA	NA	NA	NA	0	0	0	0	0	0	0	0	0	0	0	0	0	0	0	0	0	0	0	0	0	0	0	0	0	0	0	0	0	0	0	0	0	0	0	0	0	0	0	0	0	0	0
OTU_1520	NA	NA	NA	NA	NA	NA	0	0	0	0	0	0	0	2	0	0	0	0	4	13	0	0	0	3	4	1	0	0	0	0	1	2	0	0	5	13	3	3	0	0	0	0	0	4	0	0	0	0	0
OTU_1521	Firmicutes	Clostridia	Clostridiales	Lachnospiraceae	Lachnospiraceae UCG-NA1NA	NA	0	0	0	0	0	0	0	2	0	0	0	0	2	0	0	0	0	0	0	0	0	0	0	17	3	0	0	0	0	0	6	0	0	0	2	0	2	4	1	0	0	0	0
OTU_1522	Firmicutes	Clostridia	Clostridiales	Ruminococcaceae	NA	NA	0	0	0	0	0	0	0	0	0	0	0	0	0	0	0	0	0	0	0	0	0	0	0	1	0	0	0	0	0	0	0	0	0	2	6	2	5	0	0	0	0	0	0
OTU_1523	Firmicutes	Clostridia	Clostridiales	Ruminococcaceae	NA	NA	0	0	0	0	0	0	0	0	0	0	0	0	0	0	0	0	0	0	0	0	0	0	0	0	16	0	0	0	0	0	0	0	0	0	0	0	0	0	0	0	0	0	0
OTU_1526	NA	NA	NA	NA	NA	NA	0	0	0	0	0	0	0	0	0	0	0	0	0	0	0	0	0	0	0	0	0	0	0	0	0	0	0	0	0	0	0	0	0	0	0	0	0	0	0	0	0	0	0
OTU_1530	Firmicutes	Clostridia	Clostridiales	Ruminococcaceae	Ruminococcaceae UCG-NANA5	NA	0	0	0	0	0	0	0	1	1	0	0	0	0	0	0	3	1	0	0	0	1	4	5	0	1	0	0	0	0	0	0	0	0	0	0	0	0	0	0	0	0	0	0
OTU_1531	NA	NA	NA	NA	NA	NA	0	0	0	0	0	0	0	0	1	0	0	0	0	0	0	0	1	0	0	0	0	0	0	0	0	0	0	0	0	0	2	0	0	0	0	0	0	0	0	0	11	16	4
OTU_1532	NA	NA	NA	NA	NA	NA	0	0	0	0	0	0	0	0	0	0	0	0	0	0	14	0	0	0	32	6	0	0	0	14	0	0	0	0	0	1	0	0	0	0	0	0	0	8	38	1	0	0	0
OTU_1534	NA	NA	NA	NA	NA	NA	0	0	0	0	0	0	0	2	0	0	0	13	0	0	0	0	0	0	0	0	0	0	0	0	0	0	0	0	0	0	0	0	0	0	0	0	0	0	0	0	0	0	0
OTU_1535	Firmicutes	Clostridia	Clostridiales	Christensenellaceae	Christensenellaceae R-7 group	NA	0	0	0	0	0	0	0	4	2	0	0	0	0	0	0	7	5	0	0	0	0	0	0	0	0	0	0	0	0	0	0	0	0	0	0	0	0	0	0	0	0	0	0
OTU_1537	NA	NA	NA	NA	NA	NA	0	0	0	0	0	0	0	0	0	0	0	0	0	0	0	0	0	0	0	0	0	0	0	0	0	0	0	0	0	0	0	0	0	0	0	0	0	0	0	0	0	0	0
OTU_1538	NA	NA	NA	NA	NA	NA	0	0	0	0	0	0	0	0	0	0	0	0	0	5	0	0	0	0	0	2	3	0	0	1	1	0	0	0	0	0	0	2	4	0	0	0	0	4	4	0	0	0	0
OTU_1540	NA	NA	NA	NA	NA	NA	0	0	0	0	0	0	0	0	2	0	0	0	0	4	0	0	0	0	2	0	0	0	0	0	0	18	0	0	0	0	0	0	0	2	2	1	2	0	0	0	6	20	4
OTU_1543	NA	NA	NA	NA	NA	NA	0	0	0	0	0	0	0	0	0	0	0	0	0	0	0	3	9	0	0	0	0	0	0	0	0	0	0	0	0	0	16	9	1	0	0	0	0	0	0	0	0	0	0
OTU_1545	Bacteroidetes	Bacteroidia	Sphingobacteriales	NS11-12 marine group	NA	NA	0	0	0	0	0	0	0	0	0	0	0	0	0	0	0	0	0	0	0	0	0	0	0	0	0	0	0	0	0	0	0	0	0	0	0	0	0	0	0	0	0	0	0
OTU_1546	Firmicutes	Clostridia	Clostridiales	Lachnospiraceae	Blautia	NA	0	0	0	0	0	0	0	0	0	1	0	0	0	0	0	0	0	0	0	0	12	0	0	0	2	0	0	0	0	0	0	0	0	0	0	2	0	0	0	0	0	0	0
OTU_1547	NA	NA	NA	NA	NA	NA	0	0	0	0	0	0	0	0	0	0	0	0	0	0	0	0	0	0	0	0	0	0	0	0	0	0	0	0	0	1	0	0	0	0	0	0	0	0	0	0	8	19	3
OTU_155	Cyanobacteria	Melainabacteria	Gastranaerophilales	NA	NA	NA	0	0	0	0	0	0	0	0	0	0	0	2	0	6	0	586	101	0	2	4	5161	0	0	2	0	0	0	2	0	0	0	0	0	0	0	0	0	0	1	0	0	0	0
OTU_1551	NA	NA	NA	NA	NA	NA	0	0	0	0	0	0	0	0	0	0	0	0	14	0	0	0	0	0	0	0	0	0	0	1	0	2	0	0	0	0	0	0	0	0	0	0	2	0	1	0	0	0	0
OTU_1553	NA	NA	NA	NA	NA	NA	0	0	0	0	0	0	0	0	0	0	0	0	0	7	0	0	0	22	33	10	0	0	0	17	0	0	0	0	0	0	1	0	0	0	0	2	0	11	18	0	0	0	0
OTU_1554	NA	NA	NA	NA	NA	NA	0	0	0	0	0	0	0	0	0	0	0	0	0	4	0	0	0	0	0	0	0	3	1	0	0	0	0	4	0	0	0	0	0	0	0	0	0	0	0	0	0	0	0
OTU_1556	NA	NA	NA	NA	NA	NA	0	0	0	0	0	0	0	0	0	0	0	0	0	0	0	0	0	2	0	0	0	0	0	0	0	0	0	0	0	0	0	0	0	1	4	13	4	0	0	0	0	0	0
OTU_1557	NA	NA	NA	NA	NA	NA	0	0	0	0	0	0	0	0	0	1	0	0	3	0	0	3	7	0	0	0	1	1	0	0	1	0	0	0	0	0	0	0	0	0	0	0	0	0	0	0	0	0	0
OTU_1558	Proteobacteria	Alphaproteobacteria	Rhizobiales	Beijerinckiaceae	Bosea	Starkeya sp. SBR22	0	0	0	0	0	0	0	0	0	0	0	0	0	0	0	0	0	0	0	0	0	0	0	0	0	0	0	0	0	4	0	0	0	0	0	0	0	0	0	0	0	0	0
OTU_1559	NA	NA	NA	NA	NA	NA	0	0	0	0	0	0	0	0	0	0	0	0	0	0	0	0	0	0	0	0	0	0	0	0	0	0	31	4	0	0	0	0	0	0	0	0	0	0	0	0	0	0	0
OTU_1560	NA	NA	NA	NA	NA	NA	0	0	0	0	0	0	0	0	0	0	0	0	0	0	0	0	0	5	0	0	0	0	0	0	0	0	0	0	0	0	0	0	0	3	10	5	12	0	0	0	0	0	0
OTU_1562	NA	NA	NA	NA	NA	NA	0	0	0	0	0	0	0	0	0	0	0	0	0	0	0	0	0	0	0	0	0	0	0	0	0	0	0	0	0	0	0	0	0	0	0	0	0	0	0	1	0	0	0
OTU_1563	NA	NA	NA	NA	NA	NA	0	0	0	0	0	0	0	0	0	0	0	0	0	0	0	0	0	0	0	0	0	0	0	0	0	0	0	0	0	0	0	0	0	0	0	0	0	0	0	0	0	0	0
OTU_1567	NA	NA	NA	NA	NA	NA	0	0	0	0	0	0	0	0	0	0	0	0	0	0	1	1	0	0	0	0	0	0	0	1	0	0	0	0	6	0	0	0	0	5	0	1	1	4	9	0	0	0	0
OTU_1568	NA	NA	NA	NA	NA	NA	0	0	0	0	0	0	0	0	0	0	0	0	0	0	0	0	0	0	0	0	0	0	0	0	0	0	0	0	0	0	0	0	0	0	0	0	0	6	43	2	0	0	0
OTU_1569	Firmicutes	Clostridia	NA	NA	NA	NA	0	0	0	0	0	0	0	0	0	0	0	0	0	0	0	0	0	0	0	0	0	0	0	0	2	0	0	0	0	0	0	0	0	4	0	0	9	0	0	0	0	0	0
OTU_1570	Firmicutes	Clostridia	Clostridiales	Ruminococcaceae	Angelakisella	NA	0	0	0	0	0	0	0	0	0	1	0	0	0	0	0	7	2	0	0	0	2	1	0	0	3	0	0	0	0	0	0	0	0	0	0	0	0	0	0	0	0	0	0
OTU_1572	NA	NA	NA	NA	NA	NA	0	0	0	0	0	0	0	0	0	0	0	0	0	0	0	0	0	0	0	0	0	0	0	0	0	0	0	0	0	0	0	0	0	0	0	0	0	0	0	0	0	0	0
OTU_1573	NA	NA	NA	NA	NA	NA	0	0	0	0	0	0	0	0	0	5	0	1	0	0	0	0	0	0	4	11	0	0	0	0	0	0	0	0	0	0	0	0	0	0	0	0	0	0	0	0	0	0	0
OTU_1575	Firmicutes	Clostridia	Clostridiales	Ruminococcaceae	Ruminococcus 1	NA	0	0	0	0	0	0	0	2	0	0	0	0	0	0	0	0	0	0	0	0	16	0	0	0	0	0	0	0	0	0	0	0	0	0	0	0	0	0	0	0	0	0	0
OTU_1577	NA	NA	NA	NA	NA	NA	0	0	0	0	0	0	0	0	0	0	1	33	0	0	0	0	0	0	0	0	0	0	0	0	0	0	0	0	0	0	0	0	0	0	0	0	0	0	0	0	0	0	0
OTU_1578	Firmicutes	Clostridia	Clostridiales	Defluviitaleaceae	Defluviitaleaceae UCG-NA11	NA	0	0	0	0	0	0	0	0	0	0	0	0	0	0	0	3	3	0	0	0	1	0	0	0	8	0	0	0	0	4	0	0	0	0	0	0	0	0	0	0	0	0	0
OTU_158	Firmicutes	Clostridia	Clostridiales	Christensenellaceae	Christensenellaceae R-7 group	NA	0	0	0	0	0	0	0	44	379	0	0	0	12	0	0	0	0	1	0	0	143	0	0	0	1336	0	0	0	0	0	54	4	0	3	2	1	4	947	951	45	0	0	0
OTU_1580	NA	NA	NA	NA	NA	NA	0	0	0	0	0	0	0	0	0	0	0	0	19	0	0	1	4	0	0	0	0	0	0	0	0	1	1	0	0	0	0	0	0	0	0	0	0	0	0	0	0	0	0
OTU_1581	Bacteroidetes	Bacteroidia	Sphingobacteriales	NS11-12 marine group	metagenome	NA	0	0	0	0	0	0	0	0	0	0	0	0	0	0	0	0	0	0	0	0	0	0	0	0	0	0	0	0	0	1	0	0	0	0	0	0	0	0	0	0	0	0	0
OTU_1582	Bacteroidetes	Bacteroidia	Chitinophagales	Saprospiraceae	NA	metagenome	0	0	0	0	0	0	0	0	0	0	0	0	0	0	0	0	0	0	0	0	0	0	0	0	0	0	0	0	0	1	0	0	0	0	0	0	0	0	0	0	0	0	0
OTU_1583	Firmicutes	Clostridia	Clostridiales	Ruminococcaceae	Ruminiclostridium	NA	0	0	0	0	0	0	0	1	5	0	0	0	0	0	0	0	0	0	0	0	0	0	0	0	9	0	0	0	0	0	0	0	0	0	0	0	0	4	3	0	0	0	0
OTU_1584	Bacteroidetes	Bacteroidia	NA	NA	NA	NA	0	0	0	0	0	0	0	0	0	0	0	16	0	0	0	0	0	0	0	0	0	0	0	0	0	0	0	0	0	0	0	0	0	0	0	0	0	0	0	0	0	0	0
OTU_1586	Actinobacteria	Actinobacteria	Propionibacteriales	Propionibacteriaceae	NA	NA	0	0	0	0	0	0	0	0	0	0	0	0	0	0	0	0	0	0	0	0	0	0	0	0	0	0	0	0	0	4	0	0	0	0	0	0	0	0	0	0	0	0	0
OTU_1588	Actinobacteria	Actinobacteria	Propionibacteriales	Propionibacteriaceae	Friedmanniella	NA	0	0	0	0	0	0	0	0	0	0	1	0	0	0	0	0	0	0	0	0	1	0	0	0	0	0	0	0	0	0	0	0	0	0	0	0	0	0	0	0	0	0	0
OTU_1589	Bacteroidetes	Bacteroidia	Flavobacteriales	NS9 marine group	NA	NA	0	0	0	0	0	0	0	0	0	0	0	0	0	0	0	0	0	0	0	0	0	0	0	0	0	0	0	0	0	0	0	0	0	0	0	0	0	0	0	3	0	0	0
OTU_1590	NA	NA	NA	NA	NA	NA	0	0	0	0	0	0	0	0	0	1	0	0	1	0	0	9	2	0	0	0	0	0	2	1	7	2	0	0	0	0	8	1	0	8	0	2	6	0	0	0	0	0	0
OTU_1591	Actinobacteria	Actinobacteria	Micrococcales	Microbacteriaceae	Frigoribacterium	Frigoribacterium faeni	0	0	0	0	0	0	0	0	0	0	0	0	0	0	0	0	0	0	0	0	0	0	0	0	0	0	0	0	0	0	0	0	0	0	0	0	0	0	0	0	0	0	0
OTU_1593	NA	NA	NA	NA	NA	NA	0	0	0	0	0	0	0	0	0	0	0	0	0	0	0	0	0	0	0	0	0	0	0	0	0	0	0	0	0	0	0	0	0	0	0	0	0	0	0	0	0	0	0
OTU_1594	Firmicutes	Clostridia	Clostridiales	Ruminococcaceae	Ruminococcaceae UCG-NA1NA	gut metagenome	0	0	0	0	0	0	0	11	0	0	0	0	0	0	0	2	2	0	0	0	0	0	0	0	0	0	0	0	0	0	0	0	0	0	0	0	0	0	0	0	0	0	0
OTU_1596	NA	NA	NA	NA	NA	NA	0	0	0	0	0	0	0	0	0	0	0	0	0	0	0	0	0	0	0	0	0	0	0	0	0	0	0	0	0	0	0	0	0	0	0	0	0	0	0	24	0	0	0
OTU_1598	Bacteroidetes	Bacteroidia	Chitinophagales	Chitinophagaceae	NA	uncultured Haliscomenobacter sp.	0	0	0	0	0	0	0	0	0	0	0	0	0	0	0	0	0	0	0	0	0	0	0	0	0	0	0	0	0	1	0	0	0	0	0	0	0	0	0	0	0	0	0
OTU_1600	NA	NA	NA	NA	NA	NA	0	0	0	0	0	0	0	0	0	0	2	30	0	0	0	0	0	0	0	0	0	0	0	0	0	0	0	0	0	0	0	0	0	0	0	0	0	0	0	0	0	0	0
OTU_1601	Firmicutes	Clostridia	Clostridiales	Ruminococcaceae	Ruminococcaceae NK4A214 group	Lachnospiraceae bacterium 19gly4	0	0	0	0	0	0	0	0	0	0	0	0	0	0	0	4	7	0	0	0	0	0	0	0	3	0	0	0	0	0	0	0	0	0	0	0	0	0	0	0	0	0	0
OTU_1603	NA	NA	NA	NA	NA	NA	0	0	0	0	0	0	0	0	0	0	0	0	0	0	0	0	0	0	0	0	0	0	0	0	0	0	7	0	0	0	0	0	0	0	0	18	21	0	0	0	0	0	0
OTU_1605	Actinobacteria	Coriobacteriia	Coriobacteriales	Eggerthellaceae	Slackia	Enterorhabdus sp. Marseille-P32NA3T	0	0	0	0	0	0	0	5	3	0	0	0	0	0	0	0	0	0	0	0	13	0	0	0	0	0	0	0	0	0	0	0	0	0	0	0	0	0	0	0	0	0	0
OTU_1606	Bacteroidetes	Bacteroidia	Cytophagales	Microscillaceae	NA	NA	0	0	0	0	0	0	0	0	0	0	0	0	0	0	0	0	0	0	0	0	0	0	0	0	0	0	0	0	0	0	0	0	0	0	0	0	0	0	0	0	0	0	0
OTU_1607	NA	NA	NA	NA	NA	NA	0	0	0	0	0	0	0	0	0	0	9	8	0	0	0	0	0	0	0	0	0	0	0	0	0	0	0	0	0	0	0	0	0	0	0	0	0	0	0	0	0	0	0
OTU_1608	NA	NA	NA	NA	NA	NA	0	0	0	0	0	0	0	0	0	0	0	0	0	0	0	0	0	0	0	0	0	0	0	0	0	0	0	0	0	0	0	0	0	0	0	0	0	0	0	0	0	0	0
OTU_1609	Proteobacteria	Gammaproteobacteria	Betaproteobacteriales	Burkholderiaceae	Parasutterella	NA	0	0	0	0	0	0	0	0	0	0	0	0	0	0	0	0	0	0	0	0	0	0	0	0	0	0	0	0	0	0	0	0	0	0	0	0	0	0	0	0	10	1	3
OTU_1611	NA	NA	NA	NA	NA	NA	0	0	0	0	0	0	0	0	0	0	0	0	0	0	0	16	26	0	0	0	0	0	0	0	0	0	0	0	0	0	0	0	0	0	0	0	0	0	0	0	0	0	0
OTU_1613	NA	NA	NA	NA	NA	NA	0	0	0	0	0	0	0	0	0	0	0	0	0	0	0	0	0	0	0	0	0	0	0	0	1	0	0	0	0	0	0	0	0	0	8	7	1	0	0	0	0	0	0
OTU_1614	NA	NA	NA	NA	NA	NA	0	0	0	0	0	0	0	16	0	0	0	0	11	21	0	0	0	9	7	9	1	0	0	0	1	6	0	0	9	12	12	5	0	0	0	0	0	1	0	0	0	0	0
OTU_1617	NA	NA	NA	NA	NA	NA	0	0	0	0	0	0	0	0	0	0	0	0	0	0	0	0	0	0	0	0	0	0	0	0	0	0	0	0	0	0	0	0	0	0	0	7	9	0	0	0	0	0	0
OTU_1618	Firmicutes	Clostridia	Clostridiales	Family XIII	NA	NA	0	0	0	0	0	0	0	0	0	0	0	0	0	0	0	0	0	0	0	0	0	0	0	0	14	0	0	0	0	0	0	0	0	0	0	0	0	0	0	0	0	0	0
OTU_162	Firmicutes	Clostridia	Clostridiales	Family XIII	Mogibacterium	NA	0	0	0	0	0	0	0	0	0	0	0	0	0	0	0	0	0	0	0	0	0	0	0	0	1	1	0	0	217	2274	0	0	0	50	145	363	563	0	0	0	0	0	0
OTU_1620	Bacteroidetes	Bacteroidia	Sphingobacteriales	env.OPS 17	NA	NA	0	0	0	0	0	0	0	0	0	0	0	0	0	0	0	0	0	0	0	0	0	0	0	0	0	0	0	0	0	8	0	0	0	0	0	0	0	0	0	5	0	0	0
OTU_1621	Planctomycetes	Planctomycetacia	Planctomycetales	Rubinisphaeraceae	Planctomicrobium	uncultured planctomycete	0	0	0	0	0	0	0	0	0	0	0	0	0	0	0	0	0	0	0	0	0	0	0	0	0	0	0	0	0	22	0	0	0	0	0	0	0	0	0	4	0	0	0
OTU_1623	NA	NA	NA	NA	NA	NA	0	0	0	0	0	0	0	0	0	0	0	0	0	0	0	6	13	0	0	0	0	0	0	0	0	0	0	0	0	0	0	0	0	0	0	0	0	0	0	0	0	0	0
OTU_1624	NA	NA	NA	NA	NA	NA	0	0	0	0	0	0	0	0	0	0	0	0	0	0	0	0	0	0	0	0	0	0	0	0	0	0	0	0	0	0	0	0	0	0	0	0	0	0	0	0	0	0	0
OTU_1625	Verrucomicrobia	Verrucomicrobiae	Verrucomicrobiales	Verrucomicrobiaceae	NA	metagenome	0	0	0	0	0	0	0	0	0	0	0	0	0	0	0	0	0	0	0	0	0	0	0	0	0	0	0	0	0	2	0	0	1	0	0	0	0	0	0	0	0	0	0
OTU_1628	NA	NA	NA	NA	NA	NA	0	0	0	0	0	0	0	0	0	0	13	9	0	0	0	0	0	0	0	0	0	0	0	0	0	0	0	0	0	0	0	0	0	0	0	0	0	0	0	0	0	0	0
OTU_1629	Bacteroidetes	Bacteroidia	Chitinophagales	Saprospiraceae	NA	NA	0	0	0	0	0	0	0	0	0	0	0	0	0	0	0	0	0	0	0	0	0	0	0	0	0	0	0	0	0	0	0	0	0	0	0	0	0	0	0	13	0	0	0
OTU_1630	NA	NA	NA	NA	NA	NA	0	0	0	0	0	0	0	2	10	0	0	0	0	0	0	0	0	0	0	0	0	0	0	1	3	0	0	0	0	0	0	0	0	0	0	0	0	0	0	0	0	0	0
OTU_1631	NA	NA	NA	NA	NA	NA	0	0	0	0	0	0	0	6	0	0	0	0	0	0	0	5	3	0	0	0	0	0	0	0	0	0	0	0	0	0	9	5	0	0	0	0	0	0	0	0	0	0	0
OTU_1632	Firmicutes	Bacilli	Lactobacillales	Aerococcaceae	Facklamia	Facklamia ignava CCUG 37419	0	0	0	0	0	0	0	0	0	0	0	0	0	0	0	0	0	0	0	0	0	0	0	0	0	0	0	0	0	0	0	22	0	0	0	0	0	0	0	0	0	0	0
OTU_1633	NA	NA	NA	NA	NA	NA	0	0	0	0	0	0	0	0	0	0	0	0	0	0	0	0	0	0	0	0	0	0	0	0	0	0	0	0	0	0	0	0	0	0	0	0	0	0	0	0	0	0	0
OTU_1634	NA	NA	NA	NA	NA	NA	0	0	0	0	0	0	0	0	0	0	0	0	0	0	0	3	5	0	0	0	3	0	0	0	8	0	0	0	2	20	2	3	1	6	0	2	3	0	0	0	0	0	0
OTU_1635	Firmicutes	Clostridia	Clostridiales	Ruminococcaceae	NA	NA	0	0	0	0	0	0	0	0	0	0	0	0	0	0	0	0	0	0	0	0	0	0	0	0	0	15	0	0	0	0	0	0	0	0	0	0	0	0	0	0	0	0	0
OTU_1636	NA	NA	NA	NA	NA	NA	0	0	0	0	0	0	0	0	0	0	0	0	0	0	0	0	0	0	0	0	0	0	0	0	0	0	0	0	0	0	0	0	0	0	0	0	0	2	18	1	0	0	0
OTU_1637	NA	NA	NA	NA	NA	NA	0	0	0	0	0	0	0	0	0	1	15	13	0	0	0	0	0	0	0	0	0	0	0	0	0	0	0	0	0	0	0	0	0	0	0	0	0	0	0	0	0	0	0
OTU_1640	NA	NA	NA	NA	NA	NA	0	0	0	0	0	0	0	0	0	0	0	0	13	1	0	1	0	0	0	0	0	0	0	0	2	0	0	0	0	0	0	0	0	0	0	0	0	0	0	0	3	4	0
OTU_1642	NA	NA	NA	NA	NA	NA	0	0	0	0	0	0	0	0	0	12	1	0	0	20	0	0	0	16	0	0	0	0	0	2	0	4	0	0	0	0	0	0	0	0	0	0	0	0	0	0	0	0	0
OTU_1644	Firmicutes	Bacilli	Lactobacillales	Lactobacillaceae	Lactobacillus	NA	0	0	0	0	0	0	0	0	0	0	0	0	0	0	0	0	0	0	0	0	0	0	0	0	0	0	0	0	0	14	0	0	0	0	0	0	0	0	0	0	0	0	0
OTU_1646	Verrucomicrobia	Verrucomicrobiae	Pedosphaerales	Pedosphaeraceae	NA	NA	0	0	0	0	0	0	0	0	0	0	1	0	0	0	0	0	0	0	0	0	0	0	0	0	0	0	0	0	0	1	0	0	0	0	0	0	0	0	0	0	0	0	0
OTU_1648	NA	NA	NA	NA	NA	NA	0	0	0	0	0	0	0	0	0	0	0	0	0	0	0	0	0	33	0	0	0	0	0	0	0	0	0	0	0	0	1	0	0	0	0	0	0	0	0	0	0	0	0
OTU_165	Firmicutes	Erysipelotrichia	Erysipelotrichales	Erysipelotrichaceae	Faecalitalea	Faecalitalea cylindroides	0	0	0	0	0	0	0	1083	258	0	2	0	1882	0	0	0	0	0	0	1	0	0	0	0	0	9	0	0	0	0	0	0	0	1	0	0	0	0	0	0	0	0	0
OTU_1651	NA	NA	NA	NA	NA	NA	0	0	0	0	0	0	0	0	0	0	0	0	4	0	0	2	2	0	5	4	0	0	0	0	0	0	0	0	0	0	0	0	0	0	0	0	0	7	28	0	0	0	0
OTU_1653	NA	NA	NA	NA	NA	NA	0	0	0	0	0	0	0	0	0	0	0	0	0	1	0	0	0	0	0	0	0	0	2	0	0	0	0	0	0	0	1	4	10	0	0	0	0	2	0	0	0	0	0
OTU_1655	NA	NA	NA	NA	NA	NA	0	0	0	0	0	0	0	0	0	1	0	0	8	1	0	1	0	2	0	0	2	2	0	1	0	1	0	0	0	1	0	1	1	6	0	5	0	0	1	0	0	0	0
OTU_1657	Firmicutes	Clostridia	Clostridiales	Ruminococcaceae	Acetanaerobacterium	NA	0	0	0	0	0	0	0	0	0	0	0	0	0	0	0	0	0	0	0	0	0	0	0	0	0	0	0	0	0	0	0	0	0	1	2	6	0	2	4	0	0	0	0
OTU_1658	NA	NA	NA	NA	NA	NA	0	0	0	0	0	0	0	0	0	0	0	0	0	0	0	0	0	0	0	0	0	0	0	0	0	0	0	0	0	0	0	0	0	0	0	0	0	2	17	1	0	0	0
OTU_1659	NA	NA	NA	NA	NA	NA	0	0	0	0	0	0	0	0	0	0	0	0	0	0	0	0	0	0	0	0	0	0	0	0	0	0	0	0	0	0	0	0	0	0	0	0	0	0	0	0	0	0	0
OTU_1660	NA	NA	NA	NA	NA	NA	0	0	0	0	0	0	0	0	1	1	0	0	3	11	0	0	2	0	3	0	0	0	0	0	0	0	0	0	0	0	2	0	0	1	0	0	0	0	0	0	0	2	0
OTU_1663	NA	NA	NA	NA	NA	NA	0	0	0	0	0	0	0	0	0	0	0	0	9	0	0	0	0	0	0	0	1	0	0	0	0	3	0	0	0	0	0	0	0	1	1	9	18	0	0	0	0	0	0
OTU_1664	Bacteroidetes	Bacteroidia	Chitinophagales	Saprospiraceae	NA	uncultured Saprospiraceae bacterium	0	0	0	0	0	0	0	0	0	0	0	0	0	0	0	0	0	0	0	0	0	0	0	0	0	0	0	0	0	2	0	0	0	0	0	0	0	0	0	0	0	0	0
OTU_1667	NA	NA	NA	NA	NA	NA	0	0	0	0	0	0	0	0	0	0	0	0	0	11	8	0	0	26	30	7	0	0	0	21	0	0	4	1	0	0	8	2	5	0	0	9	10	2	21	1	0	0	0
OTU_167	Firmicutes	Clostridia	Clostridiales	Ruminococcaceae	NA	NA	0	0	0	0	0	0	0	138	15	175	78	6	82	10	1	29	20	0	0	1	12	0	6	2	81	35	10	0	189	2092	64	34	48	497	60	263	721	78	128	7	0	0	0
OTU_1671	NA	NA	NA	NA	NA	NA	0	0	0	0	0	0	0	0	0	0	0	0	0	0	0	0	0	0	3	21	0	0	0	0	0	0	0	0	0	0	0	0	0	0	0	0	0	0	0	0	0	0	0
OTU_1672	NA	NA	NA	NA	NA	NA	0	0	0	0	0	0	0	7	1	0	0	0	2	0	0	0	0	0	0	0	0	1	0	0	0	1	0	0	0	1	5	1	1	0	0	0	0	0	0	0	0	0	0
OTU_1673	Actinobacteria	Coriobacteriia	Coriobacteriales	Atopobiaceae	NA	NA	0	0	0	0	0	0	0	7	4	0	0	0	0	0	0	0	0	0	0	0	0	0	0	0	0	0	0	0	0	0	0	0	0	0	0	0	0	0	0	0	0	0	0
OTU_1674	Dependentiae	Babeliae	Babeliales	NA	NA	NA	0	0	0	0	0	0	0	0	0	0	0	0	0	0	0	0	0	0	0	0	0	0	0	0	0	0	0	0	0	0	0	0	0	0	0	0	0	0	0	0	0	0	0
OTU_1675	NA	NA	NA	NA	NA	NA	0	0	0	0	0	0	0	2	1	0	0	0	0	0	0	0	0	16	0	0	0	0	0	0	0	0	0	0	0	0	0	0	0	0	0	0	0	0	0	0	0	0	0
OTU_1676	NA	NA	NA	NA	NA	NA	0	0	0	0	0	0	0	0	0	0	2	28	0	0	0	0	0	0	0	0	0	0	0	0	0	0	0	0	0	0	0	0	0	0	0	0	0	0	0	0	0	0	0
OTU_1677	NA	NA	NA	NA	NA	NA	0	0	0	0	0	0	0	0	0	0	0	0	0	0	0	0	0	0	0	0	0	0	0	0	0	0	0	0	0	0	0	0	0	0	0	0	0	0	0	0	0	0	0
OTU_1679	Firmicutes	Clostridia	Clostridiales	Christensenellaceae	Christensenellaceae R-7 group	NA	0	0	0	0	0	0	0	0	0	0	0	0	0	0	0	0	0	0	0	0	0	0	0	0	12	0	0	0	0	0	0	0	0	0	0	0	0	0	0	0	0	0	0
OTU_1680	Firmicutes	Clostridia	Clostridiales	Ruminococcaceae	NA	NA	0	0	0	0	0	0	0	0	0	0	0	0	0	0	0	0	0	0	0	0	0	0	0	0	11	0	0	0	0	0	0	0	0	0	0	0	0	0	0	0	0	0	0
OTU_1681	NA	NA	NA	NA	NA	NA	0	0	0	0	0	0	0	0	0	0	0	37	0	0	0	0	0	0	0	0	0	0	0	0	0	0	0	0	0	0	0	0	0	0	0	0	0	0	0	0	0	0	0
OTU_1682	NA	NA	NA	NA	NA	NA	0	0	0	0	0	0	0	0	0	0	0	0	0	0	0	0	0	0	0	0	0	0	0	0	0	0	0	16	0	0	0	0	0	0	0	0	0	0	0	0	0	0	0
OTU_1685	Planctomycetes	Planctomycetacia	Isosphaerales	Isosphaeraceae	NA	Verrucomicrobia bacterium ADurb.Bin474	0	0	0	0	0	0	0	0	0	0	0	0	0	0	0	0	0	0	0	0	0	0	0	0	0	0	0	0	0	1	0	0	0	0	0	0	0	0	0	9	0	0	0
OTU_1686	NA	NA	NA	NA	NA	NA	0	0	0	0	0	0	0	0	0	0	0	0	0	0	0	0	0	0	0	0	0	0	0	0	0	0	0	0	0	0	0	0	0	0	0	0	0	0	0	0	0	0	0
OTU_1687	NA	NA	NA	NA	NA	NA	0	0	0	0	0	0	0	0	0	0	0	0	0	0	0	2	8	0	0	0	0	0	0	0	0	0	0	0	0	0	14	8	0	0	0	0	0	0	0	0	0	0	0
OTU_1688	NA	NA	NA	NA	NA	NA	0	0	0	0	0	0	0	0	0	30	8	1	0	0	0	0	0	0	0	0	0	0	0	0	4	0	0	0	0	0	18	1	0	0	0	0	0	0	0	0	0	0	0
OTU_1689	Bacteroidetes	Bacteroidia	Sphingobacteriales	env.OPS 17	NA	NA	0	0	0	0	0	0	0	0	0	0	0	0	0	0	0	0	0	0	0	0	0	0	0	0	0	0	0	0	0	1	0	0	0	0	0	0	0	0	0	0	0	0	0
OTU_1690	NA	NA	NA	NA	NA	NA	0	0	0	0	0	0	0	0	0	14	1	0	0	0	0	2	0	0	0	0	0	0	0	3	13	4	0	0	0	0	0	0	0	0	0	0	0	0	0	0	0	0	0
OTU_1691	NA	NA	NA	NA	NA	NA	0	0	0	0	0	0	0	0	0	4	1	0	0	31	0	0	0	20	0	0	0	0	0	1	0	7	0	0	0	0	0	0	0	0	0	0	0	0	0	0	0	0	0
OTU_1692	Acidobacteria	Blastocatellia (Subgroup 4)	Blastocatellales	Blastocatellaceae	Blastocatella	NA	0	0	0	0	0	0	0	0	0	0	0	0	0	0	0	0	0	0	0	0	0	0	0	0	0	0	0	0	0	0	0	0	0	0	0	0	0	0	0	0	0	0	0
OTU_1693	NA	NA	NA	NA	NA	NA	0	0	0	0	0	0	0	2	15	0	0	0	1	2	0	3	4	0	7	6	0	0	0	0	0	0	0	0	0	0	0	0	0	0	0	0	0	0	0	0	0	0	0
OTU_1694	NA	NA	NA	NA	NA	NA	0	0	0	0	0	0	0	0	0	0	0	0	0	0	0	0	0	12	4	0	0	0	0	0	0	0	0	0	4	4	0	0	0	0	0	0	0	0	0	0	0	0	0
OTU_1696	Firmicutes	Clostridia	Clostridiales	Clostridiales vadinBB6NA group	NA	NA	0	0	0	0	0	0	0	0	0	0	0	0	0	0	0	0	0	0	0	0	0	0	0	0	0	0	0	0	0	0	0	0	0	0	0	0	0	0	0	0	0	0	0
OTU_1698	NA	NA	NA	NA	NA	NA	0	0	0	0	0	0	0	0	1	0	0	0	0	0	0	0	0	0	0	0	7	0	0	0	0	1	0	0	0	0	1	0	0	2	0	1	3	0	0	0	0	0	0
OTU_1699	NA	NA	NA	NA	NA	NA	0	0	0	0	0	0	0	0	0	0	0	0	0	0	0	0	0	0	0	0	0	0	0	0	0	0	0	0	0	0	0	0	0	0	0	0	0	0	0	0	0	0	0
OTU_1700	Proteobacteria	Deltaproteobacteria	Bdellovibrionales	Bdellovibrionaceae	Bdellovibrio	NA	0	0	0	0	0	0	0	0	0	0	0	0	0	0	0	0	0	0	0	0	0	0	0	0	0	0	0	0	0	0	0	0	0	0	0	0	0	0	0	0	0	0	0
OTU_1702	Firmicutes	Bacilli	Bacillales	Thermoactinomycetaceae	Thermoactinomyces	Thermoactinomyces vulgaris	0	0	0	0	0	0	0	0	0	0	0	0	0	0	0	0	0	0	0	0	0	0	0	0	0	0	0	0	0	0	0	0	0	0	0	0	0	0	0	0	0	0	0
OTU_1703	Proteobacteria	Gammaproteobacteria	Steroidobacterales	Steroidobacteraceae	NA	NA	0	0	0	0	0	0	0	0	0	0	0	0	0	0	0	0	0	0	0	0	0	0	0	0	0	0	0	0	0	0	0	0	0	0	0	0	0	0	0	14	0	0	0
OTU_1704	Bacteroidetes	Bacteroidia	Flavobacteriales	Flavobacteriaceae	Flavobacterium	Flavobacterium sp. W2	0	0	0	0	0	0	0	0	0	0	0	0	0	0	0	0	0	0	0	0	0	0	0	0	0	0	0	0	0	0	0	0	0	0	0	0	0	0	0	8	0	0	0
OTU_1705	Firmicutes	Clostridia	Clostridiales	Lachnospiraceae	Coprococcus 3	NA	0	0	0	0	0	0	0	0	0	0	0	0	0	0	0	0	0	0	0	0	0	0	0	13	0	0	0	0	0	0	0	0	0	0	0	0	0	0	0	0	0	0	0
OTU_1706	Firmicutes	Clostridia	Clostridiales	Ruminococcaceae	NA	NA	0	0	0	0	0	0	0	11	3	0	0	0	0	0	0	0	0	0	0	0	0	0	0	0	0	0	0	0	0	0	0	0	0	0	0	0	0	0	0	0	0	0	0
OTU_1707	Proteobacteria	Gammaproteobacteria	Betaproteobacteriales	Burkholderiaceae	Alcaligenes	Alcaligenes sp.	0	0	0	0	0	0	0	0	0	0	0	0	0	0	0	0	0	0	0	0	0	0	0	0	0	0	0	0	0	0	0	0	0	0	0	0	0	0	2	0	0	0	0
OTU_1708	Proteobacteria	Gammaproteobacteria	Betaproteobacteriales	Burkholderiaceae	CM1GNA8	NA	0	0	0	0	0	0	0	0	0	0	0	0	0	0	0	0	0	0	0	0	0	0	0	0	0	0	0	0	0	7	0	0	0	0	0	0	0	0	0	0	0	0	0
OTU_171	Bacteroidetes	Bacteroidia	Bacteroidales	Prevotellaceae	Prevotella	NA	0	0	0	0	0	0	0	4	60	0	0	0	0	0	0	0	0	2	0	2	0	0	0	0	0	0	0	0	0	0	0	4	2	0	0	0	1	0	0	3	0	0	0
OTU_1711	Firmicutes	Clostridia	Clostridiales	Ruminococcaceae	NA	Intestinimonas gabonensis	0	0	0	0	0	0	0	1	0	3	0	0	0	0	0	0	0	0	0	0	0	0	0	0	24	0	0	0	0	0	0	0	0	0	0	0	0	0	0	0	0	0	0
OTU_1712	Patescibacteria	Saccharimonadia	Saccharimonadales	NA	NA	NA	0	0	0	0	0	0	0	0	0	0	0	0	0	0	0	0	0	0	0	0	0	0	0	0	0	0	0	0	0	1	0	0	0	0	0	0	0	0	0	0	0	0	0
OTU_1714	Actinobacteria	Actinobacteria	Propionibacteriales	Propionibacteriaceae	Propionibacterium	NA	0	0	0	0	0	0	0	0	1	0	0	0	0	0	0	0	0	0	0	0	1	0	0	0	0	2	0	0	0	0	0	0	0	0	0	0	0	0	0	0	0	0	0
OTU_1715	Firmicutes	Clostridia	Clostridiales	Ruminococcaceae	Ruminiclostridium 5	NA	0	0	0	0	0	0	0	0	0	0	1	0	0	1	0	0	0	0	0	0	0	0	0	0	0	6	0	0	0	0	839	48	11	0	1	0	0	38	187	0	0	0	0
OTU_1716	NA	NA	NA	NA	NA	NA	0	0	0	0	0	0	0	0	0	0	0	0	0	0	0	0	0	0	0	0	0	0	0	32	0	0	0	0	0	0	0	0	0	0	0	0	0	0	0	0	0	0	0
OTU_1717	NA	NA	NA	NA	NA	NA	0	0	0	0	0	0	0	2	21	0	0	0	0	0	0	1	3	0	4	3	0	1	0	0	0	0	1	0	0	0	0	0	0	0	0	0	0	0	0	0	0	0	0
OTU_1718	NA	NA	NA	NA	NA	NA	0	0	0	0	0	0	0	0	0	0	0	0	0	0	20	0	0	0	0	0	0	0	0	0	0	0	0	0	0	0	0	0	0	0	0	0	0	0	0	0	0	0	0
OTU_172	Firmicutes	Clostridia	Clostridiales	Lachnospiraceae	Lachnoclostridium	uncultured Clostridiales bacterium	0	0	0	0	0	0	0	0	1	1	1	74	449	162	0	829	403	20	2	1	5	179	7	14	5	4	154	0	1	0	53	33	50	39	285	23	132	33	28	4	58	137	36
OTU_1720	NA	NA	NA	NA	NA	NA	0	0	0	0	0	0	0	0	0	1	17	15	0	0	0	0	0	0	0	0	0	0	0	0	0	0	0	0	0	0	0	0	0	0	0	0	0	0	0	0	0	0	0
OTU_1721	Patescibacteria	NA	NA	NA	NA	NA	0	0	0	0	0	0	0	0	0	0	0	5	0	0	0	0	0	0	0	0	0	0	0	0	0	0	0	0	0	3	0	0	0	0	0	0	0	0	0	0	0	0	0
OTU_1722	Firmicutes	Clostridia	Clostridiales	Ruminococcaceae	Candidatus Soleaferrea	NA	0	0	0	0	0	0	0	0	0	0	0	0	18	0	0	0	0	0	0	0	0	0	0	5	0	0	0	0	0	0	0	0	0	0	0	0	0	0	0	0	0	0	0
OTU_1723	NA	NA	NA	NA	NA	NA	0	0	0	0	0	0	0	0	0	0	0	0	0	0	0	0	0	0	0	0	0	0	0	0	0	0	0	0	0	0	0	0	0	0	0	0	0	0	0	0	0	0	0
OTU_1724	NA	NA	NA	NA	NA	NA	0	0	0	0	0	0	0	1	0	0	0	0	0	0	0	0	0	0	9	0	0	0	0	0	0	0	0	0	0	0	0	0	0	0	0	0	0	5	25	2	1	6	1
OTU_1725	Bacteroidetes	Bacteroidia	Bacteroidales	Porphyromonadaceae	Porphyromonas	NA	0	0	0	0	0	0	0	0	0	1	0	4	0	0	0	1	1	0	0	0	0	0	0	0	0	0	0	0	0	0	2	0	0	0	0	0	0	0	2	0	0	0	0
OTU_1728	NA	NA	NA	NA	NA	NA	0	0	0	0	0	0	0	0	0	0	0	0	0	0	0	0	0	0	0	0	0	0	0	0	0	0	0	0	0	0	0	0	0	0	0	0	0	17	0	0	0	0	0
OTU_1729	NA	NA	NA	NA	NA	NA	0	0	0	0	0	0	0	3	1	0	0	0	0	0	0	0	0	0	30	14	0	0	0	0	0	0	0	0	0	0	0	0	0	0	0	0	0	0	0	0	3	6	1
OTU_173	Firmicutes	Clostridia	Clostridiales	Ruminococcaceae	Ruminiclostridium 5	NA	0	0	0	0	0	0	0	422	53	1	0	0	0	0	1	57	15	12	55	63	147	65	150	0	150	13	45	0	196	5	53	239	496	0	0	0	0	0	0	0	19	65	26
OTU_1732	Bacteroidetes	Bacteroidia	Cytophagales	Microscillaceae	NA	NA	0	0	0	0	0	0	0	0	0	0	0	0	0	0	0	0	0	0	0	0	0	0	0	0	0	0	0	0	0	0	0	0	0	0	0	0	0	0	0	0	0	0	0
OTU_1733	Proteobacteria	Deltaproteobacteria	Bdellovibrionales	Bdellovibrionaceae	Bdellovibrio	uncultured Bdellovibrio sp.	0	0	0	0	0	0	0	0	0	0	0	0	0	0	0	0	0	0	0	0	0	0	0	0	0	0	0	0	0	0	0	0	0	0	0	0	0	0	0	0	0	0	0
OTU_1734	NA	NA	NA	NA	NA	NA	0	0	0	0	0	0	0	0	0	4	25	10	0	0	0	0	0	0	0	0	0	0	0	0	0	0	0	0	0	0	0	0	0	0	0	0	0	0	0	0	0	0	0
OTU_1735	NA	NA	NA	NA	NA	NA	0	0	0	0	0	0	0	3	0	0	0	0	0	0	0	0	0	0	0	0	0	0	0	0	0	0	0	14	0	0	2	0	0	0	0	0	0	0	0	0	16	0	4
OTU_1737	Proteobacteria	Gammaproteobacteria	Pseudomonadales	Moraxellaceae	[Agitococcus] lubricus group	metagenome	0	0	0	0	0	0	0	0	0	0	0	2	0	0	0	0	0	0	0	0	0	0	0	0	0	0	0	0	0	15	0	0	0	0	0	0	0	0	0	0	0	0	0
OTU_1739	Firmicutes	Clostridia	Clostridiales	Ruminococcaceae	NA	NA	0	0	0	0	0	0	0	0	0	2	0	0	0	0	0	0	0	0	0	0	0	0	0	0	2	0	0	0	0	0	6	2	1	0	0	0	0	0	0	0	0	0	0
OTU_1741	Firmicutes	Clostridia	Clostridiales	Ruminococcaceae	NA	NA	0	0	0	0	0	0	0	0	0	1	0	0	5	0	0	4	2	0	0	0	0	0	0	0	0	0	1	0	0	0	5	0	0	0	0	0	0	0	0	0	0	0	0
OTU_1742	NA	NA	NA	NA	NA	NA	0	0	0	0	0	0	0	36	1	1	0	0	8	0	0	0	0	18	7	3	1	0	1	0	0	8	1	0	0	0	8	3	2	0	0	0	0	0	0	0	0	0	0
OTU_1745	NA	NA	NA	NA	NA	NA	0	0	0	0	0	0	0	0	0	0	0	0	0	0	3	0	0	0	0	0	0	0	0	0	0	0	0	0	0	0	0	0	0	0	0	0	0	8	25	1	0	0	0
OTU_1746	NA	NA	NA	NA	NA	NA	0	0	0	0	0	0	0	0	0	2	0	0	0	2	0	3	1	0	4	2	16	0	2	0	0	0	0	4	0	0	1	0	2	0	0	0	0	2	3	0	0	1	0
OTU_1747	Firmicutes	Clostridia	Clostridiales	Ruminococcaceae	[Eubacterium] coprostanoligenes group	NA	0	0	0	0	0	0	0	0	0	0	0	0	6532	0	0	0	1	0	2	1	0	0	0	0	3	0	0	0	1	0	0	0	2	3814	13	347	1000	5	0	0	0	0	0
OTU_1749	NA	NA	NA	NA	NA	NA	0	0	0	0	0	0	0	0	0	0	0	0	0	0	0	0	0	0	0	0	0	0	0	0	0	0	0	0	0	0	0	0	0	25	4	0	0	0	0	0	0	0	0
OTU_175	Firmicutes	Clostridia	Clostridiales	Ruminococcaceae	Ruminococcaceae NK4A214 group	NA	0	0	0	0	0	0	0	1900	165	4	1	2	0	0	2	503	223	0	0	0	1188	0	0	1	46	0	0	0	2	0	0	0	0	10	0	0	0	0	1	1	0	0	0
OTU_1750	NA	NA	NA	NA	NA	NA	0	0	0	0	0	0	0	0	0	0	0	0	0	0	0	0	0	0	0	0	0	0	0	0	0	0	0	0	0	0	0	0	0	8	3	4	2	0	0	0	0	0	0
OTU_1752	Proteobacteria	Alphaproteobacteria	Sphingomonadales	Sphingomonadaceae	Rhizorhapis	NA	0	0	0	0	0	0	0	0	0	0	0	0	0	0	0	0	0	0	0	0	0	0	0	0	0	0	0	0	0	0	0	0	0	0	0	0	0	0	0	0	0	0	0
OTU_1754	NA	NA	NA	NA	NA	NA	0	0	0	0	0	0	0	4	4	1	0	0	0	4	0	0	0	0	0	0	3	2	0	0	1	0	0	0	1	0	0	0	0	0	0	0	0	0	0	0	1	0	2
OTU_1755	NA	NA	NA	NA	NA	NA	0	0	0	0	0	0	0	0	0	0	0	0	0	0	0	0	0	0	0	0	0	0	0	0	0	0	0	0	0	0	0	0	0	0	0	0	0	0	0	0	0	0	0
OTU_1756	Proteobacteria	Gammaproteobacteria	Francisellales	Francisellaceae	NA	NA	0	0	0	0	0	0	0	0	0	0	0	0	0	0	0	0	0	0	0	0	0	0	0	0	0	0	0	0	0	0	0	0	0	0	0	0	0	0	0	12	0	0	0
OTU_1757	Bacteroidetes	Bacteroidia	Cytophagales	Cytophagaceae	Cytophaga	metagenome	0	0	0	0	0	0	0	0	0	0	0	0	0	0	0	0	0	0	0	0	0	0	0	0	0	0	0	0	0	0	0	0	0	0	0	0	0	0	0	0	0	0	0
OTU_1758	Planctomycetes	Planctomycetacia	Gemmatales	Gemmataceae	Fimbriiglobus	NA	0	0	0	0	0	0	0	0	0	0	0	0	0	0	0	0	0	0	0	0	0	0	0	0	0	0	0	0	0	14	0	0	0	0	0	0	0	0	0	0	0	0	0
OTU_1759	Firmicutes	Clostridia	Clostridiales	Lachnospiraceae	Blautia	NA	0	0	0	0	0	0	0	0	0	0	0	0	0	0	0	0	0	0	0	0	0	0	7	0	14	0	0	0	0	0	0	0	0	0	0	0	0	0	0	0	0	0	0
OTU_176	Firmicutes	Clostridia	Clostridiales	Lachnospiraceae	[Ruminococcus] torques group	NA	0	0	0	0	0	0	0	0	0	0	0	0	2	0	0	0	0	0	0	0	0	17	2783	0	0	0	0	0	0	0	0	1	0	0	0	5	0	0	1	0	3	9	15
OTU_1760	Proteobacteria	Alphaproteobacteria	Rhizobiales	Labraceae	NA	NA	0	0	0	0	0	0	0	0	0	0	0	0	0	0	0	0	0	0	0	0	0	0	0	0	0	0	0	0	0	0	0	0	0	0	0	0	0	0	0	0	0	0	0
OTU_1761	NA	NA	NA	NA	NA	NA	0	0	0	0	0	0	0	0	0	0	0	0	0	0	0	0	0	0	0	0	0	0	0	15	0	0	0	0	0	0	0	0	0	0	0	0	0	0	0	0	0	0	0
OTU_1765	Actinobacteria	Actinobacteria	Micrococcales	Cellulomonadaceae	Cellulomonas	NA	0	0	0	0	0	0	0	0	0	0	0	0	0	0	0	0	0	0	0	0	0	0	0	0	0	0	0	0	0	0	0	0	0	0	0	0	0	0	0	14	0	0	0
OTU_1767	Firmicutes	Clostridia	Clostridiales	Lachnospiraceae	Acetitomaculum	uncultured rumen bacterium 6C3d-13	0	0	0	0	0	0	0	0	0	0	0	0	0	0	0	0	0	0	0	0	0	0	0	0	0	0	0	0	0	0	0	0	0	0	0	0	0	0	0	0	0	0	0
OTU_1768	NA	NA	NA	NA	NA	NA	0	0	0	0	0	0	0	0	0	0	0	0	9	0	0	0	0	0	0	0	0	0	0	0	0	0	0	0	0	0	0	0	0	4	0	3	5	0	0	0	0	0	0
OTU_1769	NA	NA	NA	NA	NA	NA	0	0	0	0	0	0	0	0	0	0	0	0	0	0	0	0	0	0	0	0	1	0	0	0	0	0	0	0	0	0	0	0	0	0	0	0	0	0	0	0	0	0	0
OTU_1770	NA	NA	NA	NA	NA	NA	0	0	0	0	0	0	0	0	0	0	0	0	0	0	0	0	0	0	0	0	0	0	0	0	0	0	0	0	1	0	0	0	0	0	0	0	0	0	0	0	0	0	0
OTU_1772	NA	NA	NA	NA	NA	NA	0	0	0	0	0	0	0	0	0	2	0	0	0	0	0	0	0	2	0	0	0	0	0	0	0	0	0	0	0	0	0	0	0	15	3	10	2	0	0	0	0	0	0
OTU_1773	Proteobacteria	Alphaproteobacteria	Caulobacterales	Hyphomonadaceae	UKL13-1	alpha proteobacterium A4	0	0	0	0	0	0	0	0	0	0	0	0	0	0	0	0	0	0	0	0	0	0	0	0	0	0	0	0	0	0	0	0	0	0	0	0	0	0	0	0	0	0	0
OTU_1776	Firmicutes	Negativicutes	Selenomonadales	Veillonellaceae	Megasphaera	NA	0	0	0	0	0	0	0	0	0	0	0	0	0	0	0	0	0	0	0	0	0	0	0	0	0	0	0	0	0	0	0	0	0	0	1	1	0	0	0	0	0	0	0
OTU_1779	NA	NA	NA	NA	NA	NA	0	0	0	0	0	0	0	0	0	0	0	0	0	0	0	0	0	0	0	0	0	0	0	0	0	0	0	0	0	0	0	0	0	0	0	0	0	0	0	15	0	0	0
OTU_1780	Proteobacteria	Alphaproteobacteria	Caulobacterales	Hyphomonadaceae	Hirschia	metagenome	0	0	0	0	0	0	0	0	0	0	0	0	0	0	0	0	0	0	0	0	0	0	0	0	0	0	0	0	0	9	0	0	0	0	0	0	0	0	0	0	0	0	0
OTU_1781	NA	NA	NA	NA	NA	NA	0	0	0	0	0	0	0	0	0	0	4	21	0	0	0	0	0	0	0	0	0	0	0	0	0	0	0	0	0	0	0	0	0	0	0	0	0	0	0	0	0	0	0
OTU_1783	Bacteroidetes	Bacteroidia	Chitinophagales	Saprospiraceae	NA	metagenome	0	0	0	0	0	0	0	0	0	0	0	0	0	0	0	0	0	0	0	0	0	0	0	0	0	0	0	0	0	0	0	0	0	0	0	0	0	0	0	0	0	0	0
OTU_1784	NA	NA	NA	NA	NA	NA	0	0	0	0	0	0	0	0	0	0	0	0	0	0	0	0	0	0	0	0	0	0	0	0	0	0	0	0	0	0	0	0	0	0	0	0	0	0	0	0	0	0	0
OTU_1785	NA	NA	NA	NA	NA	NA	0	0	0	0	0	0	0	0	0	0	0	21	0	0	0	0	0	0	0	0	0	0	0	0	0	0	0	0	0	0	0	0	0	0	0	0	0	0	0	0	0	0	0
OTU_1786	Proteobacteria	Alphaproteobacteria	Rickettsiales	NA	NA	NA	0	0	0	0	0	0	0	0	0	0	0	0	0	0	0	0	0	0	0	0	0	0	0	0	0	0	0	0	0	0	0	0	0	0	0	0	0	0	0	0	0	0	0
OTU_1787	NA	NA	NA	NA	NA	NA	0	0	0	0	0	0	0	0	0	0	0	0	0	0	0	0	0	0	0	0	0	0	0	0	0	0	0	0	0	0	0	0	0	0	0	0	0	0	11	2	1	0	0
OTU_1788	NA	NA	NA	NA	NA	NA	0	0	0	0	0	0	0	0	23	0	0	0	0	0	0	0	0	0	0	0	0	0	0	0	0	0	0	0	0	1	0	0	0	0	0	0	0	0	0	0	0	0	0
OTU_1789	NA	NA	NA	NA	NA	NA	0	0	0	0	0	0	0	0	0	0	5	13	0	0	0	0	0	0	0	0	0	0	0	0	0	0	0	0	0	0	0	0	0	0	0	0	0	0	0	0	0	0	0
OTU_179	Firmicutes	Clostridia	Clostridiales	Ruminococcaceae	NA	NA	0	0	0	0	0	0	0	17	90	230	61	2	1	2	0	0	0	16	0	0	2	81	1177	49	71	2	0	0	27	46	0	0	0	159	147	649	856	341	378	43	216	368	127
OTU_1790	Proteobacteria	Gammaproteobacteria	Xanthomonadales	Xanthomonadaceae	Arenimonas	NA	0	0	0	0	0	0	0	0	0	0	0	0	0	0	0	0	0	0	0	0	0	0	0	0	0	0	0	0	0	0	0	0	0	0	0	0	0	0	0	0	0	0	0
OTU_1791	Firmicutes	Clostridia	Clostridiales	Ruminococcaceae	Candidatus Soleaferrea	NA	0	0	0	0	0	0	0	0	0	0	0	0	9	0	0	0	0	0	0	1	2	0	0	0	0	0	0	0	0	0	0	0	0	0	0	0	0	0	0	0	0	0	0
OTU_1793	NA	NA	NA	NA	NA	NA	0	0	0	0	0	0	0	0	0	0	17	8	0	0	0	0	0	0	0	0	0	0	0	0	0	0	0	0	0	0	0	0	0	0	0	0	0	0	0	0	0	0	0
OTU_1795	Firmicutes	Clostridia	Clostridiales	Christensenellaceae	NA	NA	0	0	0	0	0	0	0	0	0	0	0	0	0	0	0	0	0	0	0	0	0	0	0	1	8	0	0	0	0	0	0	0	0	14	0	0	0	3	15	0	0	0	0
OTU_1796	Proteobacteria	Deltaproteobacteria	Myxococcales	Polyangiaceae	Pajaroellobacter	uncultured delta proteobacterium	0	0	0	0	0	0	0	0	0	0	0	0	0	0	0	0	0	0	0	0	0	0	0	0	0	0	0	0	0	1	0	0	0	0	0	0	0	0	0	0	0	0	0
OTU_1797	Dependentiae	Babeliae	Babeliales	metagenome	NA	NA	0	0	0	0	0	0	0	0	0	0	0	0	0	0	0	0	0	0	0	0	0	0	0	0	0	0	0	0	0	0	0	0	0	0	0	0	0	0	0	0	0	0	0
OTU_1798	NA	NA	NA	NA	NA	NA	0	0	0	0	0	0	0	0	0	0	0	0	0	0	0	0	0	0	0	0	0	0	0	0	11	0	0	0	0	0	0	0	0	0	0	0	0	0	0	0	0	0	0
OTU_1799	Acidobacteria	Subgroup 6	NA	NA	NA	NA	0	0	0	0	0	0	0	0	0	0	0	0	0	0	0	0	0	0	0	0	0	0	0	0	0	0	0	0	0	4	0	0	0	0	0	0	0	0	0	0	0	0	0
OTU_1800	Bacteroidetes	Bacteroidia	Chitinophagales	Saprospiraceae	NA	NA	0	0	0	0	0	0	0	0	0	0	0	0	0	0	0	0	0	0	0	0	0	0	0	0	0	0	0	0	0	4	0	0	0	0	0	0	0	0	0	2	0	0	0
OTU_1803	Proteobacteria	Gammaproteobacteria	Alteromonadales	Alteromonadaceae	Rheinheimera	uncultured Rheinheimera sp.	0	0	0	0	0	0	0	0	0	0	0	0	0	0	0	0	0	0	0	0	0	0	0	0	0	0	0	0	0	4	0	0	0	0	0	0	0	0	0	3	0	0	0
OTU_1804	NA	NA	NA	NA	NA	NA	0	0	0	0	0	0	0	0	0	0	0	0	0	0	0	0	0	8	0	0	0	0	0	0	0	2	0	0	0	0	2	3	0	0	0	0	0	3	0	0	0	0	0
OTU_1807	NA	NA	NA	NA	NA	NA	0	0	0	0	0	0	0	0	0	0	0	0	0	0	0	0	0	5	17	23	4	0	0	0	0	0	0	0	0	0	0	0	0	0	0	0	0	0	0	0	0	0	0
OTU_1808	Firmicutes	Clostridia	Clostridiales	Ruminococcaceae	NA	NA	0	0	0	0	0	0	0	0	0	0	0	0	0	0	0	5	0	0	0	0	11	0	0	0	5	0	0	0	0	0	0	0	0	0	0	0	0	0	0	0	0	0	0
OTU_1809	NA	NA	NA	NA	NA	NA	0	0	0	0	0	0	0	0	0	0	0	0	0	0	0	0	0	0	0	0	0	0	0	0	0	0	0	0	5	12	0	0	0	10	0	3	19	12	2	0	0	0	0
OTU_181	Synergistetes	Synergistia	Synergistales	Synergistaceae	Cloacibacillus	Cloacibacillus porcorum	0	0	0	0	0	0	0	0	0	0	0	128	0	15238	94	172	60	0	0	0	0	0	0	331	0	1	0	0	0	9	1	0	0	0	0	0	0	1	0	1	0	0	3
OTU_1811	Bacteroidetes	Bacteroidia	Cytophagales	Spirosomaceae	Arcicella	NA	0	0	0	0	0	0	0	0	0	0	0	0	0	0	0	0	0	0	0	0	0	0	0	0	0	0	0	0	0	0	0	0	0	0	0	0	0	0	0	0	0	0	0
OTU_1812	NA	NA	NA	NA	NA	NA	0	0	0	0	0	0	0	0	0	2	23	14	0	0	0	0	0	0	0	0	0	0	0	0	0	0	0	0	0	0	0	0	0	0	0	0	0	0	0	0	0	0	0
OTU_1813	Firmicutes	Clostridia	Clostridiales	Ruminococcaceae	Ruminococcaceae UCG-NA13	uncultured Ruminococcaceae bacterium	0	0	0	0	0	0	0	0	0	0	0	0	0	0	0	13	1	0	0	0	1	0	0	0	0	0	0	0	0	0	0	0	0	0	0	0	0	0	0	0	0	0	0
OTU_1814	Proteobacteria	Alphaproteobacteria	Rhizobiales	Hyphomicrobiaceae	Hyphomicrobium	NA	0	0	0	0	0	0	0	0	0	0	0	0	0	0	0	0	0	0	0	0	0	0	0	0	0	0	0	0	0	0	0	0	0	0	0	0	0	0	0	13	0	0	0
OTU_1815	Firmicutes	Clostridia	Clostridiales	NA	NA	NA	0	0	0	0	0	0	0	0	0	0	0	0	0	0	1	0	0	0	0	0	0	0	0	0	14	0	0	0	0	0	0	0	0	0	0	0	0	0	0	0	0	0	0
OTU_1817	Firmicutes	Clostridia	Clostridiales	Ruminococcaceae	Ruminococcaceae UCG-NANA9	uncultured rumen bacterium	0	0	0	0	0	0	0	0	0	0	0	0	1	0	0	0	0	0	0	0	0	0	0	0	0	0	0	0	0	0	0	0	0	0	3	0	8	0	3	1	0	0	0
OTU_1819	NA	NA	NA	NA	NA	NA	0	0	0	0	0	0	0	4	1	0	0	0	0	0	0	1	0	0	0	0	0	0	0	0	0	0	0	0	0	0	0	5	6	0	0	0	0	0	0	0	0	0	0
OTU_1822	NA	NA	NA	NA	NA	NA	0	0	0	0	0	0	0	3	0	0	0	0	1	11	0	0	0	2	1	4	0	0	0	0	1	1	1	0	1	0	0	1	0	0	0	0	0	3	0	0	0	0	0
OTU_1824	NA	NA	NA	NA	NA	NA	0	0	0	0	0	0	0	2	0	0	0	0	0	0	0	0	0	0	8	1	0	0	0	0	0	0	0	0	0	0	0	0	0	0	0	0	0	8	28	0	2	1	3
OTU_1828	NA	NA	NA	NA	NA	NA	0	0	0	0	0	0	0	0	0	3	22	15	0	0	0	0	0	0	0	0	0	0	0	0	0	0	0	0	0	0	0	0	0	0	0	0	0	0	0	0	0	0	0
OTU_1829	NA	NA	NA	NA	NA	NA	0	0	0	0	0	0	0	0	0	0	0	0	0	0	0	0	0	0	0	0	0	0	0	0	0	0	0	0	0	0	0	0	0	0	0	0	0	0	0	0	0	0	0
OTU_1830	Verrucomicrobia	Verrucomicrobiae	Pedosphaerales	Pedosphaeraceae	metagenome	NA	0	0	0	0	0	0	0	0	0	0	0	0	0	0	0	0	0	0	0	0	0	0	0	0	0	0	0	0	0	12	0	0	0	0	0	0	0	0	0	0	0	0	0
OTU_1832	NA	NA	NA	NA	NA	NA	0	0	0	0	0	0	0	0	0	0	0	0	2	0	0	0	0	0	0	0	0	0	0	0	2	0	0	0	0	0	0	0	0	5	0	4	9	0	0	0	0	0	0
OTU_1833	Firmicutes	Clostridia	Clostridiales	Peptococcaceae	NA	metagenome	0	0	0	0	0	0	0	0	3	0	0	0	0	0	0	0	0	0	0	0	2	0	0	0	9	0	0	0	0	0	0	0	0	5	3	2	2	0	0	0	0	0	0
OTU_1834	Bacteroidetes	Bacteroidia	Cytophagales	Cytophagaceae	Cytophaga	NA	0	0	0	0	0	0	0	0	0	0	0	0	0	0	0	0	0	0	0	0	0	0	0	0	0	0	0	0	0	0	0	0	0	0	0	0	0	0	0	0	0	0	0
OTU_1835	Firmicutes	Clostridia	Clostridiales	Lachnospiraceae	Lachnospiraceae NK4A136 group	NA	0	0	0	0	0	0	0	0	0	2	0	0	0	0	0	0	0	0	0	0	0	0	0	2	4	0	0	0	0	0	0	0	0	0	0	3	1	1	0	0	0	0	0
OTU_1836	NA	NA	NA	NA	NA	NA	0	0	0	0	0	0	0	3	0	0	0	0	6	0	0	0	0	0	0	0	0	0	0	2	0	4	0	0	0	0	0	0	0	0	0	0	0	0	0	0	0	0	0
OTU_1837	NA	NA	NA	NA	NA	NA	0	0	0	0	0	0	0	0	0	0	0	0	4	0	0	5	6	1	0	0	2	0	1	0	0	0	0	0	0	0	0	0	0	0	0	0	0	1	0	0	0	0	0
OTU_1838	NA	NA	NA	NA	NA	NA	0	0	0	0	0	0	0	0	0	0	0	0	0	0	0	0	0	0	0	0	0	0	0	0	0	0	0	0	0	0	0	0	0	0	0	0	0	3	7	0	0	0	0
OTU_1840	NA	NA	NA	NA	NA	NA	0	0	0	0	0	0	0	0	1	0	2	7	0	0	0	0	0	0	0	0	0	0	0	0	0	0	0	0	0	0	0	0	0	0	0	0	0	0	0	0	3	1	0
OTU_1844	Fungi	Malasseziomycetes	Malasseziales	Malasseziaceae	Malassezia	uncultured eukaryote	0	0	0	0	0	0	0	0	0	0	0	0	0	0	0	0	0	0	0	0	0	0	0	0	0	0	0	0	0	0	0	0	0	0	0	0	0	0	0	0	0	0	0
OTU_1846	NA	NA	NA	NA	NA	NA	0	0	0	0	0	0	0	0	0	0	0	0	0	0	0	0	0	0	0	0	0	0	0	0	0	1	0	0	0	0	0	0	0	0	0	0	0	8	18	0	0	0	0
OTU_1848	NA	NA	NA	NA	NA	NA	0	0	0	0	0	0	0	5	0	1	0	0	3	0	0	8	6	0	0	0	0	0	0	0	0	1	0	0	0	0	0	0	0	0	1	0	0	0	2	0	0	0	1
OTU_1849	NA	NA	NA	NA	NA	NA	0	0	0	0	0	0	0	0	0	0	0	0	0	0	0	0	0	0	0	0	0	0	0	0	0	0	0	0	0	0	0	0	0	0	0	0	0	2	18	3	0	0	0
OTU_1854	Firmicutes	Clostridia	Clostridiales	Lachnospiraceae	Roseburia	NA	0	0	0	0	0	0	0	0	0	0	0	0	0	0	0	0	0	0	0	0	0	0	0	0	0	0	0	0	0	0	0	0	0	0	0	0	0	11	1	0	0	0	0
OTU_1857	NA	NA	NA	NA	NA	NA	0	0	0	0	0	0	0	1	21	0	0	0	2	0	0	0	0	0	3	2	0	0	1	0	0	0	0	0	0	0	0	0	0	0	0	0	0	0	0	0	0	0	0
OTU_1859	Firmicutes	Clostridia	Clostridiales	Lachnospiraceae	Lachnospiraceae NC2NANA4 group	NA	0	0	0	0	0	0	0	4	5	3	7	0	5	0	0	0	0	0	0	0	1	0	0	0	0	0	0	0	0	0	0	0	0	0	0	0	0	0	0	0	0	0	0
OTU_1860	Cyanobacteria	Oxyphotobacteria	Chloroplast	metagenome	NA	NA	0	0	0	0	0	0	0	0	0	0	0	0	1	0	0	0	0	0	0	0	0	0	0	0	0	0	0	0	0	2	0	0	0	0	0	0	0	0	0	0	0	0	0
OTU_1861	Bacteroidetes	Bacteroidia	Flavobacteriales	Flavobacteriaceae	Flavobacterium	NA	0	0	0	0	0	0	0	0	0	0	0	0	0	0	0	0	0	0	0	0	0	0	0	0	2	0	0	0	0	1	0	0	0	0	0	0	0	0	0	1	0	0	0
OTU_1863	Chloroflexi	Anaerolineae	RBG-13-54-9	NA	NA	NA	0	0	0	0	0	0	0	0	0	0	0	0	0	0	0	0	0	0	0	0	0	0	0	0	0	0	0	0	0	10	0	0	0	0	0	0	0	0	0	0	0	0	0
OTU_1867	NA	NA	NA	NA	NA	NA	0	0	0	0	0	0	0	0	0	0	0	0	1	0	0	0	0	0	0	0	0	0	0	0	0	0	0	0	0	0	0	0	0	9	0	1	11	11	3	4	0	0	0
OTU_1868	Firmicutes	Clostridia	Clostridiales	Lachnospiraceae	Lachnospiraceae NK3A2NA group	uncultured rumen bacterium	0	0	0	0	0	0	0	0	0	0	0	0	0	0	0	0	0	0	0	0	0	0	0	0	0	0	0	0	0	2	0	0	0	0	0	0	0	0	0	0	0	0	0
OTU_1869	Bacteroidetes	Bacteroidia	Bacteroidales	Rikenellaceae	Rikenellaceae RC9 gut group	NA	0	0	0	0	0	0	0	0	0	0	0	0	0	0	0	0	0	0	0	0	0	0	0	0	0	0	0	0	0	0	0	0	0	7	4	0	1	0	0	0	0	0	0
OTU_187	Bacteroidetes	Bacteroidia	Bacteroidales	Prevotellaceae	Prevotella 7	NA	0	0	0	0	0	0	0	99	2875	0	0	0	0	0	0	0	0	2	0	0	0	0	0	0	0	0	1	0	0	0	0	0	0	0	0	0	2	0	0	2	0	0	0
OTU_1872	NA	NA	NA	NA	NA	NA	0	0	0	0	0	0	0	0	0	0	0	0	0	0	0	0	0	0	0	0	0	0	0	0	0	0	0	0	0	0	0	0	0	0	0	0	0	0	0	0	0	0	0
OTU_1874	Proteobacteria	Gammaproteobacteria	Betaproteobacteriales	Neisseriaceae	NA	NA	0	0	0	0	0	0	0	0	0	0	0	0	0	0	0	0	0	0	0	0	0	0	0	0	0	0	0	0	0	0	0	0	0	0	0	0	0	0	0	0	0	0	0
OTU_1875	NA	NA	NA	NA	NA	NA	0	0	0	0	0	0	0	0	0	0	0	0	0	0	0	0	0	0	0	0	0	0	0	0	0	0	0	0	0	0	0	0	0	0	13	4	7	0	0	0	0	0	0
OTU_1876	Acidobacteria	Subgroup 6	NA	NA	NA	NA	0	0	0	0	0	0	0	0	0	0	0	0	0	0	0	0	0	0	0	0	0	0	0	0	0	0	0	0	0	0	0	0	0	0	0	0	0	0	0	3	0	0	0
OTU_1878	Bacteroidetes	Bacteroidia	Chitinophagales	Chitinophagaceae	NA	NA	0	0	0	0	0	0	0	0	0	0	0	0	0	0	0	0	0	0	0	0	0	0	0	0	0	0	0	0	0	1	0	0	0	0	0	0	0	0	0	5	0	0	0
OTU_188	Bacteroidetes	Bacteroidia	Bacteroidales	Prevotellaceae	Alloprevotella	NA	0	0	0	0	0	0	0	0	0	0	0	0	0	3	0	0	0	0	0	0	0	0	0	0	0	2391	0	0	0	0	0	0	0	0	0	0	0	0	0	0	0	0	1
OTU_1881	Proteobacteria	Alphaproteobacteria	Rhizobiales	Rhizobiales Incertae Sedis	NA	NA	0	0	0	0	0	0	0	0	0	0	0	0	0	0	0	0	0	0	0	0	0	0	0	0	0	0	0	0	0	6	0	0	0	0	0	0	0	0	0	11	0	0	0
OTU_1882	NA	NA	NA	NA	NA	NA	0	0	0	0	0	0	0	0	0	0	0	0	0	0	0	0	0	0	0	0	0	0	0	0	0	0	0	0	0	0	0	0	0	0	0	0	0	0	0	16	0	0	0
OTU_1883	Firmicutes	Clostridia	Clostridiales	Ruminococcaceae	Ruminiclostridium	NA	0	0	0	0	0	0	0	2	0	0	0	1	0	0	0	0	0	0	0	0	0	0	0	0	24	0	0	0	0	0	0	0	0	0	0	0	0	0	0	0	0	0	0
OTU_1884	Euryarchaeota	Methanobacteria	Methanobacteriales	Methanobacteriaceae	Methanobrevibacter	uncultured Methanobrevibacter sp.	0	0	0	0	0	0	0	5	0	0	0	0	0	3	0	1	0	0	0	0	0	1	0	1	1	0	0	0	0	0	0	0	0	3	3	4	1	0	34	1	0	0	0
OTU_1887	NA	NA	NA	NA	NA	NA	0	0	0	0	0	0	0	0	0	0	0	0	0	7	0	1	1	0	0	0	0	1	3	0	0	0	0	0	0	0	2	0	0	0	0	0	0	1	0	0	0	0	0
OTU_1888	NA	NA	NA	NA	NA	NA	0	0	0	0	0	0	0	0	0	0	0	0	0	0	0	0	0	0	0	0	0	0	0	0	0	0	0	0	0	1	0	0	0	0	1	0	0	0	0	0	16	0	2
OTU_1889	Bacteroidetes	Bacteroidia	Sphingobacteriales	env.OPS 17	metagenome	NA	0	0	0	0	0	0	0	0	0	0	0	0	0	0	0	0	0	0	0	0	0	0	0	0	0	0	0	0	0	0	0	0	0	0	0	0	0	0	0	0	0	0	0
OTU_189	Firmicutes	Clostridia	Clostridiales	Clostridiales vadinBB6NA group	NA	NA	0	0	0	0	0	0	0	0	0	1	0	0	0	2303	0	0	0	0	0	1	0	0	0	0	0	0	0	0	0	2	0	0	0	0	0	0	0	0	0	0	0	0	0
OTU_1890	NA	NA	NA	NA	NA	NA	0	0	0	0	0	0	0	0	0	0	0	0	0	0	0	0	0	4	0	0	0	0	0	0	0	0	0	0	0	0	0	0	0	11	9	6	8	0	0	0	0	0	0
OTU_1891	NA	NA	NA	NA	NA	NA	0	0	0	0	0	0	0	0	0	0	0	0	0	0	0	0	0	0	0	0	0	0	0	0	0	0	0	0	0	0	0	0	14	0	0	0	0	0	0	0	0	0	0
OTU_1892	NA	NA	NA	NA	NA	NA	0	0	0	0	0	0	0	0	0	11	1	2	0	0	0	0	0	0	0	0	0	0	0	0	0	0	0	0	0	0	0	0	0	0	0	0	0	0	0	0	0	0	0
OTU_1894	Proteobacteria	Alphaproteobacteria	Rhodobacterales	Rhodobacteraceae	Tabrizicola	metagenome	0	0	0	0	0	0	0	0	0	0	0	0	0	0	0	0	0	0	0	0	0	0	0	0	0	0	0	0	0	5	0	0	0	0	0	0	0	0	0	0	0	0	0
OTU_1896	Proteobacteria	Gammaproteobacteria	Betaproteobacteriales	Rhodocyclaceae	Dechloromonas	NA	0	0	0	0	0	0	0	0	0	0	0	0	0	0	0	0	0	0	0	0	0	0	0	0	0	0	0	0	0	0	0	0	0	0	0	0	0	0	0	0	0	0	0
OTU_1897	NA	NA	NA	NA	NA	NA	0	0	0	0	0	0	0	0	0	0	0	0	0	0	0	0	0	12	0	0	0	0	0	0	0	0	0	0	0	0	0	0	0	5	3	3	9	0	0	0	0	0	0
OTU_1899	Synergistetes	Synergistia	Synergistales	Synergistaceae	Jonquetella	Jonquetella anthropi	0	0	0	0	0	0	0	0	0	1	0	30	0	0	0	0	0	0	0	0	0	0	0	0	0	0	0	0	0	0	0	0	0	0	0	0	0	0	0	0	0	0	0
OTU_1900	NA	NA	NA	NA	NA	NA	0	0	0	0	0	0	0	0	0	0	0	0	0	19	0	0	0	0	0	0	0	0	0	0	0	0	0	0	0	0	0	0	0	3	0	0	0	0	0	0	0	0	0
OTU_1901	NA	NA	NA	NA	NA	NA	0	0	0	0	0	0	0	0	0	0	13	16	0	0	0	0	0	0	0	0	0	0	0	0	0	0	0	0	0	0	0	0	0	0	0	0	0	0	0	0	0	0	0
OTU_1902	Planctomycetes	Planctomycetacia	Pirellulales	Pirellulaceae	Pirellula	NA	0	0	0	0	0	0	0	0	0	0	0	0	0	0	0	0	0	0	0	0	0	0	0	0	0	0	0	0	0	1	0	0	0	0	0	0	0	0	0	0	0	0	0
OTU_1905	NA	NA	NA	NA	NA	NA	0	0	0	0	0	0	0	0	0	0	0	30	0	0	0	0	0	0	0	0	0	0	0	0	0	0	0	0	0	3	0	0	0	0	0	0	0	0	0	0	0	0	0
OTU_1906	NA	NA	NA	NA	NA	NA	0	0	0	0	0	0	0	0	0	0	0	0	0	0	0	0	0	0	12	39	0	0	0	0	0	0	0	0	0	0	1	0	0	0	0	0	0	1	0	0	0	0	1
OTU_1908	NA	NA	NA	NA	NA	NA	0	0	0	0	0	0	0	0	0	0	0	0	0	0	0	0	0	0	0	0	0	0	0	0	0	0	0	0	0	0	0	0	0	0	0	0	0	0	0	22	0	0	0
OTU_1909	NA	NA	NA	NA	NA	NA	0	0	0	0	0	0	0	0	0	0	0	0	2	0	0	0	0	0	1	3	0	0	8	2	0	0	0	0	2	12	1	1	3	0	0	1	0	0	0	0	18	11	4
OTU_1911	Proteobacteria	Alphaproteobacteria	Sphingomonadales	Sphingomonadaceae	Sphingomonas	NA	0	0	0	0	0	0	0	0	0	0	0	0	0	0	0	0	0	0	0	0	0	0	0	0	0	0	0	0	0	0	0	0	0	0	0	0	0	0	0	0	0	0	0
OTU_1912	NA	NA	NA	NA	NA	NA	0	0	0	0	0	0	0	0	0	0	0	0	0	0	0	0	0	0	0	0	0	0	0	0	0	17	0	0	0	0	0	0	0	0	0	0	0	0	0	0	0	0	0
OTU_1913	Patescibacteria	Gracilibacteria	Absconditabacteriales (SR1)	NA	NA	NA	0	0	0	0	0	0	0	0	0	0	0	0	0	0	0	0	0	0	0	0	0	0	0	0	0	0	0	0	0	1	0	0	0	0	0	0	0	0	0	1	0	0	0
OTU_1914	NA	NA	NA	NA	NA	NA	0	0	0	0	0	0	0	2	15	0	0	0	0	2	0	0	1	0	2	1	0	0	0	0	0	0	0	1	0	0	0	0	0	0	0	0	0	0	0	0	0	0	0
OTU_1915	Firmicutes	Bacilli	Bacillales	Bacillaceae	Bacillus	Bacillus coagulans	0	0	0	0	0	0	0	0	0	0	0	0	0	0	0	0	0	0	0	0	0	0	0	0	0	0	0	0	0	0	0	0	0	0	0	0	0	0	0	0	0	0	0
OTU_1916	Patescibacteria	Saccharimonadia	Saccharimonadales	NA	NA	NA	0	0	0	0	0	0	0	0	0	0	0	0	0	0	0	0	0	0	0	0	0	0	0	0	0	0	0	0	0	4	0	0	0	0	0	0	0	0	0	0	0	0	0
OTU_1918	Patescibacteria	Saccharimonadia	Saccharimonadales	NA	NA	NA	0	0	0	0	0	0	0	0	0	0	0	0	0	0	0	0	0	0	0	0	0	0	0	0	0	0	0	0	0	1	0	0	0	0	0	0	0	0	1	0	0	0	0
OTU_1920	Proteobacteria	Alphaproteobacteria	Rickettsiales	Rickettsiaceae	NA	NA	0	0	0	0	0	0	0	0	0	0	0	0	0	0	0	0	0	0	0	0	0	0	0	0	0	0	0	0	0	9	0	0	0	0	0	0	0	0	0	0	0	0	0
OTU_1922	Actinobacteria	Actinobacteria	Frankiales	Geodermatophilaceae	Blastococcus	Blastococcus aggregatus	0	0	0	0	0	0	0	0	0	0	0	0	0	0	0	0	0	0	0	0	0	0	0	0	0	0	0	0	0	0	0	0	0	0	0	0	0	0	0	1	0	0	0
OTU_1923	Acidobacteria	Subgroup 6	NA	NA	NA	NA	0	0	0	0	0	0	0	0	0	0	0	2	0	0	0	0	0	0	0	0	0	0	0	0	0	0	0	0	0	0	0	0	0	0	0	0	0	0	0	0	0	0	0
OTU_1924	NA	NA	NA	NA	NA	NA	0	0	0	0	0	0	0	0	0	0	0	0	0	0	0	0	0	0	0	0	0	0	0	14	0	0	0	0	0	0	0	0	0	0	0	0	0	0	0	0	0	0	0
OTU_1925	NA	NA	NA	NA	NA	NA	0	0	0	0	0	0	0	0	0	0	0	35	0	0	0	0	0	0	0	0	0	0	0	0	0	0	0	0	0	0	0	1	0	0	0	0	0	0	0	0	8	0	0
OTU_193	Firmicutes	Clostridia	Clostridiales	Ruminococcaceae	Butyricicoccus	NA	0	0	0	0	0	0	0	0	0	0	0	0	13	0	42	857	2025	0	0	0	0	0	0	0	2	0	0	0	1	0	0	1	0	0	4	0	0	3	0	0	0	0	0
OTU_1930	NA	NA	NA	NA	NA	NA	0	0	0	0	0	0	0	15	0	0	0	0	0	19	0	0	0	0	0	0	0	0	0	0	0	1	0	0	0	0	1	0	0	0	0	0	0	0	1	0	0	0	0
OTU_1932	NA	NA	NA	NA	NA	NA	0	0	0	0	0	0	0	0	0	0	0	0	0	0	0	0	0	0	0	0	0	0	0	0	0	0	0	0	0	0	0	0	0	0	0	0	0	0	0	0	0	0	0
OTU_1934	NA	NA	NA	NA	NA	NA	0	0	0	0	0	0	0	0	0	0	0	0	0	0	0	0	0	0	0	0	0	0	0	0	0	0	0	0	0	0	0	0	0	0	0	0	0	9	13	0	0	0	0
OTU_1936	NA	NA	NA	NA	NA	NA	0	0	0	0	0	0	0	11	0	0	0	0	0	0	0	0	0	0	0	0	0	0	0	0	0	0	0	0	0	0	0	0	0	0	0	0	0	0	0	0	0	0	0
OTU_1938	NA	NA	NA	NA	NA	NA	0	0	0	0	0	0	0	0	0	0	0	0	0	0	0	0	0	0	0	0	0	0	0	0	0	0	0	0	0	0	0	0	0	0	0	0	0	0	0	0	0	0	0
OTU_1939	NA	NA	NA	NA	NA	NA	0	0	0	0	0	0	0	0	0	1	2	29	0	0	0	0	0	0	0	0	0	0	0	0	0	0	0	0	0	0	0	0	0	0	0	0	0	0	0	0	0	0	0
OTU_194	Firmicutes	Clostridia	Clostridiales	Ruminococcaceae	Ruminiclostridium 5	NA	0	0	0	0	0	0	0	0	0	106	4	0	0	0	0	0	0	0	0	0	0	0	1	0	0	0	0	0	0	0	0	0	0	0	0	1	0	237	1950	9	0	0	0
OTU_1940	NA	NA	NA	NA	NA	NA	0	0	0	0	0	0	0	0	0	1	2	0	3	0	0	13	8	0	0	0	7	0	0	0	0	0	0	0	0	0	0	0	0	0	0	0	0	0	1	0	0	0	0
OTU_1941	Firmicutes	Clostridia	Clostridiales	Ruminococcaceae	Ruminococcaceae UCG-NA14	NA	0	0	0	0	0	0	0	0	0	0	0	0	0	0	0	0	0	0	0	0	0	0	0	0	15	0	0	0	0	0	0	0	0	0	0	0	0	0	0	0	0	0	0
OTU_1943	NA	NA	NA	NA	NA	NA	0	0	0	0	0	0	0	0	0	0	0	0	0	0	0	0	0	0	0	0	0	0	0	0	0	0	0	0	0	0	0	0	0	0	0	0	0	0	0	13	0	0	0
OTU_1944	Firmicutes	Clostridia	Clostridiales	Family XIII	[Eubacterium] brachy group	[Eubacterium] brachy	0	0	0	0	0	0	0	0	0	0	0	0	0	0	0	0	0	0	0	0	0	0	0	0	0	0	0	0	0	0	0	0	0	0	0	1	0	0	12	0	0	0	0
OTU_1945	NA	NA	NA	NA	NA	NA	0	0	0	0	0	0	0	0	0	0	0	0	0	0	0	0	0	0	0	0	0	0	0	0	0	0	0	26	0	0	0	0	0	0	0	0	0	0	0	0	0	0	0
OTU_1948	NA	NA	NA	NA	NA	NA	0	0	0	0	0	0	0	0	0	0	0	0	0	0	0	0	0	0	0	0	0	0	0	0	0	0	0	0	0	0	0	0	0	21	0	0	0	0	0	0	0	0	0
OTU_1949	Firmicutes	Clostridia	Clostridiales	Lachnospiraceae	Lachnospiraceae UCG-NANA1	NA	0	0	0	0	0	0	0	0	0	0	0	0	0	0	0	0	0	0	0	0	0	0	0	0	3	0	0	0	0	0	0	0	0	0	0	0	0	11	3	0	0	0	0
OTU_1950	Cyanobacteria	Oxyphotobacteria	Chloroplast	NA	NA	NA	0	0	0	0	0	0	0	0	0	0	0	0	0	0	0	0	0	0	0	0	0	0	0	0	0	0	0	0	0	10	0	0	0	0	0	0	0	0	0	0	0	0	0
OTU_1951	NA	NA	NA	NA	NA	NA	0	0	0	0	0	0	0	0	0	0	0	0	0	0	0	0	0	0	0	0	0	0	0	0	0	0	0	0	0	0	0	0	0	1	0	12	3	0	0	0	0	0	0
OTU_1954	NA	NA	NA	NA	NA	NA	0	0	0	0	0	0	0	0	0	0	0	0	0	0	0	0	0	0	0	0	0	0	0	0	1	0	0	0	4	8	0	0	0	4	2	0	10	0	0	0	0	0	0
OTU_1955	NA	NA	NA	NA	NA	NA	0	0	0	0	0	0	0	0	0	1	3	36	0	0	0	0	0	0	0	0	0	0	0	0	0	0	0	0	0	0	0	0	0	0	0	0	0	0	0	0	0	0	0
OTU_1957	NA	NA	NA	NA	NA	NA	0	0	0	0	0	0	0	0	0	0	5	17	0	0	0	0	0	0	0	0	0	0	0	0	0	0	0	0	0	0	0	0	0	0	0	0	0	0	0	0	0	0	0
OTU_1958	Firmicutes	Clostridia	Clostridiales	Peptococcaceae	Peptococcus	metagenome	0	0	0	0	0	0	0	0	0	0	0	0	0	0	0	0	0	0	0	0	0	0	0	0	0	0	0	0	0	0	0	0	0	3	0	3	9	0	0	0	0	0	0
OTU_1959	NA	NA	NA	NA	NA	NA	0	0	0	0	0	0	0	3	0	0	0	0	2	4	0	0	0	1	0	1	0	0	0	0	2	1	0	0	0	0	6	2	1	0	0	0	0	0	0	0	0	0	0
OTU_196	Firmicutes	Erysipelotrichia	Erysipelotrichales	Erysipelotrichaceae	Asteroleplasma	NA	0	0	0	0	0	0	0	0	0	0	0	0	0	2241	0	0	0	0	0	0	0	0	0	0	0	1	0	0	0	1	0	0	0	0	0	0	0	0	0	0	0	0	0
OTU_1960	Proteobacteria	Gammaproteobacteria	Betaproteobacteriales	Neisseriaceae	NA	NA	0	0	0	0	0	0	0	0	0	0	0	0	0	0	0	0	0	0	0	0	0	0	0	0	0	0	0	0	0	1	0	0	0	0	0	0	0	0	0	12	0	0	0
OTU_1961	Proteobacteria	Deltaproteobacteria	NA	NA	NA	NA	0	0	0	0	0	0	0	0	0	0	0	0	0	0	0	0	0	0	0	0	0	0	0	0	0	0	0	0	0	1	0	0	0	0	0	0	0	0	0	0	0	0	0
OTU_1963	NA	NA	NA	NA	NA	NA	0	0	0	0	0	0	0	0	0	0	0	0	0	0	0	0	0	0	0	0	1	0	0	0	0	0	0	0	0	0	0	0	0	0	0	0	0	0	0	0	0	0	0
OTU_1964	NA	NA	NA	NA	NA	NA	0	0	0	0	0	0	0	2	0	0	0	0	2	3	0	0	0	1	0	0	1	0	0	0	0	2	0	0	0	0	3	2	2	0	0	0	0	0	0	0	0	0	0
OTU_1965	NA	NA	NA	NA	NA	NA	0	0	0	0	0	0	0	0	0	0	0	0	3	1	0	1	1	0	0	0	0	2	0	0	0	1	0	0	0	0	2	0	1	1	0	0	1	0	0	0	0	0	0
OTU_1967	Proteobacteria	Alphaproteobacteria	Rhizobiales	Xanthobacteraceae	Bradyrhizobium	uncultured Bradyrhizobium sp.	0	0	0	0	0	0	0	0	0	0	0	0	2	1	0	0	0	0	0	0	0	0	1	0	0	0	0	0	0	0	0	0	0	0	0	0	0	0	0	1	0	0	0
OTU_1968	Bacteroidetes	Bacteroidia	Bacteroidales	Prevotellaceae	NA	metagenome	0	0	0	0	0	0	0	0	0	0	0	8	0	0	0	0	0	0	0	0	0	0	0	3	0	0	0	0	0	1	0	0	0	0	0	0	0	0	0	0	0	0	0
OTU_1969	NA	NA	NA	NA	NA	NA	0	0	0	0	0	0	0	0	0	0	5	18	0	0	0	0	0	0	0	0	0	0	0	0	0	0	0	0	0	0	0	0	0	0	0	0	0	0	0	0	0	0	0
OTU_197	Firmicutes	Clostridia	Clostridiales	Family XI	Anaerococcus	uncultured microorganism	0	0	0	0	0	0	0	0	2	0	1	167	1	0	0	0	2	4	0	1	0	1	0	0	0	0	0	0	0	0	0	90	0	0	0	0	1	0	0	3	1	0	0
OTU_1973	NA	NA	NA	NA	NA	NA	0	0	0	0	0	0	0	0	0	0	0	0	1	0	0	0	0	0	0	0	0	0	0	0	0	0	0	0	0	0	0	0	0	1	0	0	9	0	0	0	0	0	0
OTU_1975	NA	NA	NA	NA	NA	NA	0	0	0	0	0	0	0	0	0	0	0	0	0	0	0	0	0	0	0	0	0	0	0	0	0	11	0	0	0	0	0	0	0	0	0	0	0	0	0	0	0	0	0
OTU_1976	Firmicutes	Bacilli	Lactobacillales	Carnobacteriaceae	Trichococcus	metagenome	0	0	0	0	0	0	0	0	0	1	0	0	0	1	0	0	0	0	0	0	0	0	1	1	1	0	0	0	0	6	3	0	0	0	0	0	0	0	2	9	1	0	0
OTU_1977	NA	NA	NA	NA	NA	NA	0	0	0	0	0	0	0	0	0	0	1	16	0	0	0	0	0	0	0	0	0	0	0	0	0	0	0	0	0	0	0	0	0	0	0	0	0	0	0	0	0	0	0
OTU_1978	NA	NA	NA	NA	NA	NA	0	0	0	0	0	0	0	0	0	0	0	0	10	0	3	1	0	0	5	1	0	0	0	0	0	1	0	0	0	0	4	0	0	0	0	0	0	0	0	0	0	3	1
OTU_1979	Proteobacteria	Gammaproteobacteria	Enterobacteriales	Enterobacteriaceae	NA	NA	0	0	0	0	0	0	0	0	0	0	0	1	0	0	3	0	0	1	9	0	0	0	0	3	0	0	1	0	0	0	1	2	2	0	0	0	3	4	31	1	0	0	0
OTU_1984	NA	NA	NA	NA	NA	NA	0	0	0	0	0	0	0	1	13	0	0	0	0	0	0	0	2	0	0	0	0	0	0	0	0	0	0	0	0	0	0	0	0	0	0	0	0	0	0	0	0	0	0
OTU_1986	NA	NA	NA	NA	NA	NA	0	0	0	0	0	0	0	1	0	0	0	0	0	4	0	1	0	0	0	0	0	0	0	0	1	0	0	0	0	0	0	0	7	2	0	0	0	0	0	0	0	0	0
OTU_1987	NA	NA	NA	NA	NA	NA	0	0	0	0	0	0	0	0	0	0	0	0	5	0	0	0	0	0	0	0	0	0	0	1	3	0	0	0	0	0	0	0	0	0	0	0	0	2	6	0	0	0	0
OTU_1988	Epsilonbacteraeota	Campylobacteria	Campylobacterales	Arcobacteraceae	Arcobacter	Arcobacter butzleri	0	0	0	0	0	0	0	0	0	0	0	0	0	0	0	2	1	0	0	0	0	0	0	0	0	0	0	0	0	4	0	0	0	0	0	0	0	0	0	0	0	0	0
OTU_1994	NA	NA	NA	NA	NA	NA	0	0	0	0	0	0	0	0	0	0	0	0	1	0	0	0	0	0	0	0	0	5	1	0	0	0	0	0	0	0	0	0	0	0	1	0	0	0	0	0	0	0	0
OTU_1996	NA	NA	NA	NA	NA	NA	0	0	0	0	0	0	0	0	0	0	1	0	0	11	0	0	0	2	1	3	0	0	0	0	0	0	0	0	3	10	0	1	0	0	0	0	0	0	0	0	0	0	0
OTU_1998	Firmicutes	Clostridia	Clostridiales	Ruminococcaceae	NA	NA	0	0	0	0	0	0	0	0	0	2	0	0	0	0	0	0	0	0	0	0	0	0	0	0	1	0	0	0	0	0	0	0	0	4	2	3	0	0	0	0	0	0	0
OTU_200	Actinobacteria	Coriobacteriia	Coriobacteriales	Eggerthellaceae	Slackia	NA	0	0	0	0	0	0	0	0	0	1	0	0	0	7	0	0	0	0	0	0	0	0	0	25	139	0	0	0	490	1207	0	0	0	34	21	32	34	0	0	0	0	0	0
OTU_2001	Firmicutes	Clostridia	Clostridiales	Clostridiales vadinBB6NA group	NA	NA	0	0	0	0	0	0	0	0	0	0	0	0	0	0	0	0	0	0	0	0	0	0	0	0	11	0	0	0	0	0	0	0	0	0	0	0	0	0	0	0	0	0	0
OTU_2002	NA	NA	NA	NA	NA	NA	0	0	0	0	0	0	0	0	0	0	0	0	0	0	0	0	0	0	0	0	0	0	0	22	0	0	0	0	0	0	0	0	0	0	0	0	0	0	0	0	0	0	0
OTU_2003	NA	NA	NA	NA	NA	NA	0	0	0	0	0	0	0	0	0	0	0	0	0	0	0	0	0	0	0	0	0	0	0	0	0	0	0	0	0	0	0	0	0	9	1	4	1	0	0	0	0	0	0
OTU_2005	NA	NA	NA	NA	NA	NA	0	0	0	0	0	0	0	0	0	0	0	0	0	0	0	0	0	0	0	0	0	0	0	0	0	0	0	0	0	0	0	0	0	0	0	0	0	0	0	0	0	0	0
OTU_2006	NA	NA	NA	NA	NA	NA	0	0	0	0	0	0	0	0	0	0	0	0	1	19	0	0	0	2	2	5	1	0	0	0	0	0	0	0	8	9	0	1	2	0	0	0	0	0	0	0	0	0	0
OTU_2009	NA	NA	NA	NA	NA	NA	0	0	0	0	0	0	0	0	0	0	0	0	0	0	0	0	0	0	0	0	0	0	0	0	0	0	0	0	0	0	0	0	0	0	0	0	0	0	0	0	0	0	0
OTU_2010	NA	NA	NA	NA	NA	NA	0	0	0	0	0	0	0	0	0	0	0	8	0	0	0	0	0	0	0	0	0	0	0	0	0	0	0	0	0	0	0	0	0	0	0	0	0	0	0	0	0	0	0
OTU_2011	NA	NA	NA	NA	NA	NA	0	0	0	0	0	0	0	0	0	0	0	0	0	0	0	0	0	0	0	0	0	0	0	0	0	0	0	0	0	0	0	0	0	0	0	0	0	0	0	0	0	0	0
OTU_2014	NA	NA	NA	NA	NA	NA	0	0	0	0	0	0	0	0	0	0	4	37	0	0	0	0	0	0	0	0	0	0	0	0	0	0	0	0	0	0	0	0	0	0	0	0	0	0	0	0	0	0	0
OTU_2015	NA	NA	NA	NA	NA	NA	0	0	0	0	0	0	0	0	0	0	2	25	0	0	0	0	0	0	0	0	0	0	0	0	0	0	0	0	0	0	0	0	0	0	0	0	0	0	0	0	0	0	0
OTU_2016	NA	NA	NA	NA	NA	NA	0	0	0	0	0	0	0	0	0	0	0	11	0	0	0	0	0	0	0	0	0	0	0	0	0	0	0	0	0	0	0	0	0	0	0	0	0	0	0	0	0	0	0
OTU_2017	Proteobacteria	Deltaproteobacteria	Bdellovibrionales	Bdellovibrionaceae	NA	NA	0	0	0	0	0	0	0	0	0	0	0	0	0	0	0	0	0	0	0	0	0	0	0	0	0	0	0	0	0	0	0	0	0	0	0	0	0	0	0	0	0	0	0
OTU_2019	Firmicutes	Clostridia	Clostridiales	Clostridiaceae 1	Clostridium sensu stricto 1	NA	0	0	0	0	0	0	0	0	0	0	0	0	0	0	0	0	0	0	0	0	0	0	0	0	0	0	0	0	0	0	0	0	0	0	0	0	0	0	0	0	0	0	0
OTU_202	Firmicutes	Erysipelotrichia	Erysipelotrichales	Erysipelotrichaceae	Faecalitalea	NA	0	0	0	0	0	0	0	0	0	0	1	1	3	0	629	0	0	0	0	0	1	0	1	1957	0	0	9	1	0	0	0	0	0	1	1	0	0	0	0	0	0	0	0
OTU_2020	Proteobacteria	Alphaproteobacteria	Sphingomonadales	Sphingomonadaceae	Altererythrobacter	NA	0	0	0	0	0	0	0	0	0	0	0	0	0	0	0	0	0	0	0	0	0	0	0	0	0	0	0	0	0	0	0	0	0	0	0	0	0	0	0	0	0	0	0
OTU_2021	NA	NA	NA	NA	NA	NA	0	0	0	0	0	0	0	0	0	0	0	0	0	0	0	4	4	0	0	0	0	0	0	0	0	0	0	0	0	0	0	0	0	0	0	0	0	0	0	0	0	0	0
OTU_2022	NA	NA	NA	NA	NA	NA	0	0	0	0	0	0	0	0	0	0	0	0	1	0	0	0	0	0	22	13	0	0	0	0	0	0	1	4	0	0	0	0	0	0	0	0	0	0	0	0	0	0	0
OTU_2024	NA	NA	NA	NA	NA	NA	0	0	0	0	0	0	0	0	0	0	1	16	0	0	0	0	0	0	0	0	0	0	0	0	0	0	0	0	0	0	0	0	0	0	0	0	0	0	0	0	0	0	0
OTU_2026	Firmicutes	Clostridia	Clostridiales	Ruminococcaceae	Ruminococcus 1	NA	0	0	0	0	0	0	0	0	0	0	0	0	0	0	0	0	0	0	0	0	0	0	0	0	17	0	0	0	0	0	0	0	0	0	0	0	0	0	0	0	0	0	0
OTU_2027	NA	NA	NA	NA	NA	NA	0	0	0	0	0	0	0	0	0	1	1	62	0	0	0	0	0	0	0	0	0	0	0	0	0	0	0	0	0	0	0	0	0	0	0	0	0	0	0	0	0	0	0
OTU_2028	NA	NA	NA	NA	NA	NA	0	0	0	0	0	0	0	23	0	0	0	0	0	0	0	0	0	0	0	0	0	0	0	0	0	0	0	0	0	0	0	0	0	0	0	0	0	0	0	0	0	0	0
OTU_2029	NA	NA	NA	NA	NA	NA	0	0	0	0	0	0	0	0	0	0	0	0	0	0	0	0	0	0	0	0	0	0	0	0	0	0	0	0	0	0	0	0	0	0	0	0	0	0	0	0	0	0	0
OTU_203	Firmicutes	Clostridia	Clostridiales	Ruminococcaceae	Ruminococcaceae UCG-NA13	NA	0	0	0	0	0	0	0	0	0	66	13	9	0	0	0	0	0	0	0	0	8	0	0	0	139	20	0	0	0	2	17	3	0	0	4	1	2	1054	588	22	0	0	0
OTU_2030	Firmicutes	Clostridia	Clostridiales	Lachnospiraceae	[Ruminococcus] gauvreauii group	NA	0	0	0	0	0	0	0	40	657	0	0	0	0	0	26	0	0	1	0	0	0	0	0	0	0	18	0	0	2	11	105	7	0	0	0	0	1	0	0	0	32	3	2
OTU_2031	NA	NA	NA	NA	NA	NA	0	0	0	0	0	0	0	7	1	0	0	0	0	10	0	0	0	1	4	4	0	0	0	0	0	5	0	0	4	2	0	0	0	0	0	0	0	1	0	0	0	0	0
OTU_2032	Firmicutes	Bacilli	Lactobacillales	Aerococcaceae	NA	NA	0	0	0	0	0	0	0	0	0	0	0	0	0	0	0	0	0	0	0	0	0	0	0	0	0	0	0	0	0	0	0	0	0	0	0	0	0	0	0	0	0	0	0
OTU_2033	Firmicutes	Clostridia	Clostridiales	Ruminococcaceae	[Eubacterium] coprostanoligenes group	NA	0	0	0	0	0	0	0	0	0	0	0	0	0	0	0	0	0	0	0	0	2	0	0	0	0	0	0	0	0	0	0	1	2	0	0	0	0	2	4	6	0	0	0
OTU_2034	NA	NA	NA	NA	NA	NA	0	0	0	0	0	0	0	0	0	0	0	0	2	0	0	0	0	0	0	0	2	0	0	0	0	0	0	0	0	0	0	0	0	3	6	2	6	0	0	0	0	0	0
OTU_2036	NA	NA	NA	NA	NA	NA	0	0	0	0	0	0	0	0	0	0	0	0	1	0	0	0	0	0	0	0	0	0	0	0	0	0	0	0	0	1	0	0	0	4	8	2	1	0	0	0	0	1	0
OTU_2038	Firmicutes	Clostridia	Clostridiales	NA	NA	NA	0	0	0	0	0	0	0	2	2	0	0	0	0	0	0	0	0	0	0	0	0	0	0	0	5	0	0	0	0	0	0	0	0	0	0	0	0	0	0	0	0	0	0
OTU_2039	Deinococcus-Thermus	Deinococci	Thermales	Thermaceae	Meiothermus	NA	0	0	0	0	0	0	0	0	0	0	0	0	0	0	0	0	0	0	0	0	0	0	0	0	0	0	0	0	0	0	0	0	0	0	0	0	0	0	0	0	0	0	0
OTU_204	Actinobacteria	Coriobacteriia	Coriobacteriales	Eggerthellaceae	Enterorhabdus	NA	0	0	0	0	0	0	0	0	3	88	34	1	1	0	0	2	0	0	0	0	18	0	0	0	67	17	0	0	54	1410	0	0	0	0	1	0	0	37	152	0	1	0	0
OTU_2041	NA	NA	NA	NA	NA	NA	0	0	0	0	0	0	0	0	0	0	1	33	0	0	0	0	0	0	0	0	0	0	0	0	0	0	0	2	0	0	0	0	0	0	0	0	0	0	0	0	0	0	0
OTU_2042	NA	NA	NA	NA	NA	NA	0	0	0	0	0	0	0	0	0	0	0	0	0	0	0	0	0	0	0	0	0	0	10	0	0	0	0	0	0	0	0	0	0	0	0	0	0	0	0	0	0	0	0
OTU_2044	NA	NA	NA	NA	NA	NA	0	0	0	0	0	0	0	0	0	0	0	0	0	0	0	0	0	0	0	0	0	0	0	0	0	0	0	0	0	0	0	0	0	0	0	0	0	0	0	0	0	0	0
OTU_2046	NA	NA	NA	NA	NA	NA	0	0	0	0	0	0	0	0	0	0	0	0	0	0	0	0	0	0	0	0	0	0	0	0	0	0	0	0	0	0	0	0	0	7	0	4	0	0	0	0	0	0	0
OTU_2048	Proteobacteria	Alphaproteobacteria	Rhizobiales	ANA839	NA	NA	0	0	0	0	0	0	0	0	0	0	0	0	0	0	0	0	0	0	0	0	0	0	0	0	0	0	0	0	0	0	0	0	0	0	0	0	0	0	0	8	0	0	0
OTU_2052	NA	NA	NA	NA	NA	NA	0	0	0	0	0	0	0	0	0	0	0	0	0	0	0	0	0	0	0	0	0	0	0	0	0	0	0	0	0	0	0	0	0	0	0	0	0	0	0	0	0	0	0
OTU_2053	NA	NA	NA	NA	NA	NA	0	0	0	0	0	0	0	0	0	1	9	6	0	0	0	0	0	0	0	0	0	0	0	0	0	0	0	0	0	0	0	0	0	0	0	0	0	0	0	0	0	0	0
OTU_2054	Proteobacteria	Gammaproteobacteria	Pseudomonadales	Pseudomonadaceae	Pseudomonas	NA	0	0	0	0	0	0	0	0	0	0	0	0	0	0	0	0	0	0	0	0	0	0	0	0	0	0	0	0	0	1	0	0	0	0	0	0	0	0	0	0	0	0	0
OTU_2055	NA	NA	NA	NA	NA	NA	0	0	0	0	0	0	0	0	0	0	0	0	5	0	0	0	4	0	0	0	0	0	0	0	0	0	0	0	0	0	0	0	0	0	0	0	0	0	0	0	0	0	0
OTU_2056	NA	NA	NA	NA	NA	NA	0	0	0	0	0	0	0	0	0	0	0	0	0	0	0	0	0	0	0	0	0	0	0	8	6	0	0	0	0	12	0	0	0	15	2	0	0	4	4	0	0	0	0
OTU_2057	Proteobacteria	Gammaproteobacteria	Betaproteobacteriales	Neisseriaceae	NA	NA	0	0	0	0	0	0	0	0	0	0	0	0	0	0	0	0	0	0	0	0	0	0	0	0	0	0	0	0	0	0	0	0	0	0	0	0	0	0	0	0	0	0	0
OTU_2061	Actinobacteria	Actinobacteria	Actinomycetales	Actinomycetaceae	Arcanobacterium	Arcanobacterium urinimassiliense	0	0	0	0	0	0	0	0	0	0	0	9	0	0	0	0	0	0	0	0	0	0	0	0	0	0	0	0	0	0	0	0	0	0	0	0	0	0	0	0	0	0	0
OTU_2062	NA	NA	NA	NA	NA	NA	0	0	0	0	0	0	0	0	0	0	0	0	15	0	0	0	0	0	0	0	0	0	0	0	0	0	0	0	0	0	0	0	0	0	0	0	0	0	0	0	0	0	0
OTU_2064	NA	NA	NA	NA	NA	NA	0	0	0	0	0	0	0	0	3	0	0	0	0	0	0	3	2	0	2	1	0	1	0	0	0	0	0	0	0	0	0	0	0	0	0	0	0	0	0	0	0	0	0
OTU_2065	NA	NA	NA	NA	NA	NA	0	0	0	0	0	0	0	0	0	0	0	0	0	0	0	0	0	6	0	0	0	0	0	0	0	0	0	0	0	0	0	0	0	0	0	4	1	0	0	0	0	0	0
OTU_2066	NA	NA	NA	NA	NA	NA	0	0	0	0	0	0	0	0	0	0	0	22	0	0	0	0	0	0	0	0	0	0	0	0	0	0	0	0	0	0	0	0	0	0	0	0	0	0	0	0	0	0	0
OTU_2069	NA	NA	NA	NA	NA	NA	0	0	0	0	0	0	0	0	0	0	0	0	0	0	0	0	0	0	0	0	0	0	0	0	3	0	0	0	0	0	0	0	0	0	0	0	0	8	10	0	0	0	0
OTU_2071	NA	NA	NA	NA	NA	NA	0	0	0	0	0	0	0	0	0	0	0	0	0	0	0	0	0	0	0	0	0	0	0	0	0	0	0	0	0	0	0	0	0	0	0	0	0	2	11	0	0	0	0
OTU_2073	Cyanobacteria	Melainabacteria	Obscuribacterales	uncultured actinobacterium	NA	NA	0	0	0	0	0	0	0	0	0	0	0	0	0	0	0	0	0	0	0	0	0	0	0	0	0	0	0	0	0	1	0	0	0	0	0	0	0	0	0	0	0	0	0
OTU_2074	NA	NA	NA	NA	NA	NA	0	0	0	0	0	0	0	0	0	0	0	0	0	0	0	1	4	0	0	0	0	0	0	0	0	0	0	0	0	0	0	0	0	3	0	1	9	0	0	0	0	0	0
OTU_2075	Firmicutes	Clostridia	Clostridiales	Lachnospiraceae	NA	NA	0	0	0	0	0	0	0	0	0	0	0	0	0	0	0	0	0	0	0	0	0	0	0	0	3	0	0	0	0	0	8	0	0	0	0	0	0	0	0	0	0	0	0
OTU_2076	NA	NA	NA	NA	NA	NA	0	0	0	0	0	0	0	0	0	0	0	0	0	0	0	0	0	0	3	2	0	0	0	3	0	0	0	0	0	0	0	0	0	0	0	0	0	0	0	0	0	0	0
OTU_2078	Proteobacteria	Alphaproteobacteria	Caulobacterales	Hyphomonadaceae	SWBNA2	NA	0	0	0	0	0	0	0	0	0	0	0	3	0	0	0	0	0	0	0	0	0	0	0	0	0	0	0	0	0	0	0	0	0	0	0	0	0	0	0	0	0	0	0
OTU_2080	NA	NA	NA	NA	NA	NA	0	0	0	0	0	0	0	0	0	11	12	0	0	0	0	0	0	0	0	0	0	0	0	0	0	0	0	0	0	0	0	0	0	0	0	0	0	0	0	0	0	0	0
OTU_2081	Planctomycetes	Planctomycetacia	Gemmatales	Gemmataceae	NA	uncultured planctomycete	0	0	0	0	0	0	0	0	0	0	0	0	0	0	0	0	0	0	0	0	0	0	0	0	0	0	0	0	0	0	0	0	0	0	0	0	0	0	0	0	0	0	0
OTU_2082	Planctomycetes	Planctomycetacia	Pirellulales	Pirellulaceae	NA	NA	0	0	0	0	0	0	0	0	0	0	0	0	0	0	0	0	0	0	0	0	0	0	0	0	0	0	0	0	0	8	0	0	0	0	0	0	0	0	0	0	0	0	0
OTU_2083	Firmicutes	Clostridia	Clostridiales	Family XI	Gallicola	NA	0	0	0	0	0	0	0	0	0	0	0	0	0	0	0	0	0	0	0	0	0	0	0	0	0	0	0	0	0	0	6	5	0	0	0	0	0	0	0	0	0	0	0
OTU_2084	Firmicutes	Clostridia	Clostridiales	Lachnospiraceae	Roseburia	NA	0	0	0	0	0	0	0	3	6	0	0	0	0	0	0	0	0	0	0	0	0	0	0	0	0	0	0	0	0	0	0	0	0	0	0	0	0	0	0	0	0	0	0
OTU_2085	Firmicutes	Clostridia	Clostridiales	Lachnospiraceae	Lachnospira	uncultured Lachnospiraceae bacterium	0	0	0	0	0	0	0	0	0	0	0	0	0	0	0	0	0	0	0	0	0	0	0	0	0	0	0	0	0	0	0	0	0	0	0	0	0	0	0	0	0	0	0
OTU_2087	Firmicutes	Clostridia	Clostridiales	Family XIII	[Eubacterium] nodatum group	NA	0	0	0	0	0	0	0	0	0	0	0	0	0	0	0	0	0	0	0	0	0	0	0	0	0	0	0	0	0	0	0	0	0	0	0	0	0	5	4	0	0	0	0
OTU_2089	NA	NA	NA	NA	NA	NA	0	0	0	0	0	0	0	0	0	0	0	0	0	0	0	7	6	0	0	0	0	0	0	0	0	0	0	0	0	0	0	0	0	0	0	0	0	0	0	0	0	0	0
OTU_209	Firmicutes	Clostridia	Clostridiales	Ruminococcaceae	Ruminiclostridium 9	NA	0	0	0	0	0	0	0	147	696	164	10	14	417	905	0	179	135	0	0	0	224	257	699	0	872	7	106	0	0	558	18	1	7	35	107	24	27	33	1	5	51	36	10
OTU_2090	Verrucomicrobia	Verrucomicrobiae	Verrucomicrobiales	Verrucomicrobiaceae	NA	NA	0	0	0	0	0	0	0	0	0	0	0	1	0	0	0	0	0	0	0	0	0	0	0	0	0	0	0	0	0	0	0	0	0	0	0	0	0	0	0	1	0	0	0
OTU_2091	Firmicutes	Clostridia	Clostridiales	Ruminococcaceae	NA	NA	0	0	0	0	0	0	0	0	0	4	2	0	0	0	0	3	1	0	0	0	0	0	0	0	2	0	0	0	0	0	0	0	0	19	0	9	6	3	3	0	0	0	0
OTU_2093	Firmicutes	Bacilli	Bacillales	Paenibacillaceae	Paenibacillus	Paenibacillus alginolyticus	0	0	0	0	0	0	0	0	0	0	0	0	0	0	0	0	0	0	0	0	0	0	0	0	0	0	0	0	0	0	0	0	0	0	0	0	0	0	0	0	0	0	0
OTU_2094	NA	NA	NA	NA	NA	NA	0	0	0	0	0	0	0	0	0	0	0	0	0	0	0	0	0	1	0	0	0	0	9	4	0	0	1	0	0	0	0	0	0	0	0	0	0	0	0	0	0	0	0
OTU_2095	Firmicutes	Clostridia	Clostridiales	Ruminococcaceae	Ruminiclostridium 5	NA	0	0	0	0	0	0	0	4	2	0	0	0	187	0	0	1	0	0	1	4	0	0	0	0	0	4	0	0	0	0	4	1	0	2	0	0	0	0	0	0	0	1	0
OTU_2097	NA	NA	NA	NA	NA	NA	0	0	0	0	0	0	0	0	0	0	0	0	2	0	0	4	3	0	0	0	0	0	0	0	0	0	1	0	0	0	0	0	0	0	0	0	0	0	3	0	0	0	0
OTU_2098	NA	NA	NA	NA	NA	NA	0	0	0	0	0	0	0	0	0	0	0	0	10	0	0	0	0	0	0	0	0	0	0	2	0	0	0	0	0	0	0	0	0	0	0	0	0	3	6	0	0	0	0
OTU_2099	NA	NA	NA	NA	NA	NA	0	0	0	0	0	0	0	0	0	0	0	0	0	0	0	0	0	0	8	27	0	0	0	0	0	0	0	0	0	0	0	0	0	0	0	0	0	0	0	0	0	0	0
OTU_210	Bacteroidetes	Bacteroidia	Bacteroidales	Prevotellaceae	Alloprevotella	NA	0	0	0	0	0	0	0	0	0	0	0	0	0	0	0	0	0	0	0	0	0	0	0	0	0	0	0	0	0	0	0	0	0	0	0	0	1	0	0	1	0	0	0
OTU_2100	NA	NA	NA	NA	NA	NA	0	0	0	0	0	0	0	1	0	0	0	0	0	5	0	0	2	1	1	12	1	0	0	0	1	0	0	0	0	0	0	0	0	2	0	0	0	0	2	0	0	0	0
OTU_2102	NA	NA	NA	NA	NA	NA	0	0	0	0	0	0	0	0	0	0	0	0	0	0	0	3	1	3	2	1	0	0	0	0	9	1	0	0	0	0	8	3	0	6	1	7	2	0	0	0	0	0	0
OTU_2104	NA	NA	NA	NA	NA	NA	0	0	0	0	0	0	0	0	0	0	0	0	0	0	0	0	0	0	0	0	0	0	0	0	0	0	0	0	0	0	0	0	0	0	0	0	0	7	31	3	0	0	0
OTU_2107	NA	NA	NA	NA	NA	NA	0	0	0	0	0	0	0	0	0	0	0	0	0	46	0	0	0	0	0	0	0	0	0	0	0	0	0	0	0	0	0	0	0	0	0	0	0	0	0	0	0	0	0
OTU_2109	Firmicutes	Clostridia	Clostridiales	Peptococcaceae	NA	uncultured Firmicutes bacterium	0	0	0	0	0	0	0	1	2	0	0	0	0	0	0	0	0	0	0	0	0	0	0	0	14	0	0	0	0	0	0	0	0	0	0	0	0	0	0	0	0	0	0
OTU_211	Firmicutes	Clostridia	Clostridiales	Ruminococcaceae	Ruminiclostridium 9	NA	0	0	0	0	0	0	0	3	92	0	0	4	1	0	0	0	0	0	0	0	0	0	0	0	89	17	43	0	0	173	655	10	190	0	0	0	0	1	2	0	112	135	148
OTU_2111	NA	NA	NA	NA	NA	NA	0	0	0	0	0	0	0	1	0	0	0	0	0	4	0	0	0	1	0	0	0	0	0	0	0	0	0	0	8	9	0	0	0	0	0	0	0	1	1	0	0	0	0
OTU_2112	NA	NA	NA	NA	NA	NA	0	0	0	0	0	0	0	0	0	0	0	0	0	0	0	0	0	0	0	0	0	0	0	0	0	0	0	0	0	0	0	0	0	0	0	0	0	7	13	0	0	0	0
OTU_2114	NA	NA	NA	NA	NA	NA	0	0	0	0	0	0	0	0	0	8	4	0	0	0	0	0	0	0	2	2	0	0	0	0	0	0	0	0	0	0	0	0	0	0	0	0	0	0	0	0	0	0	0
OTU_2115	NA	NA	NA	NA	NA	NA	0	0	0	0	0	0	0	6	0	0	0	0	4	9	0	0	0	0	0	0	0	0	0	0	2	4	2	0	0	0	2	8	1	1	0	0	0	1	1	0	0	0	0
OTU_2117	Firmicutes	Clostridia	Clostridiales	Ruminococcaceae	NA	NA	0	0	0	0	0	0	0	0	0	11	2	0	0	0	0	0	0	0	0	0	0	0	0	0	0	0	0	0	0	0	0	0	0	0	0	0	0	0	0	0	0	0	0
OTU_2118	NA	NA	NA	NA	NA	NA	0	0	0	0	0	0	0	1	0	0	0	0	0	0	0	0	0	0	0	1	0	0	0	0	0	0	0	0	0	0	0	0	0	0	0	0	0	0	6	4	1	0	1
OTU_2120	NA	NA	NA	NA	NA	NA	0	0	0	0	0	0	0	0	0	0	0	0	0	0	0	0	0	0	0	0	1	0	0	0	0	0	0	0	0	0	0	0	0	0	0	0	0	0	0	0	0	0	0
OTU_2121	NA	NA	NA	NA	NA	NA	0	0	0	0	0	0	0	0	0	0	0	0	0	0	0	0	0	0	0	0	0	0	0	0	0	0	0	0	0	0	0	0	0	0	0	0	0	0	0	0	0	0	0
OTU_2122	NA	NA	NA	NA	NA	NA	0	0	0	0	0	0	0	0	0	0	0	0	1	0	0	0	0	0	0	0	0	0	0	0	0	0	0	0	0	0	0	0	6	0	0	1	4	0	0	0	0	0	0
OTU_2123	NA	NA	NA	NA	NA	NA	0	0	0	0	0	0	0	0	0	0	3	20	0	0	0	0	0	0	0	0	0	0	0	0	0	0	0	0	0	0	0	0	0	0	0	0	0	0	0	0	0	0	0
OTU_2124	Firmicutes	Clostridia	Clostridiales	Christensenellaceae	NA	NA	0	0	0	0	0	0	0	0	0	0	0	0	0	0	0	0	0	0	0	0	0	0	1	0	0	0	0	0	0	0	0	0	0	0	0	0	0	0	9	0	0	0	0
OTU_2127	Firmicutes	Clostridia	Clostridiales	Ruminococcaceae	Ruminiclostridium	metagenome	0	0	0	0	0	0	0	1	0	1	0	0	0	0	0	0	0	0	0	0	2	2	0	0	0	0	0	0	0	0	0	0	0	0	0	0	0	3	9	0	0	0	0
OTU_2130	NA	NA	NA	NA	NA	NA	0	0	0	0	0	0	0	0	0	0	0	0	1	0	0	0	0	0	0	0	0	0	0	0	0	0	8	0	0	0	0	0	15	0	0	1	8	0	0	0	0	0	0
OTU_2131	Actinobacteria	Coriobacteriia	Coriobacteriales	NA	NA	NA	0	0	0	0	0	0	0	0	0	0	0	0	0	3	4	0	0	0	0	0	0	0	0	0	0	0	0	0	0	0	0	0	0	0	1	0	0	0	0	0	0	0	0
OTU_2132	Proteobacteria	NA	NA	NA	NA	NA	0	0	0	0	0	0	0	0	0	0	0	1	0	0	0	0	0	0	0	0	0	0	0	0	0	0	0	0	0	0	0	0	0	0	0	0	0	0	0	3	0	0	0
OTU_2134	NA	NA	NA	NA	NA	NA	0	0	0	0	0	0	0	0	0	0	0	0	7	0	0	2	4	0	0	0	0	0	0	0	0	0	0	0	0	0	0	0	0	0	0	0	0	1	0	0	0	0	0
OTU_2135	Cercozoa	NA	NA	NA	NA	NA	0	0	0	0	0	0	0	0	0	0	0	0	0	0	0	0	0	0	0	0	0	0	0	0	0	0	0	0	0	1	0	0	0	0	0	0	0	0	0	1	0	0	0
OTU_2136	NA	NA	NA	NA	NA	NA	0	0	0	0	0	0	0	0	0	0	0	0	0	0	0	0	0	0	0	0	0	0	0	0	0	0	0	0	0	1	0	0	0	0	0	0	0	0	0	0	0	0	0
OTU_2137	NA	NA	NA	NA	NA	NA	0	0	0	0	0	0	0	3	0	0	0	0	0	0	0	0	0	0	8	5	0	0	0	0	0	0	0	0	0	0	0	0	0	0	0	0	0	0	4	0	2	9	4
OTU_2139	NA	NA	NA	NA	NA	NA	0	0	0	0	0	0	0	0	0	0	0	0	0	0	0	0	0	0	0	0	0	0	0	0	0	0	0	0	0	0	0	0	0	0	0	0	0	3	15	0	0	0	0
OTU_2141	NA	NA	NA	NA	NA	NA	0	0	0	0	0	0	0	2	0	0	0	0	0	0	0	0	0	0	0	0	11	0	0	0	0	0	0	0	0	0	0	0	0	0	0	0	0	1	0	0	0	0	0
OTU_2142	Firmicutes	Clostridia	Clostridiales	Family XI	Ezakiella	NA	0	0	0	0	0	0	0	0	0	0	0	1	0	0	0	0	2	0	0	0	0	0	0	0	0	1	0	0	0	0	3	1	0	0	0	0	1	0	0	0	0	0	0
OTU_2143	NA	NA	NA	NA	NA	NA	0	0	0	0	0	0	0	0	0	0	0	0	0	0	0	0	0	0	0	0	0	0	0	0	0	0	9	0	0	0	0	0	0	0	0	0	0	0	0	0	0	0	0
OTU_2144	NA	NA	NA	NA	NA	NA	0	0	0	0	0	0	0	0	0	0	4	9	0	0	0	0	0	0	0	0	0	0	0	0	0	0	0	0	0	0	0	0	0	0	0	0	0	0	0	0	0	0	0
OTU_2145	Actinobacteria	Actinobacteria	Actinomycetales	Actinomycetaceae	Actinomyces	NA	0	0	0	0	0	0	0	0	0	0	0	0	0	2	0	0	0	0	0	0	0	0	0	0	1	3	0	0	0	0	0	0	0	0	0	0	0	0	1	0	1	0	0
OTU_2148	Firmicutes	Clostridia	Clostridiales	Ruminococcaceae	Ruminococcaceae NK4A214 group	NA	0	0	0	0	0	0	0	0	0	0	0	0	0	0	0	2	2	0	0	0	0	0	0	0	2	0	0	0	0	0	0	0	0	3	2	0	0	0	0	0	0	0	0
OTU_2149	NA	NA	NA	NA	NA	NA	0	0	0	0	0	0	0	0	0	0	0	0	0	0	0	3	9	0	0	0	0	0	0	0	0	0	0	0	0	0	0	0	0	0	0	0	0	0	0	0	0	0	0
OTU_2151	NA	NA	NA	NA	NA	NA	0	0	0	0	0	0	0	0	0	0	0	0	0	0	0	0	1	0	0	0	0	0	0	0	0	0	0	0	0	0	3	0	0	0	0	0	0	0	0	0	4	0	0
OTU_2153	Firmicutes	Clostridia	Clostridiales	Ruminococcaceae	NA	NA	0	0	0	0	0	0	0	1	0	1	0	6	0	0	0	0	0	0	0	0	0	0	0	0	0	0	0	0	0	0	0	0	0	0	0	0	0	0	0	0	0	0	0
OTU_2156	NA	NA	NA	NA	NA	NA	0	0	0	0	0	0	0	0	0	0	0	0	0	0	0	0	0	0	0	0	0	0	0	0	0	0	0	0	0	0	0	0	0	0	0	0	0	0	0	2	0	0	0
OTU_2157	NA	NA	NA	NA	NA	NA	0	0	0	0	0	0	0	0	0	0	0	0	0	0	0	0	0	0	0	0	0	0	0	0	0	0	0	0	0	0	0	0	0	0	0	0	0	3	11	0	0	0	0
OTU_2159	NA	NA	NA	NA	NA	NA	0	0	0	0	0	0	0	0	0	0	0	0	0	0	0	0	0	0	0	0	0	0	1	0	0	1	1	13	0	0	0	0	0	0	0	0	0	0	0	0	0	1	0
OTU_216	Firmicutes	Clostridia	Clostridiales	Ruminococcaceae	Anaerotruncus	NA	0	0	0	0	0	0	0	13	48	2	0	0	254	604	0	4	1	2	1	0	61	28	0	215	27	9	16	0	2	4	48	25	128	13	0	30	100	19	18	0	54	79	66
OTU_2160	Firmicutes	Clostridia	Clostridiales	Ruminococcaceae	Fastidiosipila	NA	0	0	0	0	0	0	0	0	0	0	0	0	0	0	0	0	0	0	0	0	0	0	0	0	0	0	0	0	0	0	0	0	0	0	0	0	0	0	0	0	0	0	0
OTU_2162	NA	NA	NA	NA	NA	NA	0	0	0	0	0	0	0	0	0	0	0	0	0	0	0	0	0	1	3	5	0	0	0	0	0	0	0	0	11	0	0	0	0	0	0	0	0	0	0	0	0	0	0
OTU_2164	Firmicutes	Clostridia	Clostridiales	Ruminococcaceae	NA	NA	0	0	0	0	0	0	0	0	0	0	0	0	0	0	0	0	0	0	0	0	0	0	0	0	0	0	0	0	0	0	0	0	0	0	0	0	0	3	6	0	0	0	0
OTU_2168	NA	NA	NA	NA	NA	NA	0	0	0	0	0	0	0	0	0	0	0	0	0	0	0	2	8	0	0	0	0	0	0	0	0	0	0	0	0	0	7	1	0	0	0	0	0	0	0	0	0	0	0
OTU_2169	NA	NA	NA	NA	NA	NA	0	0	0	0	0	0	0	0	0	0	0	0	0	0	0	0	0	0	0	0	0	0	0	0	0	0	0	0	0	0	0	0	0	0	0	0	0	0	0	0	0	0	0
OTU_217	Bacteroidetes	Bacteroidia	Bacteroidales	Prevotellaceae	Alloprevotella	NA	0	0	0	0	0	0	0	0	1	0	0	0	0	0	0	0	0	1	0	0	0	0	0	0	0	0	0	0	0	0	0	0	0	0	0	0	0	0	0	2	0	0	0
OTU_2174	NA	NA	NA	NA	NA	NA	0	0	0	0	0	0	0	0	0	0	0	0	0	0	0	0	0	0	0	0	1	0	0	0	42	0	0	0	0	0	0	0	0	0	0	0	0	0	0	0	0	0	0
OTU_2175	NA	NA	NA	NA	NA	NA	0	0	0	0	0	0	0	0	0	0	0	0	0	0	0	0	0	0	0	0	0	0	0	0	0	0	0	1	0	0	0	0	0	0	0	0	0	0	0	0	0	0	0
OTU_2176	Cyanobacteria	Oxyphotobacteria	Chloroplast	Tetradesmus obliquus	NA	NA	0	0	0	0	0	0	0	0	0	0	0	0	0	0	0	0	0	0	0	0	0	0	0	0	0	0	0	0	0	8	0	0	0	0	0	0	0	0	0	0	0	0	0
OTU_2178	Bacteroidetes	Bacteroidia	Chitinophagales	37-13	NA	NA	0	0	0	0	0	0	0	0	0	0	0	0	0	0	0	0	0	0	0	0	0	0	0	0	0	0	0	0	0	0	0	0	0	0	0	0	0	0	0	0	0	0	0
OTU_2180	NA	NA	NA	NA	NA	NA	0	0	0	0	0	0	0	4	0	0	0	0	0	0	0	0	0	0	1	5	1	0	0	0	1	0	0	0	0	0	0	0	0	0	0	0	0	0	0	0	0	14	1
OTU_2183	NA	NA	NA	NA	NA	NA	0	0	0	0	0	0	0	0	0	0	2	0	6	0	0	3	4	0	0	0	4	2	1	0	0	0	0	0	0	0	0	0	0	0	0	0	0	1	0	0	0	0	0
OTU_2184	Planctomycetes	Planctomycetacia	Gemmatales	Gemmataceae	Gemmata	NA	0	0	0	0	0	0	0	0	0	0	0	0	0	0	0	0	0	0	0	0	0	0	0	0	0	0	0	0	0	0	0	0	0	0	0	0	0	0	0	0	0	0	0
OTU_2185	NA	NA	NA	NA	NA	NA	0	0	0	0	0	0	0	0	0	0	0	0	31	0	0	0	0	0	0	0	0	0	0	0	0	0	0	0	0	0	0	0	0	0	0	0	0	0	0	0	0	0	0
OTU_2187	NA	NA	NA	NA	NA	NA	0	0	0	0	0	0	0	15	0	0	0	0	0	0	0	0	0	0	0	0	0	0	0	0	0	0	0	0	0	0	0	0	0	0	0	0	0	0	0	0	0	0	0
OTU_2188	Firmicutes	Clostridia	Clostridiales	Lachnospiraceae	Lachnospiraceae NK3A2NA group	uncultured rumen bacterium 5CNAd-1NA	0	0	0	0	0	0	0	0	0	0	0	0	0	0	0	0	0	0	0	0	0	0	0	0	0	0	0	0	0	0	0	0	0	0	0	0	0	0	0	4	0	0	0
OTU_2189	NA	NA	NA	NA	NA	NA	0	0	0	0	0	0	0	0	0	0	0	0	0	0	0	0	0	0	0	0	7	0	0	0	0	0	0	0	0	0	0	0	0	0	0	0	0	0	0	0	0	0	0
OTU_2190	Proteobacteria	Alphaproteobacteria	Rhizobiales	Beijerinckiaceae	NA	NA	0	0	0	0	0	0	0	0	0	0	0	0	0	0	0	0	0	0	0	0	0	0	0	0	0	0	0	0	0	1	0	0	0	0	0	0	0	0	0	0	0	0	0
OTU_2191	NA	NA	NA	NA	NA	NA	0	0	0	0	0	0	0	0	0	0	0	0	0	0	0	0	0	0	0	0	19	0	0	0	0	0	0	0	0	1	1	0	0	0	0	0	0	0	0	0	0	0	0
OTU_2192	Proteobacteria	Deltaproteobacteria	Oligoflexales	NA319-6G2NA	NA	NA	0	0	0	0	0	0	0	0	0	0	0	1	0	0	0	0	0	0	0	0	0	0	0	0	0	0	0	0	0	0	0	0	0	0	0	0	0	0	0	0	0	0	0
OTU_2194	Bacteroidetes	Bacteroidia	Bacteroidales	Porphyromonadaceae	Porphyromonas	NA	0	0	0	0	0	0	0	0	0	0	0	0	0	0	0	0	0	0	0	1	0	0	0	0	0	0	0	0	0	0	0	0	0	0	0	0	0	0	0	0	0	0	0
OTU_2195	Bacteroidetes	Bacteroidia	Chitinophagales	Saprospiraceae	NA	NA	0	0	0	0	0	0	0	0	0	0	0	0	0	0	0	0	0	0	0	0	0	0	0	0	0	0	0	0	0	3	0	0	0	0	0	0	0	0	0	9	0	0	0
OTU_2197	Firmicutes	Clostridia	Clostridiales	Ruminococcaceae	Anaerotruncus	NA	0	0	0	0	0	0	0	1	0	0	0	0	0	0	0	2	0	0	0	0	0	0	0	0	7	0	0	0	0	0	0	0	0	1	0	0	0	0	0	0	0	0	0
OTU_2198	Firmicutes	Clostridia	Clostridiales	Ruminococcaceae	Ruminococcaceae V9D2NA13 group	uncultured rumen bacterium	0	0	0	0	0	0	0	0	0	0	0	0	0	0	0	1	0	0	0	0	0	0	0	0	10	0	0	0	0	0	0	0	0	6	8	3	3	9	24	0	0	0	0
OTU_220	Firmicutes	Erysipelotrichia	Erysipelotrichales	Erysipelotrichaceae	Erysipelatoclostridium	[Clostridium] spiroforme DSM 1552	0	0	0	0	0	0	0	0	0	2	0	0	0	0	15	2	1	0	0	0	0	0	0	0	15	9	0	0	0	0	43	7	4	0	0	0	0	0	1	0	0	0	0
OTU_2200	NA	NA	NA	NA	NA	NA	0	0	0	0	0	0	0	0	0	0	0	0	0	0	0	0	0	0	0	0	0	0	0	9	0	0	0	0	0	0	0	0	0	0	0	0	0	0	0	0	0	0	0
OTU_2201	Planctomycetes	Planctomycetacia	Gemmatales	Gemmataceae	NA	NA	0	0	0	0	0	0	0	0	0	0	0	0	0	0	0	0	0	0	0	0	0	0	0	0	0	0	0	0	0	1	0	0	0	0	0	0	0	0	0	0	0	0	0
OTU_2202	NA	NA	NA	NA	NA	NA	0	0	0	0	0	0	0	0	0	0	0	0	0	0	0	0	0	0	0	0	0	0	0	0	0	0	0	0	0	0	0	0	0	0	0	0	0	0	0	0	0	0	0
OTU_2204	NA	NA	NA	NA	NA	NA	0	0	0	0	0	0	0	0	0	0	0	0	0	0	0	0	0	0	6	0	0	0	0	3	0	0	0	0	0	0	0	0	0	0	0	0	0	0	0	0	0	0	0
OTU_2205	NA	NA	NA	NA	NA	NA	0	0	0	0	0	0	0	0	0	0	14	7	0	0	0	0	0	0	0	0	0	0	0	0	0	0	0	0	0	0	0	0	0	0	0	0	0	0	0	0	0	0	0
OTU_2207	NA	NA	NA	NA	NA	NA	0	0	0	0	0	0	0	0	0	0	0	0	0	0	0	0	0	3	0	0	0	0	0	0	0	0	0	0	10	3	0	0	0	0	0	0	0	0	0	0	0	0	0
OTU_2208	NA	NA	NA	NA	NA	NA	0	0	0	0	0	0	0	0	0	0	0	0	0	0	0	0	0	0	0	0	0	0	0	10	0	0	0	0	0	0	0	0	0	0	0	0	0	0	0	0	0	0	0
OTU_2210	Actinobacteria	Actinobacteria	Corynebacteriales	Nocardiaceae	Gordonia	Gordonia sp. cmc14	0	0	0	0	0	0	0	0	0	0	0	0	0	0	0	0	0	0	0	0	0	0	0	0	0	0	0	0	0	0	0	0	0	0	0	0	0	0	0	0	0	0	0
OTU_2213	NA	NA	NA	NA	NA	NA	0	0	0	0	0	0	0	0	0	0	0	0	0	0	0	0	0	0	0	0	0	0	0	0	0	0	0	0	0	0	0	0	0	0	0	0	0	0	0	0	0	0	0
OTU_2214	Bacteroidetes	Bacteroidia	Flavobacteriales	Weeksellaceae	Elizabethkingia	Elizabethkingia anophelis	0	0	0	0	0	0	0	0	0	0	0	0	0	0	0	0	0	0	0	0	0	0	0	0	0	0	0	0	0	0	0	0	0	0	0	0	0	0	0	0	0	0	0
OTU_2215	NA	NA	NA	NA	NA	NA	0	0	0	0	0	0	0	0	0	0	0	13	0	0	0	0	0	0	0	0	0	0	0	0	0	0	0	0	0	0	0	0	0	0	0	0	0	0	0	0	0	0	0
OTU_2216	Bacteroidetes	Bacteroidia	Sphingobacteriales	NA	NA	NA	0	0	0	0	0	0	0	0	0	0	0	0	0	0	0	0	0	0	0	0	0	0	0	0	0	0	0	0	0	1	0	0	0	0	0	0	0	0	0	0	0	0	0
OTU_2217	Firmicutes	Clostridia	Clostridiales	Ruminococcaceae	Caproiciproducens	NA	0	0	0	0	0	0	0	0	0	0	0	0	0	0	0	0	0	0	0	0	0	0	0	8	0	0	0	0	0	0	0	0	0	0	0	0	0	0	0	0	0	0	0
OTU_2219	Firmicutes	Clostridia	Clostridiales	Ruminococcaceae	Ruminococcaceae UCG-NA13	NA	0	0	0	0	0	0	0	0	0	0	0	0	0	0	0	0	0	0	0	0	0	0	0	0	0	0	0	0	0	0	0	0	0	1	2	2	4	0	0	0	0	0	0
OTU_2221	NA	NA	NA	NA	NA	NA	0	0	0	0	0	0	0	0	0	0	0	0	0	0	1	0	0	0	0	0	0	0	0	0	0	0	0	0	0	1	0	0	0	0	0	2	0	5	1	0	0	0	0
OTU_2222	NA	NA	NA	NA	NA	NA	0	0	0	0	0	0	0	1	4	0	0	0	7	0	0	0	0	0	0	0	0	0	0	0	0	2	0	0	0	2	1	0	0	0	0	0	0	0	0	0	0	0	0
OTU_2223	Planctomycetes	Planctomycetacia	Gemmatales	Gemmataceae	NA	metagenome	0	0	0	0	0	0	0	0	0	0	0	0	0	0	0	0	0	0	0	0	0	0	0	0	0	0	0	0	0	0	0	0	0	0	0	0	0	0	0	0	0	0	0
OTU_2225	Firmicutes	Clostridia	Clostridiales	Ruminococcaceae	NA	NA	0	0	0	0	0	0	0	0	0	0	0	0	5	0	0	2	0	0	0	0	2	0	0	0	2	0	0	0	0	0	0	0	0	0	1	0	0	0	0	0	0	0	0
OTU_2227	Planctomycetes	Planctomycetacia	Gemmatales	Gemmataceae	Gemmata	NA	0	0	0	0	0	0	0	0	0	0	0	0	0	0	0	0	0	0	0	0	0	0	0	0	0	0	0	0	0	5	0	0	0	0	0	0	0	0	0	21	0	0	0
OTU_2228	Firmicutes	Clostridia	Clostridiales	Christensenellaceae	Christensenellaceae R-7 group	NA	0	0	0	0	0	0	0	0	0	0	0	0	0	0	0	0	0	0	0	0	0	0	0	0	14	0	0	0	0	0	0	0	0	0	0	0	0	0	0	0	0	0	0
OTU_2229	Bacteroidetes	Bacteroidia	Bacteroidales	Tannerellaceae	Parabacteroides	uncultured bacterium adhufec55	0	0	0	0	0	0	0	9	0	0	0	0	0	11	0	3	0	1	0	3	10	0	1	4	0	5	0	0	0	5	2	1	0	40	21	17	18	0	0	0	0	3	0
OTU_2232	NA	NA	NA	NA	NA	NA	0	0	0	0	0	0	0	0	0	0	0	0	1	2	0	1	2	0	0	0	0	0	0	0	0	0	0	0	0	0	2	1	0	0	0	0	0	0	0	0	0	0	0
OTU_2233	Cyanobacteria	Oxyphotobacteria	Chloroplast	Monoraphidium neglectum	NA	NA	0	0	0	0	0	0	0	0	0	0	0	0	0	0	0	0	0	0	0	0	0	0	0	0	0	0	0	0	0	0	0	0	0	0	0	0	0	0	0	0	0	0	0
OTU_2235	NA	NA	NA	NA	NA	NA	0	0	0	0	0	0	0	0	0	0	0	0	0	1	0	0	0	0	0	0	0	0	0	0	0	0	0	0	0	0	11	2	1	0	0	0	0	0	0	0	2	0	0
OTU_2237	NA	NA	NA	NA	NA	NA	0	0	0	0	0	0	0	1	0	0	0	0	0	0	0	0	0	0	0	0	0	0	0	0	0	0	2	0	0	0	0	0	7	0	0	4	6	0	0	0	0	0	0
OTU_2238	NA	NA	NA	NA	NA	NA	0	0	0	0	0	0	0	0	2	3	0	0	2	0	0	1	0	0	1	0	5	0	0	0	0	0	0	0	0	0	0	0	0	0	0	1	1	0	0	0	0	3	5
OTU_2239	NA	NA	NA	NA	NA	NA	0	0	0	0	0	0	0	0	0	0	0	0	0	0	0	0	0	0	0	0	0	0	0	0	0	0	0	0	0	0	0	0	0	0	0	0	0	0	0	15	0	0	0
OTU_224	Firmicutes	Clostridia	Clostridiales	Ruminococcaceae	Ruminococcaceae UCG-NA1NA	gut metagenome	0	0	0	0	0	0	0	0	0	414	185	5	87	0	0	17	2	0	0	0	17	0	0	0	283	0	0	0	195	159	0	0	0	21	82	2	0	0	1	0	0	0	0
OTU_2240	NA	NA	NA	NA	NA	NA	0	0	0	0	0	0	0	0	0	0	0	0	0	0	0	11	1	0	0	0	0	0	0	0	0	0	0	0	0	0	0	0	0	0	0	0	0	0	0	0	0	0	0
OTU_2242	NA	NA	NA	NA	NA	NA	0	0	0	0	0	0	0	0	0	0	0	0	0	0	0	0	0	0	0	0	0	0	0	0	0	0	0	0	0	0	0	0	0	0	0	0	0	0	0	8	0	0	0
OTU_2243	Bacteroidetes	Bacteroidia	Bacteroidales	Prevotellaceae	Paraprevotella	Paraprevotella xylaniphila	0	0	0	0	0	0	0	0	0	0	0	0	0	0	0	0	0	0	0	0	0	0	0	0	0	0	0	0	0	0	0	0	0	0	0	0	0	0	0	0	0	0	0
OTU_2244	Firmicutes	Clostridia	Clostridiales	Family XIII	Mogibacterium	uncultured rumen bacterium	0	0	0	0	0	0	0	0	0	0	0	0	0	0	0	0	0	0	0	0	0	0	0	2	0	0	0	0	0	0	0	0	0	0	0	0	0	0	0	1	0	0	0
OTU_2245	NA	NA	NA	NA	NA	NA	0	0	0	0	0	0	0	0	0	0	0	0	0	0	0	0	0	0	0	0	0	0	0	0	0	0	0	0	0	0	0	0	0	0	0	0	0	0	0	0	0	0	0
OTU_2247	NA	NA	NA	NA	NA	NA	0	0	0	0	0	0	0	1	30	0	0	0	0	0	0	0	0	0	0	0	0	0	0	0	0	0	0	0	0	0	0	0	0	0	0	0	0	0	1	0	0	0	0
OTU_2248	NA	NA	NA	NA	NA	NA	0	0	0	0	0	0	0	0	0	0	0	0	7	0	0	0	1	0	0	0	0	0	0	0	0	0	0	0	0	0	0	0	0	0	0	0	0	0	0	0	4	0	0
OTU_2249	NA	NA	NA	NA	NA	NA	0	0	0	0	0	0	0	0	0	0	0	0	0	0	0	0	0	0	0	0	0	0	0	0	0	0	0	0	0	0	0	0	0	0	0	0	0	0	0	12	0	0	0
OTU_2250	NA	NA	NA	NA	NA	NA	0	0	0	0	0	0	0	0	0	0	1	10	0	0	0	0	0	0	0	0	0	0	0	0	0	0	0	0	0	0	0	0	0	0	0	0	0	0	0	0	0	0	0
OTU_2252	NA	NA	NA	NA	NA	NA	0	0	0	0	0	0	0	0	0	0	0	0	0	0	0	0	0	0	0	0	0	0	0	0	0	0	0	0	0	0	0	0	0	0	0	0	0	0	0	0	0	0	0
OTU_2253	Actinobacteria	Actinobacteria	Propionibacteriales	Nocardioidaceae	Nocardioides	uncultured Nocardioides sp.	0	0	0	0	0	0	0	0	0	0	0	0	0	0	0	0	0	0	0	0	0	0	0	0	0	0	0	0	0	0	0	0	0	0	0	0	0	0	0	7	0	0	0
OTU_2254	NA	NA	NA	NA	NA	NA	0	0	0	0	0	0	0	0	0	0	0	0	0	0	0	0	0	0	0	0	0	0	0	0	0	0	0	0	6	2	0	0	0	0	0	0	0	0	0	0	0	0	0
OTU_2255	NA	NA	NA	NA	NA	NA	0	0	0	0	0	0	0	0	0	0	0	0	0	0	0	0	0	0	0	0	0	0	0	0	0	0	0	0	0	0	0	0	0	0	0	0	0	0	0	0	0	0	0
OTU_2257	NA	NA	NA	NA	NA	NA	0	0	0	0	0	0	0	2	0	0	0	1	0	0	0	0	2	1	0	0	1	0	0	0	0	0	1	0	0	0	0	0	0	0	4	3	2	0	2	0	0	0	0
OTU_2258	NA	NA	NA	NA	NA	NA	0	0	0	0	0	0	0	0	0	0	0	0	0	0	0	0	0	0	0	0	0	0	0	0	0	0	0	0	0	0	0	0	0	0	0	0	0	0	0	0	0	0	0
OTU_226	Firmicutes	Clostridia	Clostridiales	Ruminococcaceae	Butyricicoccus	NA	0	0	0	0	0	0	0	1	13	2	0	0	33	29	11	40	136	6	0	1	2	0	0	62	13	33	17	0	71	532	37	26	9	17	2	57	84	66	14	1	142	391	270
OTU_2260	NA	NA	NA	NA	NA	NA	0	0	0	0	0	0	0	0	0	0	8	5	0	0	0	0	0	0	0	0	0	0	0	0	0	0	0	0	0	0	0	0	0	0	0	0	0	0	0	0	0	0	0
OTU_2261	NA	NA	NA	NA	NA	NA	0	0	0	0	0	0	0	0	0	0	0	0	0	0	0	0	0	0	0	0	0	0	0	0	0	0	0	0	0	0	0	0	0	0	10	0	0	0	0	0	0	0	0
OTU_2262	NA	NA	NA	NA	NA	NA	0	0	0	0	0	0	0	0	0	0	0	0	0	0	0	0	0	0	0	0	0	0	0	0	0	0	0	0	0	14	0	0	0	0	0	0	0	0	0	0	0	0	0
OTU_2264	NA	NA	NA	NA	NA	NA	0	0	0	0	0	0	0	0	0	0	0	0	0	0	0	0	0	0	0	0	0	0	0	0	0	0	0	0	0	0	0	0	0	0	0	0	0	0	0	11	0	0	0
OTU_2265	NA	NA	NA	NA	NA	NA	0	0	0	0	0	0	0	0	0	0	0	0	0	0	0	0	0	0	0	0	0	0	0	0	0	0	0	0	0	0	0	0	0	0	0	0	0	0	0	0	0	0	0
OTU_2266	NA	NA	NA	NA	NA	NA	0	0	0	0	0	0	0	0	0	0	1	7	0	0	0	0	0	0	0	0	0	0	0	0	0	0	0	1	0	0	0	0	0	0	0	0	0	0	0	0	0	0	0
OTU_2267	NA	NA	NA	NA	NA	NA	0	0	0	0	0	0	0	0	0	0	0	0	0	0	0	0	0	0	0	0	0	0	0	0	0	0	0	0	0	0	0	0	0	0	0	0	0	0	0	0	0	0	0
OTU_2268	Firmicutes	Clostridia	Clostridiales	Ruminococcaceae	NA	NA	0	0	0	0	0	0	0	0	0	0	0	0	0	0	0	0	0	0	0	0	0	0	0	0	2	0	0	0	0	0	0	0	0	0	0	0	0	1	7	0	0	0	0
OTU_2269	NA	NA	NA	NA	NA	NA	0	0	0	0	0	0	0	0	0	0	0	0	0	0	0	0	0	0	0	0	0	0	0	0	0	0	0	0	0	0	0	0	0	0	0	0	0	0	0	0	0	0	0
OTU_227	Firmicutes	Clostridia	Clostridiales	Christensenellaceae	Christensenellaceae R-7 group	NA	0	0	0	0	0	0	0	0	0	0	0	0	0	3	0	0	0	0	0	0	0	0	0	7	1080	0	0	0	0	0	0	0	0	200	232	52	1	0	0	0	0	0	0
OTU_2270	Firmicutes	Clostridia	Clostridiales	Ruminococcaceae	Ruminococcaceae UCG-NANA9	NA	0	0	0	0	0	0	0	0	0	2	1	0	0	0	0	0	1	0	0	0	0	0	1	0	0	0	0	0	0	0	0	0	0	0	5	1	0	0	0	0	0	0	0
OTU_2271	NA	NA	NA	NA	NA	NA	0	0	0	0	0	0	0	2	0	0	0	0	0	1	0	0	0	0	0	0	0	0	0	0	0	0	0	0	0	0	1	0	0	8	1	3	3	0	0	0	0	0	0
OTU_2272	Firmicutes	Clostridia	Clostridiales	Ruminococcaceae	[Eubacterium] coprostanoligenes group	NA	0	0	0	0	0	0	0	0	0	0	0	0	0	0	0	0	0	0	0	0	0	0	0	0	0	5	0	0	0	0	0	0	0	0	0	0	0	436	1335	13	0	0	0
OTU_2273	NA	NA	NA	NA	NA	NA	0	0	0	0	0	0	0	0	0	0	0	0	0	0	0	0	0	0	0	0	0	0	0	0	0	0	0	0	0	0	0	0	0	0	0	0	0	0	0	0	6	6	1
OTU_2274	NA	NA	NA	NA	NA	NA	0	0	0	0	0	0	0	0	0	0	0	0	0	0	0	0	0	12	0	0	0	0	0	0	0	0	0	0	0	0	0	0	0	0	0	0	0	0	0	0	0	0	0
OTU_2275	NA	NA	NA	NA	NA	NA	0	0	0	0	0	0	0	0	0	0	0	0	0	0	0	0	0	0	0	0	0	0	0	0	0	0	0	0	0	0	0	0	0	0	0	0	0	0	9	0	0	0	0
OTU_2276	NA	NA	NA	NA	NA	NA	0	0	0	0	0	0	0	0	0	0	0	0	0	0	0	14	7	0	0	0	0	0	0	0	0	0	0	0	0	0	0	0	0	0	0	0	0	0	0	0	0	0	0
OTU_2279	NA	NA	NA	NA	NA	NA	0	0	0	0	0	0	0	1	4	0	0	0	0	0	0	0	0	0	0	0	0	0	1	0	0	3	0	0	1	0	0	0	0	0	0	0	0	0	0	0	0	0	0
OTU_228	Bacteroidetes	Bacteroidia	Bacteroidales	Dysgonomonadaceae	Dysgonomonas	bacterium NLAE-zl-C417	0	0	0	0	0	0	0	0	0	0	0	0	0	0	0	0	0	0	0	0	0	0	0	0	0	0	1	0	0	0	0	0	0	0	0	0	2	0	0	2	0	1	0
OTU_2280	Bacteroidetes	Bacteroidia	Bacteroidales	Prevotellaceae	Prevotella 9	NA	0	0	0	0	0	0	0	0	0	0	0	0	1	0	0	0	0	0	0	0	0	0	0	46	0	0	0	0	0	1	1	0	0	0	0	0	0	0	0	0	0	0	0
OTU_2281	NA	NA	NA	NA	NA	NA	0	0	0	0	0	0	0	0	0	2	1	0	17	0	0	3	7	0	0	0	0	0	0	0	0	0	0	0	0	0	0	0	0	0	0	0	0	0	0	0	0	0	0
OTU_2282	Cyanobacteria	Melainabacteria	Gastranaerophilales	NA	NA	NA	0	0	0	0	0	0	0	0	0	0	0	0	0	0	0	0	0	0	0	0	0	0	0	0	0	0	0	0	0	1	0	0	0	0	0	0	0	0	0	0	0	0	0
OTU_2284	NA	NA	NA	NA	NA	NA	0	0	0	0	0	0	0	0	0	0	0	0	0	0	0	0	0	0	0	0	0	0	0	0	0	0	0	0	0	0	0	0	0	0	0	0	0	0	0	0	0	0	0
OTU_2285	NA	NA	NA	NA	NA	NA	0	0	0	0	0	0	0	9	0	0	0	0	0	0	0	0	0	0	0	0	0	0	0	0	0	0	0	0	0	0	0	0	0	0	0	0	0	0	0	0	0	0	0
OTU_2286	NA	NA	NA	NA	NA	NA	0	0	0	0	0	0	0	0	0	0	0	0	14	0	0	0	0	2	0	0	0	0	0	12	0	0	0	5	0	0	2	3	1	16	0	0	0	0	0	0	0	0	0
OTU_2289	NA	NA	NA	NA	NA	NA	0	0	0	0	0	0	0	0	0	1	15	1	0	0	0	0	0	0	0	0	0	0	0	0	0	0	0	0	0	0	0	0	0	0	0	0	0	0	0	0	0	0	0
OTU_2290	Actinobacteria	Actinobacteria	Bifidobacteriales	Bifidobacteriaceae	Bifidobacterium	Bifidobacterium sp.	0	0	0	0	0	0	0	0	0	0	0	0	0	0	0	0	0	0	0	0	0	0	0	0	0	0	0	0	0	0	0	0	0	0	0	0	0	0	0	0	0	0	0
OTU_2292	Proteobacteria	Deltaproteobacteria	Bdellovibrionales	Bdellovibrionaceae	Bdellovibrio	NA	0	0	0	0	0	0	0	0	0	0	0	0	0	0	0	0	0	0	0	0	0	0	0	0	0	0	0	0	0	0	0	0	0	0	0	0	0	0	0	0	0	0	0
OTU_2296	NA	NA	NA	NA	NA	NA	0	0	0	0	0	0	0	0	0	0	0	0	1	0	0	3	7	0	0	0	0	0	0	0	0	0	0	0	0	0	0	0	0	0	0	0	0	3	0	0	0	0	0
OTU_2297	NA	NA	NA	NA	NA	NA	0	0	0	0	0	0	0	0	0	0	0	0	0	0	0	0	0	0	0	0	0	0	0	0	0	0	0	0	0	0	0	0	0	0	0	0	0	0	0	0	0	0	0
OTU_2298	NA	NA	NA	NA	NA	NA	0	0	0	0	0	0	0	1	0	0	0	0	0	0	0	0	0	1	0	0	1	0	0	0	0	0	0	0	8	6	0	0	0	0	0	0	0	0	0	0	0	0	0
OTU_2299	NA	NA	NA	NA	NA	NA	0	0	0	0	0	0	0	0	0	0	0	0	0	0	0	0	0	0	0	0	0	0	0	0	0	0	0	0	0	5	0	0	0	0	0	0	0	0	0	0	0	0	0
OTU_230	Firmicutes	Clostridia	Clostridiales	Lachnospiraceae	[Eubacterium] hallii group	NA	0	0	0	0	0	0	0	0	0	0	0	0	0	0	0	0	0	0	0	0	0	0	0	0	0	0	22	0	0	0	0	0	0	1425	0	0	0	0	0	0	0	0	0
OTU_2301	Planctomycetes	Planctomycetacia	Planctomycetales	NA	NA	NA	0	0	0	0	0	0	0	0	0	0	0	0	0	0	0	0	0	0	0	0	0	0	0	0	0	0	0	0	0	4	0	0	0	0	0	0	0	0	0	0	0	0	0
OTU_2302	NA	NA	NA	NA	NA	NA	0	0	0	0	0	0	0	0	0	0	0	0	0	0	0	0	0	0	0	0	0	0	0	0	0	0	0	0	0	0	12	2	2	0	0	0	0	0	0	0	1	0	0
OTU_2303	NA	NA	NA	NA	NA	NA	0	0	0	0	0	0	0	4	0	0	0	0	0	0	0	0	0	0	2	12	1	0	0	0	0	0	0	0	0	0	0	0	0	0	0	0	0	0	0	0	0	0	0
OTU_2304	NA	NA	NA	NA	NA	NA	0	0	0	0	0	0	0	0	0	0	0	0	0	0	0	0	0	0	0	0	0	0	0	0	0	0	3	0	0	0	0	0	6	0	0	2	3	0	0	0	0	0	0
OTU_2306	Acidobacteria	Blastocatellia (Subgroup 4)	Blastocatellales	Blastocatellaceae	Stenotrophobacter	NA	0	0	0	0	0	0	0	0	0	0	0	0	0	0	0	0	0	0	0	0	0	0	0	0	0	0	0	0	0	0	0	0	0	0	0	0	0	0	0	8	0	0	0
OTU_2307	NA	NA	NA	NA	NA	NA	0	0	0	0	0	0	0	0	0	0	0	0	0	0	0	0	0	0	0	0	0	0	0	0	0	0	2	1	0	0	0	0	0	11	0	1	0	0	0	0	0	0	0
OTU_2308	Verrucomicrobia	Verrucomicrobiae	Opitutales	Opitutaceae	Opitutus	metagenome	0	0	0	0	0	0	0	0	0	0	0	0	0	0	0	0	0	0	0	0	0	0	0	0	0	0	0	0	0	7	0	0	0	0	0	0	0	0	0	0	0	0	0
OTU_2309	NA	NA	NA	NA	NA	NA	0	0	0	0	0	0	0	0	1	3	0	5	1	6	0	5	9	0	1	0	3	3	1	0	0	1	0	0	0	7	0	0	0	11	2	6	5	0	0	0	0	1	0
OTU_2310	NA	NA	NA	NA	NA	NA	0	0	0	0	0	0	0	8	1	0	0	0	0	0	0	0	0	3	0	0	0	0	0	0	0	0	0	0	0	0	0	0	0	0	0	0	0	0	0	0	0	0	0
OTU_2312	Bacteroidetes	Bacteroidia	Chitinophagales	Chitinophagaceae	Ferruginibacter	NA	0	0	0	0	0	0	0	0	0	0	0	0	0	0	0	0	0	0	0	0	0	0	0	0	0	0	0	0	0	3	0	0	0	0	0	0	0	0	0	0	0	0	0
OTU_2313	NA	NA	NA	NA	NA	NA	0	0	0	0	0	0	0	0	0	0	0	0	0	0	0	0	0	4	0	0	0	0	0	0	0	0	0	0	0	0	0	0	0	0	0	0	0	3	21	1	0	0	0
OTU_2314	Bacteroidetes	Bacteroidia	Bacteroidales	Prevotellaceae	Prevotella	Prevotella nigrescens	0	0	0	0	0	0	0	0	0	0	0	1	0	0	0	0	0	0	0	0	0	0	0	0	0	0	0	0	0	0	0	0	0	0	0	0	0	0	0	0	0	0	0
OTU_2315	Firmicutes	Clostridia	Clostridiales	Ruminococcaceae	Candidatus Soleaferrea	Candidatus Soleaferrea massiliensis	0	0	0	0	0	0	0	0	0	0	0	0	0	0	0	1	0	0	0	0	2	0	0	0	6	0	0	0	0	0	0	0	0	0	0	0	0	0	0	0	0	0	0
OTU_2316	NA	NA	NA	NA	NA	NA	0	0	0	0	0	0	0	0	0	0	0	5	0	0	0	0	0	3	0	0	0	0	0	2	0	0	0	0	0	0	0	1	11	0	0	2	0	0	1	0	0	0	0
OTU_2318	NA	NA	NA	NA	NA	NA	0	0	0	0	0	0	0	0	0	2	0	0	0	0	0	0	0	0	0	0	0	0	0	0	0	0	0	0	3	4	7	2	0	0	1	2	0	0	0	0	0	0	0
OTU_2319	NA	NA	NA	NA	NA	NA	0	0	0	0	0	0	0	0	0	0	0	0	0	0	0	0	0	3	0	0	0	0	1	0	0	1	0	0	8	0	0	0	0	1	0	1	0	0	0	0	0	0	0
OTU_232	Firmicutes	Clostridia	Clostridiales	Lachnospiraceae	Sellimonas	Lachnoclostridium phocaeense	0	0	0	0	0	0	0	17	90	22	2	2	3	1	2	27	19	3	0	0	185	0	34	0	6	0	443	0	0	0	8	18	34	1	0	3	0	0	3	1	92	1342	834
OTU_2320	NA	NA	NA	NA	NA	NA	0	0	0	0	0	0	0	0	0	1	0	0	0	0	0	0	1	0	1	0	1	0	1	0	0	0	0	0	0	0	0	0	0	0	0	0	3	0	0	0	0	0	0
OTU_2321	NA	NA	NA	NA	NA	NA	0	0	0	0	0	0	0	0	0	0	0	0	0	0	0	0	0	0	0	0	0	0	0	0	0	0	0	0	0	0	0	0	0	0	0	0	0	0	0	0	0	0	0
OTU_2322	NA	NA	NA	NA	NA	NA	0	0	0	0	0	0	0	0	0	0	0	0	3	0	2	0	0	0	0	0	0	2	0	0	0	0	0	0	0	4	0	0	0	0	0	0	1	0	0	0	0	0	0
OTU_2324	NA	NA	NA	NA	NA	NA	0	0	0	0	0	0	0	0	0	0	0	0	0	3	0	0	0	0	0	0	0	0	0	0	0	0	0	0	0	0	0	0	0	9	1	2	7	0	0	0	0	0	0
OTU_2329	Bacteroidetes	Bacteroidia	Bacteroidales	Rikenellaceae	Rikenellaceae RC9 gut group	NA	0	0	0	0	0	0	0	0	0	0	0	0	0	0	0	0	0	0	0	0	0	0	0	0	0	0	0	0	0	0	0	0	0	0	4	2	2	0	0	0	0	0	0
OTU_2334	Proteobacteria	Gammaproteobacteria	Betaproteobacteriales	Burkholderiaceae	Burkholderia-Caballeronia-Paraburkholderia	NA	0	0	0	0	0	0	0	0	0	0	0	1	0	0	0	0	0	0	0	0	0	0	0	0	0	0	0	0	1	1	0	0	0	0	0	0	0	0	0	1	0	0	0
OTU_2335	NA	NA	NA	NA	NA	NA	0	0	0	0	0	0	0	0	0	0	0	0	0	0	0	1	0	0	0	0	0	0	0	0	0	0	0	0	0	0	0	0	3	0	0	0	0	0	0	0	11	10	1
OTU_2337	Planctomycetes	Planctomycetacia	Gemmatales	Gemmataceae	Gemmata	metagenome	0	0	0	0	0	0	0	0	0	0	0	0	0	0	0	0	0	0	0	0	0	0	0	0	0	0	0	0	0	6	0	0	0	0	0	0	0	0	0	0	0	0	0
OTU_2339	NA	NA	NA	NA	NA	NA	0	0	0	0	0	0	0	7	0	0	0	0	0	0	0	0	0	0	4	2	19	0	2	0	1	0	0	0	0	0	0	0	0	0	0	0	0	0	0	0	0	12	1
OTU_2340	NA	NA	NA	NA	NA	NA	0	0	0	0	0	0	0	0	0	0	0	0	0	0	0	0	0	0	0	0	0	0	0	0	0	2	0	0	0	0	0	0	0	1	0	3	11	0	0	0	0	0	0
OTU_2341	NA	NA	NA	NA	NA	NA	0	0	0	0	0	0	0	0	0	0	0	0	0	0	0	0	0	0	6	0	0	0	0	0	0	0	0	0	0	0	0	0	0	0	0	0	0	11	18	0	0	1	0
OTU_2344	Firmicutes	Clostridia	Clostridiales	Ruminococcaceae	Ruminococcaceae UCG-NANA5	NA	0	0	0	0	0	0	0	0	0	3	3	0	0	0	0	0	0	0	0	0	0	0	0	1	1	0	0	0	0	0	0	0	0	4	3	0	2	0	0	0	0	0	0
OTU_2345	NA	NA	NA	NA	NA	NA	0	0	0	0	0	0	0	1	0	0	0	0	0	0	1	0	0	0	2	0	0	0	0	0	0	0	0	0	0	0	1	0	0	2	1	0	0	0	0	0	0	2	1
OTU_2346	NA	NA	NA	NA	NA	NA	0	0	0	0	0	0	0	0	0	0	0	0	0	0	0	0	0	3	0	0	0	0	0	0	0	0	0	0	0	0	0	0	0	10	15	9	1	0	0	0	0	0	0
OTU_2347	NA	NA	NA	NA	NA	NA	0	0	0	0	0	0	0	0	0	0	0	0	0	0	0	0	0	0	0	0	0	0	0	0	0	0	0	0	0	0	0	0	0	0	0	0	0	0	0	0	0	0	0
OTU_2351	NA	NA	NA	NA	NA	NA	0	0	0	0	0	0	0	0	0	0	0	0	0	0	0	0	0	0	0	0	0	0	1	0	0	0	0	0	0	0	0	0	0	0	0	0	0	0	0	0	0	0	0
OTU_2352	NA	NA	NA	NA	NA	NA	0	0	0	0	0	0	0	0	0	0	0	0	0	0	0	0	0	0	0	0	0	0	0	0	0	0	0	0	0	0	0	0	0	0	0	0	0	0	0	0	0	0	0
OTU_2355	Ciliophora	Cyrtophoria	NA	NA	NA	NA	0	0	0	0	0	0	0	0	0	0	0	0	0	0	0	0	0	0	0	0	0	0	0	0	0	0	0	0	0	17	0	0	0	0	0	0	0	0	0	0	0	0	0
OTU_2358	NA	NA	NA	NA	NA	NA	0	0	0	0	0	0	0	0	0	0	0	0	0	0	0	0	0	0	9	6	0	0	0	0	0	0	0	0	0	0	0	0	0	0	0	0	0	0	0	0	2	2	9
OTU_2359	NA	NA	NA	NA	NA	NA	0	0	0	0	0	0	0	0	0	0	0	0	4	1	0	0	0	0	0	0	0	1	0	0	0	0	0	0	0	1	0	0	0	2	3	3	0	0	0	0	0	0	0
OTU_236	Firmicutes	Clostridia	Clostridiales	Christensenellaceae	Christensenellaceae R-7 group	NA	0	0	0	0	0	0	0	8	0	8	6	3	130	0	0	82	18	0	0	0	10	0	48	0	7	8	19	1	43	152	47	5	0	16	38	79	40	4	16	0	139	240	67
OTU_2360	NA	NA	NA	NA	NA	NA	0	0	0	0	0	0	0	0	0	0	0	0	0	0	0	0	0	0	0	0	0	0	0	0	0	0	0	0	0	3	0	0	1	0	0	0	3	2	0	0	0	0	0
OTU_2361	NA	NA	NA	NA	NA	NA	0	0	0	0	0	0	0	0	0	0	0	0	0	0	0	0	0	0	0	0	0	0	0	0	0	0	3	0	0	0	2	0	1	0	0	1	1	1	23	0	0	0	0
OTU_2363	NA	NA	NA	NA	NA	NA	0	0	0	0	0	0	0	0	0	0	0	0	26	0	0	0	0	0	0	0	0	0	0	0	0	0	0	0	0	0	0	0	0	0	0	0	0	0	0	0	0	0	0
OTU_2364	FCPU426	NA	NA	NA	NA	NA	0	0	0	0	0	0	0	0	0	0	0	0	0	0	0	0	0	0	0	0	0	0	0	0	0	0	0	0	0	0	0	0	0	0	0	0	0	0	0	0	0	0	0
OTU_2365	NA	NA	NA	NA	NA	NA	0	0	0	0	0	0	0	0	0	1	0	15	0	0	0	0	0	0	0	0	0	0	0	0	0	0	0	0	0	0	0	0	0	0	0	0	0	0	0	0	0	0	0
OTU_2366	Proteobacteria	Alphaproteobacteria	Acetobacterales	Acetobacteraceae	Paracraurococcus	Paracraurococcus ruber	0	0	0	0	0	0	0	0	0	0	0	0	0	0	0	0	0	0	0	0	0	0	0	0	0	0	0	0	0	0	0	0	0	0	1	0	0	0	0	10	0	0	0
OTU_2367	NA	NA	NA	NA	NA	NA	0	0	0	0	0	0	0	0	0	0	0	0	0	5	0	0	0	0	0	0	0	0	0	0	0	2	0	0	0	0	0	0	0	7	0	0	0	0	0	0	0	0	0
OTU_2368	NA	NA	NA	NA	NA	NA	0	0	0	0	0	0	0	0	0	0	0	0	0	0	0	0	0	0	0	0	9	0	0	0	0	0	0	0	0	0	0	0	0	0	0	0	0	0	0	0	0	0	0
OTU_2369	Actinobacteria	Actinobacteria	Micrococcales	Dermabacteraceae	Brachybacterium	Brachybacterium paraconglomeratum	0	0	0	0	0	0	0	0	0	0	0	0	0	0	0	0	0	0	0	0	0	0	0	0	0	0	0	0	0	0	0	0	0	0	0	0	0	0	0	0	0	0	0
OTU_237	Firmicutes	Erysipelotrichia	Erysipelotrichales	Erysipelotrichaceae	Coprobacillus	Coprobacillus cateniformis	0	0	0	0	0	0	0	8	0	0	0	0	6	1	0	0	1	0	0	0	8	49	8	0	0	3	0	0	32	87	240	7	1	0	0	1	0	1	0	0	0	0	0
OTU_2370	Chloroflexi	Anaerolineae	NA	NA	NA	NA	0	0	0	0	0	0	0	0	0	0	0	0	0	0	0	0	0	0	0	0	0	0	0	0	0	0	0	0	0	8	0	0	0	0	0	0	0	0	0	0	0	0	0
OTU_2371	NA	NA	NA	NA	NA	NA	0	0	0	0	0	0	0	0	0	0	0	0	0	0	0	0	0	0	0	0	0	0	0	0	0	0	0	0	0	0	0	0	0	0	0	0	0	1	13	1	0	1	2
OTU_2372	NA	NA	NA	NA	NA	NA	0	0	0	0	0	0	0	0	0	0	0	0	5	0	0	0	0	0	0	0	0	1	0	0	0	0	0	0	0	0	0	0	0	0	0	0	0	0	0	0	0	0	0
OTU_2373	NA	NA	NA	NA	NA	NA	0	0	0	0	0	0	0	0	0	0	0	0	1	18	0	3	7	0	0	0	0	0	0	9	5	0	0	0	3	23	0	0	0	4	3	10	23	0	0	0	0	0	0
OTU_2374	Actinobacteria	Coriobacteriia	Coriobacteriales	Eggerthellaceae	Gordonibacter	Gordonibacter urolithinfaciens	0	0	0	0	0	0	0	1	0	3	1	0	0	0	0	0	0	0	1	2	0	0	1	0	0	0	0	0	0	0	0	1	0	0	0	0	0	0	0	0	0	0	0
OTU_2378	Chloroflexi	Anaerolineae	SBR1NA31	A4b	NA	NA	0	0	0	0	0	0	0	0	0	0	0	0	0	0	0	0	0	0	0	0	0	0	0	0	0	0	0	0	0	0	0	0	0	0	0	0	0	0	0	8	0	0	0
OTU_238	NA	NA	NA	NA	NA	NA	0	0	0	0	0	0	0	0	0	3	0	0	0	20	0	0	0	0	0	0	52	0	0	34	0	2	0	0	0	31	0	0	0	438	14	190	470	627	13	14	0	0	0
OTU_2380	Patescibacteria	Saccharimonadia	Saccharimonadales	Saccharimonadaceae	NA	NA	0	0	0	0	0	0	0	0	0	0	0	0	0	0	0	0	0	0	0	0	0	0	0	0	0	0	0	0	0	0	0	0	0	0	0	0	0	1	12	4	4	0	1
OTU_2381	NA	NA	NA	NA	NA	NA	0	0	0	0	0	0	0	3	0	0	0	0	0	0	0	0	0	0	0	0	0	0	0	0	0	0	0	0	0	0	0	0	0	0	0	0	0	0	0	0	0	0	0
OTU_2383	NA	NA	NA	NA	NA	NA	0	0	0	0	0	0	0	0	0	0	0	0	0	0	0	0	0	0	0	0	0	0	0	0	0	0	0	0	0	0	0	0	0	0	0	6	0	0	0	0	0	0	0
OTU_2384	NA	NA	NA	NA	NA	NA	0	0	0	0	0	0	0	0	0	0	0	0	5	0	0	0	0	0	0	0	0	2	0	0	0	0	0	0	0	3	0	0	0	0	0	0	0	0	0	0	0	0	0
OTU_2385	NA	NA	NA	NA	NA	NA	0	0	0	0	0	0	0	0	0	0	0	0	0	0	0	0	0	0	0	0	0	0	0	0	0	0	11	0	0	0	0	0	0	0	0	0	0	0	0	0	0	0	0
OTU_2386	NA	NA	NA	NA	NA	NA	0	0	0	0	0	0	0	0	0	0	0	0	0	0	0	0	0	5	0	2	0	0	0	0	0	0	0	0	0	0	0	0	0	0	0	0	0	0	0	0	0	0	0
OTU_2387	NA	NA	NA	NA	NA	NA	0	0	0	0	0	0	0	0	0	0	0	0	0	0	0	0	0	0	0	0	0	0	0	0	0	0	0	0	0	0	0	0	0	0	0	0	0	1	11	0	0	0	0
OTU_2388	Proteobacteria	Deltaproteobacteria	Bdellovibrionales	Bacteriovoracaceae	NA	NA	0	0	0	0	0	0	0	0	0	0	0	0	0	0	0	0	0	0	0	0	0	0	0	0	0	0	0	0	0	0	0	0	0	0	0	0	0	0	0	0	0	0	0
OTU_2389	NA	NA	NA	NA	NA	NA	0	0	0	0	0	0	0	0	0	0	0	0	0	0	0	0	0	0	0	0	0	0	0	0	0	0	0	0	0	0	0	0	0	0	0	0	0	0	0	2	0	0	0
OTU_2395	NA	NA	NA	NA	NA	NA	0	0	0	0	0	0	0	0	0	0	0	0	0	3	0	0	0	0	0	0	0	0	0	0	0	0	0	0	0	0	0	0	0	0	1	1	0	2	0	0	0	0	0
OTU_2396	Firmicutes	Clostridia	Clostridiales	Ruminococcaceae	Ethanoligenens	NA	0	0	0	0	0	0	0	0	0	0	0	0	0	0	0	0	0	0	0	0	0	0	0	0	0	0	0	0	0	0	0	0	0	0	0	0	0	0	0	0	0	0	0
OTU_2399	Proteobacteria	NA	NA	NA	NA	NA	0	0	0	0	0	0	0	0	0	0	0	3	0	0	0	0	0	0	0	0	0	0	0	0	0	0	0	0	0	3	0	0	0	0	0	0	0	0	0	0	0	0	0
OTU_2402	NA	NA	NA	NA	NA	NA	0	0	0	0	0	0	0	0	0	0	0	0	0	2	0	0	2	0	0	0	0	2	0	0	0	0	0	0	0	0	1	0	0	1	0	1	0	1	0	0	0	1	0
OTU_2403	Bacteroidetes	Bacteroidia	Bacteroidales	Prevotellaceae	Prevotella 7	Prevotella multisaccharivorax	0	0	0	0	0	0	0	0	17	0	0	0	0	0	0	0	0	0	0	0	0	0	0	0	0	0	0	0	0	0	0	0	0	0	0	0	0	0	0	0	0	0	0
OTU_2408	Firmicutes	Bacilli	Lactobacillales	Leuconostocaceae	Leuconostoc	Leuconostoc gelidum subsp. gasicomitatum	0	0	0	0	0	0	0	0	0	0	0	0	0	0	0	0	0	0	4	1	1	0	0	0	0	0	0	0	0	0	1	0	0	0	0	0	0	0	1	0	0	0	0
OTU_2409	NA	NA	NA	NA	NA	NA	0	0	0	0	0	0	0	0	0	0	0	0	0	0	0	0	0	0	0	0	0	0	0	0	0	0	0	0	0	0	0	0	0	0	0	0	0	0	0	0	0	0	0
OTU_2411	NA	NA	NA	NA	NA	NA	0	0	0	0	0	0	0	0	0	0	0	18	0	0	0	0	0	0	0	0	0	0	0	0	0	0	0	0	0	0	0	0	0	0	0	0	0	0	0	0	0	0	0
OTU_2412	Proteobacteria	Alphaproteobacteria	Acetobacterales	Acetobacteraceae	Rhodovastum	metagenome	0	0	0	0	0	0	0	0	0	0	0	0	0	0	0	0	0	0	0	0	0	0	0	0	0	0	0	0	0	9	0	0	0	0	0	0	0	0	0	0	0	0	0
OTU_2413	Firmicutes	Clostridia	Clostridiales	Ruminococcaceae	Ruminiclostridium	NA	0	0	0	0	0	0	0	0	0	0	0	0	3	0	0	0	0	0	0	0	9	0	0	0	1	0	2	0	0	0	0	0	0	0	0	0	0	0	0	0	0	0	0
OTU_2416	NA	NA	NA	NA	NA	NA	0	0	0	0	0	0	0	0	0	0	0	0	0	0	0	0	0	0	0	1	0	0	0	0	0	0	0	0	0	0	0	0	0	0	0	0	0	4	14	0	0	0	0
OTU_2417	Firmicutes	Clostridia	Clostridiales	Lachnospiraceae	NA	NA	0	0	0	0	0	0	0	1	0	0	0	0	0	0	0	0	0	0	0	0	0	0	0	0	7	0	0	0	0	0	0	0	0	0	0	0	0	0	0	0	0	0	0
OTU_242	Firmicutes	Erysipelotrichia	Erysipelotrichales	Erysipelotrichaceae	Firmicutes bacterium CAG:345	NA	0	0	0	0	0	0	0	0	0	291	756	176	0	0	0	0	0	0	0	0	0	0	0	0	0	1	0	1	0	0	0	0	0	0	0	0	0	0	0	0	1	0	0
OTU_2421	Bacteroidetes	Ignavibacteria	OPB56	uncultured Chlorobi bacterium	NA	NA	0	0	0	0	0	0	0	0	0	0	0	0	0	0	0	0	0	0	0	0	0	0	0	0	0	0	0	0	0	0	0	0	0	0	0	0	0	0	0	0	0	0	0
OTU_2422	NA	NA	NA	NA	NA	NA	0	0	0	0	0	0	0	0	0	0	0	0	0	2	0	0	0	0	0	0	0	2	0	0	1	4	0	0	1	0	0	0	0	0	0	0	0	0	0	0	0	1	2
OTU_2424	NA	NA	NA	NA	NA	NA	0	0	0	0	0	0	0	0	0	0	0	15	0	0	0	0	0	0	0	0	0	0	0	0	0	0	0	0	0	0	0	0	0	0	0	0	0	0	0	0	0	0	0
OTU_2426	Actinobacteria	Actinobacteria	Corynebacteriales	Nocardiaceae	Williamsia	Williamsia sp. BFE1J	0	0	0	0	0	0	0	0	0	0	0	0	0	0	0	0	0	0	0	0	0	0	0	0	0	0	0	0	0	0	0	0	0	0	0	0	0	0	0	0	0	0	0
OTU_2428	Proteobacteria	Alphaproteobacteria	Acetobacterales	Acetobacteraceae	Roseomonas	uncultured Roseomonas sp.	0	0	0	0	0	0	0	0	0	0	0	0	0	0	0	0	0	0	0	0	0	0	0	0	0	0	0	1	0	0	0	0	0	0	0	0	0	0	0	0	0	0	0
OTU_243	Bacteroidetes	Bacteroidia	Bacteroidales	Prevotellaceae	Alloprevotella	NA	0	0	0	0	0	0	0	0	0	0	0	0	0	0	0	0	0	0	0	0	0	0	0	0	0	0	0	0	0	0	0	0	0	0	0	0	0	0	0	3	0	0	0
OTU_2430	NA	NA	NA	NA	NA	NA	0	0	0	0	0	0	0	0	0	0	0	0	0	0	0	0	0	0	0	0	0	0	0	0	0	0	0	0	0	0	0	0	0	0	0	0	0	5	9	0	0	0	0
OTU_2431	Cyanobacteria	Oxyphotobacteria	Chloroplast	Trifolium repens (white clover)	NA	NA	0	0	0	0	0	0	0	0	34	0	0	0	0	0	0	0	0	0	0	0	0	0	0	0	0	0	0	0	0	0	0	0	0	0	0	0	0	0	0	0	0	0	0
OTU_2432	Bacteroidetes	Bacteroidia	Bacteroidales	Prevotellaceae	Prevotella 7	unidentified rumen bacterium 12-7	0	0	0	0	0	0	0	0	0	0	0	0	0	0	8	0	0	0	0	0	0	0	0	0	0	0	0	0	0	0	0	0	0	0	0	0	0	0	0	0	0	0	0
OTU_2433	Verrucomicrobia	Verrucomicrobiae	Verrucomicrobiales	Verrucomicrobiaceae	NA	NA	0	0	0	0	0	0	0	0	0	0	1	0	0	0	0	0	0	0	0	0	0	0	0	0	0	0	0	0	0	5	0	0	0	0	0	0	0	0	0	0	0	0	0
OTU_2434	NA	NA	NA	NA	NA	NA	0	0	0	0	0	0	0	0	0	0	0	0	0	0	0	0	0	4	1	0	0	0	0	2	0	0	0	0	0	0	0	0	0	0	0	0	0	0	4	0	0	0	0
OTU_2435	NA	NA	NA	NA	NA	NA	0	0	0	0	0	0	0	0	0	0	0	0	0	0	0	0	0	0	0	0	0	0	0	0	0	0	0	9	0	0	0	0	0	0	0	0	0	0	0	0	0	0	0
OTU_2436	Firmicutes	Clostridia	Clostridiales	Family XIII	[Eubacterium] brachy group	NA	0	0	0	0	0	0	0	1	0	0	0	0	0	0	0	0	0	0	0	0	0	0	0	0	7	0	0	0	0	0	0	0	0	0	0	0	0	0	0	0	0	0	0
OTU_2437	NA	NA	NA	NA	NA	NA	0	0	0	0	0	0	0	0	0	0	0	0	0	0	0	0	0	1	0	0	0	0	0	0	0	0	0	0	2	11	0	0	0	0	0	0	0	0	0	0	0	0	0
OTU_2438	NA	NA	NA	NA	NA	NA	0	0	0	0	0	0	0	0	0	0	1	12	0	0	0	0	0	0	0	0	0	0	0	0	0	0	0	0	0	0	0	0	0	0	0	0	0	0	0	0	0	0	0
OTU_2440	Proteobacteria	Deltaproteobacteria	NA	NA	NA	NA	0	0	0	0	0	0	0	0	0	0	0	0	0	0	0	0	0	0	0	0	0	0	0	0	0	0	0	0	0	0	0	0	0	0	0	0	0	0	0	6	0	0	0
OTU_2441	Firmicutes	Clostridia	Clostridiales	Ruminococcaceae	Ruminiclostridium 5	NA	0	0	0	0	0	0	0	0	0	0	0	0	0	0	0	0	0	0	0	0	0	0	1	0	2	0	0	0	0	3	0	0	0	0	0	0	0	0	3	0	0	0	0
OTU_2442	NA	NA	NA	NA	NA	NA	0	0	0	0	0	0	0	0	0	0	0	0	0	0	0	0	0	7	0	0	0	0	0	2	0	0	0	0	0	0	0	0	0	0	0	0	0	0	0	0	0	0	0
OTU_2443	Actinobacteria	Actinobacteria	Corynebacteriales	Dietziaceae	Dietzia	bacterium	0	0	0	0	0	0	0	0	0	0	0	0	0	0	0	0	0	0	0	0	0	0	0	0	0	0	0	0	0	1	0	0	0	0	0	0	0	0	0	7	0	0	0
OTU_2444	Proteobacteria	Deltaproteobacteria	Bradymonadales	NA	NA	NA	0	0	0	0	0	0	0	0	0	0	0	0	0	0	0	0	0	0	0	0	0	0	0	0	0	0	0	0	0	0	0	0	0	0	0	0	0	0	0	0	0	0	0
OTU_2446	NA	NA	NA	NA	NA	NA	0	0	0	0	0	0	0	0	0	0	0	0	0	0	0	0	0	0	0	0	0	0	0	0	0	0	0	0	0	0	0	0	0	1	6	7	2	0	0	0	0	0	0
OTU_2447	Firmicutes	Clostridia	Clostridiales	Ruminococcaceae	Oscillibacter	uncultured Oscillospira sp.	0	0	0	0	0	0	0	0	0	0	0	0	0	0	0	0	0	0	0	0	0	0	0	0	6	0	0	0	0	0	0	0	0	0	0	0	0	4	1	0	0	0	0
OTU_2448	NA	NA	NA	NA	NA	NA	0	0	0	0	0	0	0	0	0	0	0	0	0	0	0	0	0	0	4	1	0	0	0	12	0	0	0	0	0	0	0	0	0	0	0	0	0	0	0	0	0	0	0
OTU_2451	NA	NA	NA	NA	NA	NA	0	0	0	0	0	0	0	0	0	0	0	0	0	0	0	0	0	0	0	0	0	0	0	0	0	0	0	0	0	0	0	0	0	6	0	0	0	0	0	0	0	0	0
OTU_2452	NA	NA	NA	NA	NA	NA	0	0	0	0	0	0	0	11	0	0	0	0	0	9	0	0	0	0	0	0	0	0	0	0	0	0	0	0	4	7	2	0	0	0	0	0	0	1	0	0	0	0	0
OTU_2453	NA	NA	NA	NA	NA	NA	0	0	0	0	0	0	0	0	0	0	0	0	0	0	0	1	1	0	0	0	0	0	0	0	0	0	0	1	0	0	0	0	0	8	1	0	0	0	0	0	0	0	0
OTU_2455	Proteobacteria	Gammaproteobacteria	JG36-GS-52	uncultured gamma proteobacterium	NA	NA	0	0	0	0	0	0	0	0	0	0	0	0	0	0	0	0	0	0	0	0	0	0	0	0	0	0	0	0	0	0	0	0	0	0	0	0	0	0	0	6	0	0	0
OTU_2456	NA	NA	NA	NA	NA	NA	0	0	0	0	0	0	0	0	0	0	0	0	0	0	0	0	0	0	0	0	0	0	0	0	0	0	0	30	0	0	0	0	0	1	1	2	0	0	0	0	0	0	0
OTU_2457	NA	NA	NA	NA	NA	NA	0	0	0	0	0	0	0	0	0	0	0	0	0	0	0	0	0	0	0	0	0	0	0	0	1	0	0	0	0	0	10	0	0	0	0	0	0	0	0	0	0	0	0
OTU_2458	Bacteroidetes	Bacteroidia	Bacteroidales	Marinifilaceae	Butyricimonas	NA	0	0	0	0	0	0	0	0	0	0	0	0	0	0	0	0	0	0	0	0	0	0	0	0	0	0	0	0	0	0	0	0	0	0	0	0	0	0	0	0	0	0	0
OTU_2459	NA	NA	NA	NA	NA	NA	0	0	0	0	0	0	0	0	0	1	2	35	0	0	0	0	0	0	0	0	0	0	0	0	0	0	0	0	0	0	0	0	0	0	0	0	0	0	0	0	0	0	0
OTU_2460	NA	NA	NA	NA	NA	NA	0	0	0	0	0	0	0	0	0	0	0	0	0	0	0	0	0	0	0	0	0	0	0	0	0	0	0	0	0	14	0	0	0	0	0	0	0	0	0	0	0	0	0
OTU_2461	Chloroflexi	Anaerolineae	Caldilineales	Caldilineaceae	NA	NA	0	0	0	0	0	0	0	0	0	0	0	0	0	0	0	0	0	0	0	0	0	0	0	0	0	0	0	0	0	0	0	0	0	0	0	0	0	0	0	0	0	0	0
OTU_2463	NA	NA	NA	NA	NA	NA	0	0	0	0	0	0	0	0	0	0	2	13	0	0	0	0	0	0	0	0	0	0	0	0	0	0	0	0	0	0	0	0	0	0	0	0	0	0	0	0	0	0	0
OTU_2465	Proteobacteria	Alphaproteobacteria	Acetobacterales	Acetobacteraceae	Roseomonas	uncultured Roseomonas sp.	0	0	0	0	0	0	0	0	0	0	0	0	0	0	0	0	0	0	0	0	0	0	0	0	0	0	0	0	0	6	0	0	0	0	0	0	0	0	0	0	0	0	0
OTU_2466	Bacteroidetes	Bacteroidia	Bacteroidales	Rikenellaceae	NA	NA	0	0	0	0	0	0	0	0	0	0	0	0	0	0	0	0	0	0	0	0	4	0	0	0	6	0	0	0	0	0	0	0	0	0	0	0	0	0	0	0	0	0	0
OTU_2467	NA	NA	NA	NA	NA	NA	0	0	0	0	0	0	0	0	0	0	0	0	0	2	0	0	0	1	0	0	0	2	0	0	0	0	0	0	0	0	0	0	0	0	0	0	8	0	0	0	0	0	0
OTU_2469	Acidobacteria	Blastocatellia (Subgroup 4)	Pyrinomonadales	Pyrinomonadaceae	RB41	uncultured Acidobacteria bacterium	0	0	0	0	0	0	0	0	0	0	0	0	0	0	0	0	0	0	0	0	0	0	0	0	0	0	0	0	0	0	0	0	0	0	0	0	0	0	0	0	0	0	0
OTU_247	Firmicutes	Clostridia	Clostridiales	Christensenellaceae	Christensenella	Christensenella minuta	0	0	0	0	0	0	0	60	0	0	1	2	82	223	0	244	42	3	0	0	0	3	136	1	9	70	11	2	0	3	9	2	0	191	28	51	164	2	16	3	0	0	0
OTU_2471	NA	NA	NA	NA	NA	NA	0	0	0	0	0	0	0	0	0	0	0	0	0	0	0	0	0	0	2	11	0	0	0	0	0	0	0	0	0	0	0	0	0	0	0	0	0	0	0	0	0	0	0
OTU_2472	Verrucomicrobia	Verrucomicrobiae	Verrucomicrobiales	NA	NA	NA	0	0	0	0	0	0	0	0	0	0	0	0	0	0	0	0	0	0	0	0	0	0	0	0	0	0	0	0	0	0	0	0	0	0	0	0	0	0	0	0	0	0	0
OTU_2473	NA	NA	NA	NA	NA	NA	0	0	0	0	0	0	0	0	0	0	7	9	0	0	0	0	0	0	0	0	0	0	0	0	0	0	0	0	0	0	0	0	0	0	0	0	0	0	0	0	0	0	0
OTU_2474	NA	NA	NA	NA	NA	NA	0	0	0	0	0	0	0	0	0	0	0	0	0	0	0	0	0	9	8	0	0	0	0	1	0	0	1	0	0	0	0	0	0	0	0	0	0	2	7	0	0	0	0
OTU_2476	Firmicutes	Clostridia	Clostridiales	Clostridiaceae 1	Clostridium sensu stricto 12	NA	0	0	0	0	0	0	0	0	0	0	0	0	0	0	0	0	0	0	0	0	0	0	0	0	0	0	0	0	0	0	0	0	0	0	0	0	0	0	0	7	0	0	0
OTU_2478	Tenericutes	Mollicutes	Mollicutes RF39	NA	NA	NA	0	0	0	0	0	0	0	0	0	0	0	0	0	0	0	0	0	0	0	0	0	0	0	0	0	0	0	0	0	0	0	0	0	0	6	0	0	0	0	0	0	0	0
OTU_2479	NA	NA	NA	NA	NA	NA	0	0	0	0	0	0	0	8	6	0	0	0	11	0	0	0	0	0	0	0	0	0	0	0	0	0	0	0	0	0	0	0	0	1	0	0	0	0	0	0	0	0	0
OTU_248	Firmicutes	Clostridia	Clostridiales	Ruminococcaceae	Ruminococcaceae UCG-NA14	NA	0	0	0	0	0	0	0	1	0	1	1	0	0	185	0	0	0	0	0	0	130	0	0	0	54	0	0	0	8	879	0	0	0	2	12	0	2	0	0	0	0	0	0
OTU_2480	NA	NA	NA	NA	NA	NA	0	0	0	0	0	0	0	0	0	0	0	0	0	0	0	0	0	0	0	0	0	0	0	0	0	0	0	0	0	0	0	0	0	0	0	2	0	0	0	0	0	0	0
OTU_2481	Incertae Sedis	NA	NA	NA	NA	NA	0	0	0	0	0	0	0	1	29	0	0	0	0	0	0	0	0	0	0	0	0	0	0	0	0	0	0	0	0	0	0	0	0	0	0	0	0	0	0	0	0	0	0
OTU_2482	NA	NA	NA	NA	NA	NA	0	0	0	0	0	0	0	0	0	0	0	0	0	0	0	0	0	0	0	0	0	0	0	0	0	0	1	0	0	0	0	0	0	0	0	0	0	0	0	0	0	0	0
OTU_2483	NA	NA	NA	NA	NA	NA	0	0	0	0	0	0	0	0	0	0	0	7	0	0	0	0	0	0	0	0	0	0	0	0	0	0	0	0	0	0	0	0	0	0	0	1	0	0	0	0	0	0	0
OTU_2484	Proteobacteria	Deltaproteobacteria	Myxococcales	Haliangiaceae	Haliangium	NA	0	0	0	0	0	0	0	0	0	0	0	6	0	1	0	0	0	0	0	0	0	0	0	0	0	0	0	0	0	0	0	0	0	0	0	0	0	0	0	2	0	0	0
OTU_2485	Firmicutes	Clostridia	Clostridiales	Lachnospiraceae	Lachnospiraceae UCG-NANA8	NA	0	0	0	0	0	0	0	0	4	0	0	0	0	0	0	5	1	0	0	0	2	0	0	0	1	0	0	0	0	0	0	0	0	0	2	1	1	0	0	0	0	0	0
OTU_2487	NA	NA	NA	NA	NA	NA	0	0	0	0	0	0	0	0	0	0	0	0	0	0	0	3	0	0	0	0	0	0	0	0	7	0	0	0	0	0	0	0	0	0	0	0	0	0	0	0	0	0	0
OTU_2488	NA	NA	NA	NA	NA	NA	0	0	0	0	0	0	0	0	0	0	0	0	0	7	0	0	3	0	0	0	0	0	0	1	0	0	0	0	0	0	0	0	2	9	0	0	2	0	0	0	0	0	0
OTU_2489	NA	NA	NA	NA	NA	NA	0	0	0	0	0	0	0	0	0	0	0	0	0	0	0	0	0	8	0	0	0	0	0	2	0	0	0	0	0	0	0	0	0	0	0	0	0	0	0	0	0	0	0
OTU_249	Firmicutes	Clostridia	Clostridiales	Ruminococcaceae	Ruminiclostridium 5	NA	0	0	0	0	0	0	0	16	80	270	103	9	7	0	0	18	0	0	0	0	0	0	0	0	133	42	3	0	22	54	46	10	0	22	85	56	520	29	108	3	9	0	1
OTU_2490	NA	NA	NA	NA	NA	NA	0	0	0	0	0	0	0	6	0	0	0	1	1	2	0	0	0	1	0	1	0	0	0	0	0	3	0	0	2	2	3	1	0	0	0	0	0	0	0	0	0	0	0
OTU_2491	NA	NA	NA	NA	NA	NA	0	0	0	0	0	0	0	0	0	0	0	0	0	0	0	0	0	0	0	0	0	0	0	0	0	0	0	0	0	0	0	0	0	0	0	0	0	0	0	0	0	0	0
OTU_2493	NA	NA	NA	NA	NA	NA	0	0	0	0	0	0	0	0	0	0	0	0	0	12	0	0	0	0	0	0	0	0	0	1	0	0	0	0	0	0	0	0	0	0	0	0	0	0	0	0	0	0	0
OTU_2494	NA	NA	NA	NA	NA	NA	0	0	0	0	0	0	0	0	0	0	0	0	0	0	0	0	0	0	0	0	0	0	0	0	0	0	0	0	0	0	0	0	0	0	9	1	1	0	0	0	0	0	0
OTU_2496	NA	NA	NA	NA	NA	NA	0	0	0	0	0	0	0	1	1	0	0	0	0	6	0	0	0	1	0	0	0	0	0	0	0	1	0	0	0	0	1	0	0	0	0	0	0	0	1	0	0	0	0
OTU_2497	Bacteroidetes	Bacteroidia	Bacteroidales	Paludibacteraceae	NA	NA	0	0	0	0	0	0	0	0	0	0	0	0	0	0	0	0	0	0	0	0	0	0	0	0	0	0	0	0	0	6	0	0	0	0	0	0	0	0	0	0	0	0	0
OTU_2498	Patescibacteria	Parcubacteria	NA	NA	NA	NA	0	0	0	0	0	0	0	0	0	0	0	0	0	0	0	0	0	0	0	0	0	0	0	0	0	0	0	0	0	3	0	0	0	0	0	0	0	0	0	0	0	0	0
OTU_2499	Firmicutes	Clostridia	Clostridiales	Ruminococcaceae	NA	NA	0	0	0	0	0	0	0	0	0	0	0	0	0	0	0	0	0	0	0	0	0	0	0	0	0	0	0	0	0	0	0	0	0	0	0	0	0	3	4	0	0	0	0
OTU_250	Firmicutes	Clostridia	Clostridiales	Christensenellaceae	Christensenellaceae R-7 group	gut metagenome	0	0	0	0	0	0	0	13	21	0	0	0	0	0	1	17	10	0	0	0	0	0	0	0	1255	0	0	0	0	0	0	0	0	0	0	0	0	0	0	0	0	0	0
OTU_2500	Spirochaetes	Spirochaetia	Spirochaetales	Spirochaetaceae	Salinispira	metagenome	0	0	0	0	0	0	0	0	0	0	0	0	0	0	0	0	0	0	0	0	0	0	0	0	0	0	0	0	0	0	0	0	0	0	0	0	0	0	0	0	0	0	0
OTU_2501	NA	NA	NA	NA	NA	NA	0	0	0	0	0	0	0	16	1	0	0	0	0	0	0	0	0	0	0	0	0	0	0	0	0	0	0	0	0	0	0	0	0	0	0	0	0	0	0	0	0	0	0
OTU_2502	Firmicutes	Clostridia	Clostridiales	Ruminococcaceae	NA	NA	0	0	0	0	0	0	0	0	0	0	0	0	0	0	0	3	0	0	0	0	5	0	0	0	0	0	0	0	0	0	0	0	0	0	0	0	0	0	0	0	0	0	0
OTU_2503	Cyanobacteria	Oxyphotobacteria	Chloroplast	Chroomonas nordstedtii	NA	NA	0	0	0	0	0	0	0	0	0	0	0	0	0	0	0	0	0	0	0	0	0	0	0	0	0	0	0	0	0	22	0	0	0	0	0	0	0	0	0	0	0	0	0
OTU_2505	NA	NA	NA	NA	NA	NA	0	0	0	0	0	0	0	0	0	0	0	0	0	0	0	0	0	0	0	0	0	0	0	0	0	0	0	0	0	0	0	0	0	0	0	0	0	0	0	0	0	0	0
OTU_2506	NA	NA	NA	NA	NA	NA	0	0	0	0	0	0	0	0	0	0	0	0	0	8	0	1	0	0	0	0	0	0	0	0	0	0	0	0	0	0	0	0	0	0	0	0	0	0	0	0	0	0	0
OTU_2507	Firmicutes	Clostridia	Clostridiales	Lachnospiraceae	Coprococcus 1	NA	0	0	0	0	0	0	0	0	0	0	0	0	0	0	0	0	0	0	0	0	0	0	0	0	0	0	0	0	0	0	0	0	0	0	0	0	0	0	0	0	0	0	0
OTU_2508	NA	NA	NA	NA	NA	NA	0	0	0	0	0	0	0	0	0	0	0	0	0	0	0	0	0	0	0	0	0	0	0	0	0	0	0	0	0	0	0	0	0	0	0	0	0	0	0	0	0	0	0
OTU_2509	NA	NA	NA	NA	NA	NA	0	0	0	0	0	0	0	0	0	0	0	0	0	0	0	0	0	0	0	0	0	0	0	0	0	0	0	0	0	0	0	0	0	0	0	0	0	0	0	7	0	0	0
OTU_251	Bacteroidetes	Bacteroidia	Bacteroidales	NA	NA	NA	0	0	0	0	0	0	0	0	0	0	0	2107	0	0	0	0	0	0	0	0	0	0	0	0	0	0	0	0	0	0	0	0	0	2	1	0	0	0	0	0	0	0	0
OTU_2510	Firmicutes	Negativicutes	Selenomonadales	Veillonellaceae	Selenomonas 3	NA	0	0	0	0	0	0	0	0	0	0	0	0	0	0	0	0	0	0	0	0	0	0	0	0	3	0	0	0	0	0	0	0	0	0	0	0	0	0	3	0	0	0	0
OTU_2511	NA	NA	NA	NA	NA	NA	0	0	0	0	0	0	0	0	0	0	0	0	0	0	0	0	0	10	1	1	0	0	0	0	0	0	0	0	0	0	0	0	0	0	0	0	1	7	29	1	0	0	0
OTU_2512	NA	NA	NA	NA	NA	NA	0	0	0	0	0	0	0	0	0	0	0	0	0	0	0	0	0	0	0	0	0	0	0	8	0	0	0	0	0	0	0	0	0	0	0	0	0	0	0	0	0	0	0
OTU_2513	NA	NA	NA	NA	NA	NA	0	0	0	0	0	0	0	0	0	0	0	0	0	0	0	0	0	0	0	0	0	0	0	0	0	0	0	0	0	0	0	0	0	0	0	0	0	0	0	12	0	0	0
OTU_2514	NA	NA	NA	NA	NA	NA	0	0	0	0	0	0	0	0	0	8	3	0	0	0	0	0	0	3	0	0	0	0	0	0	3	0	0	0	0	0	0	0	0	0	0	0	0	0	0	0	0	0	0
OTU_2515	NA	NA	NA	NA	NA	NA	0	0	0	0	0	0	0	0	0	0	0	0	1	0	0	0	0	0	6	1	0	0	0	6	0	0	1	0	0	0	0	0	2	0	0	1	0	3	10	0	0	0	0
OTU_2516	Planctomycetes	Planctomycetacia	Gemmatales	Gemmataceae	Fimbriiglobus	NA	0	0	0	0	0	0	0	0	0	0	0	0	0	0	0	0	0	0	0	0	0	0	0	0	0	0	0	0	0	9	0	0	0	0	0	0	0	0	0	7	0	0	0
OTU_2519	NA	NA	NA	NA	NA	NA	0	0	0	0	0	0	0	0	0	0	0	0	0	0	0	0	0	28	0	0	0	0	0	0	0	0	0	0	0	0	0	0	0	0	0	0	0	2	5	0	0	0	0
OTU_2520	Firmicutes	Clostridia	Clostridiales	Ruminococcaceae	Ruminococcaceae UCG-NA1NA	NA	0	0	0	0	0	0	0	0	0	0	0	0	1	0	0	0	0	0	0	0	0	0	0	0	0	0	0	0	0	0	0	0	0	0	0	0	0	5	0	0	0	0	0
OTU_2521	NA	NA	NA	NA	NA	NA	0	0	0	0	0	0	0	0	0	0	0	0	0	0	0	0	2	1	0	0	0	0	0	0	0	0	1	0	0	0	0	0	0	4	0	0	1	0	0	0	0	0	0
OTU_2522	NA	NA	NA	NA	NA	NA	0	0	0	0	0	0	0	0	0	0	0	0	0	0	0	0	0	0	2	2	0	0	0	0	0	0	0	0	0	0	0	0	2	0	0	0	0	0	9	0	0	0	0
OTU_2523	NA	NA	NA	NA	NA	NA	0	0	0	0	0	0	0	2	10	0	0	0	0	0	0	0	0	0	0	0	0	0	0	0	2	0	0	0	0	0	0	0	0	0	0	0	0	0	0	0	0	0	0
OTU_2525	Bacteroidetes	Bacteroidia	Flavobacteriales	Flavobacteriaceae	Flavobacterium	Flavobacterium sp. ICM 1NA82	0	0	0	0	0	0	0	0	0	0	0	0	0	0	0	0	0	0	0	0	0	0	0	0	0	0	0	0	0	0	0	0	0	0	0	0	0	0	0	0	0	0	0
OTU_2527	Actinobacteria	Coriobacteriia	Coriobacteriales	Eggerthellaceae	NA	NA	0	0	0	0	0	0	0	1	0	9	3	0	0	0	0	0	0	0	0	0	0	0	0	0	0	0	0	0	0	0	0	0	0	0	0	0	0	0	0	0	0	0	0
OTU_253	Actinobacteria	Coriobacteriia	Coriobacteriales	Eggerthellaceae	Enterorhabdus	NA	0	0	0	0	0	0	0	0	0	237	378	85	0	5	0	0	0	0	0	0	0	0	0	29	196	15	0	0	9	231	0	0	0	56	41	25	22	0	0	0	0	0	0
OTU_2530	NA	NA	NA	NA	NA	NA	0	0	0	0	0	0	0	0	0	0	0	0	10	0	0	0	0	0	0	0	0	0	0	0	0	2	0	0	0	0	0	0	0	0	0	0	0	2	2	0	0	0	0
OTU_2531	NA	NA	NA	NA	NA	NA	0	0	0	0	0	0	0	0	0	1	0	0	6	0	0	0	1	0	0	0	0	0	0	0	0	1	0	0	0	0	0	0	0	0	0	0	0	0	0	0	0	0	0
OTU_2532	NA	NA	NA	NA	NA	NA	0	0	0	0	0	0	0	0	0	1	0	0	0	0	1	0	0	0	0	0	4	0	0	0	0	0	0	0	1	0	0	0	0	1	0	0	0	0	1	0	0	0	0
OTU_2533	Firmicutes	Clostridia	Clostridiales	Lachnospiraceae	Lachnospiraceae UCG-NANA8	NA	0	0	0	0	0	0	0	1	0	0	0	0	22	0	9	8	6	0	5	5	0	0	0	0	0	7	2	0	0	0	5	2	4	0	0	0	0	0	0	1	9	35	19
OTU_2534	NA	NA	NA	NA	NA	NA	0	0	0	0	0	0	0	0	0	0	0	0	0	0	0	0	0	2	0	0	0	0	0	0	0	0	0	0	0	0	0	0	0	5	6	4	10	0	0	0	0	0	0
OTU_2535	NA	NA	NA	NA	NA	NA	0	0	0	0	0	0	0	0	0	0	0	0	0	0	0	0	0	0	0	0	0	0	0	0	0	0	0	0	0	0	0	0	0	0	0	0	0	0	0	0	0	0	0
OTU_2536	Planctomycetes	Planctomycetacia	Gemmatales	Gemmataceae	Fimbriiglobus	NA	0	0	0	0	0	0	0	0	0	0	0	0	0	0	0	0	0	0	0	0	0	0	0	0	0	0	0	0	0	0	0	0	0	0	0	0	0	0	0	0	0	0	0
OTU_2537	NA	NA	NA	NA	NA	NA	0	0	0	0	0	0	0	0	0	0	0	0	0	0	0	0	0	0	0	1	0	0	0	1	0	0	0	0	0	0	0	0	1	0	0	1	1	2	6	0	0	0	0
OTU_2539	NA	NA	NA	NA	NA	NA	0	0	0	0	0	0	0	0	0	0	0	0	0	0	0	0	0	0	2	6	0	0	0	0	0	0	0	0	0	0	0	0	0	0	0	0	0	3	13	0	0	8	1
OTU_254	Firmicutes	Clostridia	Clostridiales	Lachnospiraceae	Lachnospira	NA	0	0	0	0	0	0	0	0	0	0	0	0	0	0	1265	0	0	0	0	0	0	0	0	0	0	0	0	0	0	0	0	0	0	0	0	0	0	0	0	0	0	0	0
OTU_2540	NA	NA	NA	NA	NA	NA	0	0	0	0	0	0	0	0	0	11	3	0	0	0	0	0	0	0	0	0	0	0	0	0	0	0	0	0	0	0	0	0	0	0	0	1	10	0	8	0	0	0	0
OTU_2541	NA	NA	NA	NA	NA	NA	0	0	0	0	0	0	0	0	0	0	0	0	0	0	0	0	0	0	0	0	0	0	0	0	0	0	0	0	0	0	0	0	0	0	0	0	0	0	0	0	0	0	0
OTU_2542	NA	NA	NA	NA	NA	NA	0	0	0	0	0	0	0	0	0	0	0	0	0	0	0	0	0	0	0	0	0	0	0	1	0	0	2	0	0	0	0	1	6	0	0	0	0	0	0	0	0	0	0
OTU_2543	NA	NA	NA	NA	NA	NA	0	0	0	0	0	0	0	0	0	0	4	5	0	0	0	0	0	0	0	0	0	0	0	0	0	0	0	0	0	0	0	0	0	0	0	0	0	0	0	0	0	0	0
OTU_2545	NA	NA	NA	NA	NA	NA	0	0	0	0	0	0	0	0	0	0	0	0	0	0	0	0	0	0	0	0	0	0	0	0	0	0	0	0	0	0	0	0	0	2	0	5	4	0	0	0	0	0	0
OTU_2548	NA	NA	NA	NA	NA	NA	0	0	0	0	0	0	0	0	0	0	0	0	0	0	0	0	0	0	0	0	0	0	0	6	0	0	0	0	0	0	0	0	0	0	0	0	0	0	0	0	0	0	0
OTU_2550	Firmicutes	Clostridia	Clostridiales	Ruminococcaceae	Ruminococcaceae UCG-NA13	NA	0	0	0	0	0	0	0	0	0	0	0	0	0	0	0	0	0	0	0	0	0	0	0	7	0	0	0	0	0	0	0	0	0	0	0	0	0	0	0	0	0	0	0
OTU_2551	NA	NA	NA	NA	NA	NA	0	0	0	0	0	0	0	0	0	0	0	0	0	0	0	0	0	0	0	0	0	0	0	0	0	0	0	0	0	0	0	0	0	0	0	0	0	2	7	2	0	2	0
OTU_2553	NA	NA	NA	NA	NA	NA	0	0	0	0	0	0	0	0	0	0	0	0	0	0	1	0	0	20	0	0	0	0	0	0	0	0	0	0	0	0	0	0	0	0	0	0	0	4	5	0	0	0	0
OTU_2555	NA	NA	NA	NA	NA	NA	0	0	0	0	0	0	0	0	0	0	0	0	0	1	0	0	0	0	0	0	0	0	0	0	0	0	0	0	0	0	0	0	0	0	0	0	0	0	0	0	0	0	0
OTU_2556	NA	NA	NA	NA	NA	NA	0	0	0	0	0	0	0	0	0	0	0	0	1	2	0	0	0	0	0	0	0	0	0	1	0	0	0	0	0	1	2	0	0	5	0	0	2	0	0	0	0	0	0
OTU_2557	NA	NA	NA	NA	NA	NA	0	0	0	0	0	0	0	0	0	0	0	0	0	0	0	0	0	0	0	0	0	0	0	0	0	0	0	0	0	0	0	0	0	0	0	0	0	0	0	0	0	0	0
OTU_2558	NA	NA	NA	NA	NA	NA	0	0	0	0	0	0	0	0	0	0	0	0	0	1	0	0	0	0	0	0	0	2	1	0	0	0	0	0	0	0	0	1	0	0	2	0	1	0	0	0	0	0	0
OTU_2559	NA	NA	NA	NA	NA	NA	0	0	0	0	0	0	0	0	0	0	0	0	0	0	0	0	0	0	0	0	0	0	0	0	0	0	0	0	0	0	0	0	0	6	8	2	2	0	0	0	0	0	0
OTU_256	Firmicutes	Clostridia	Clostridiales	Christensenellaceae	Christensenellaceae R-7 group	NA	0	0	0	0	0	0	0	0	0	0	0	0	0	1	0	0	0	0	0	0	0	0	0	0	0	64	0	0	0	18	0	0	0	0	2	0	0	918	179	18	0	0	0
OTU_2561	NA	NA	NA	NA	NA	NA	0	0	0	0	0	0	0	0	0	0	0	0	0	2	0	0	0	0	0	0	0	0	0	0	0	0	0	0	0	0	0	0	0	5	0	9	5	0	0	0	0	0	0
OTU_2563	NA	NA	NA	NA	NA	NA	0	0	0	0	0	0	0	0	0	0	0	0	0	0	0	0	0	0	0	0	0	0	0	0	0	0	0	0	0	0	0	0	0	0	0	0	0	0	0	0	0	0	0
OTU_2564	NA	NA	NA	NA	NA	NA	0	0	0	0	0	0	0	0	0	0	0	0	0	0	0	0	0	0	0	0	0	0	0	0	0	0	0	0	0	0	0	0	0	2	2	2	5	0	0	0	0	0	0
OTU_2565	NA	NA	NA	NA	NA	NA	0	0	0	0	0	0	0	0	0	0	0	0	0	0	0	0	0	0	0	0	0	0	0	0	0	0	0	0	0	0	0	0	0	0	0	0	0	1	7	0	0	0	0
OTU_2566	NA	NA	NA	NA	NA	NA	0	0	0	0	0	0	0	0	0	0	12	15	0	0	0	0	0	0	0	0	0	0	0	0	0	0	0	0	0	0	0	0	0	0	0	0	0	0	0	0	0	0	0
OTU_2567	NA	NA	NA	NA	NA	NA	0	0	0	0	0	0	0	0	0	0	0	0	2	0	0	0	0	0	0	0	0	0	0	1	0	0	0	0	0	3	0	0	2	0	0	0	0	0	0	0	0	3	2
OTU_257	NA	NA	NA	NA	NA	NA	0	0	0	0	0	0	0	0	0	0	0	0	0	0	0	0	0	0	0	0	0	0	0	0	0	0	0	0	0	0	0	1	0	0	0	0	0	0	0	0	0	0	0
OTU_2572	Verrucomicrobia	Verrucomicrobiae	Opitutales	Opitutaceae	NA	NA	0	0	0	0	0	0	0	0	0	0	0	0	0	0	0	0	0	0	0	0	0	0	0	0	0	0	0	0	0	1	0	0	0	0	0	0	0	0	0	0	0	0	0
OTU_2573	NA	NA	NA	NA	NA	NA	0	0	0	0	0	0	0	0	0	0	0	0	0	0	0	0	0	0	0	0	0	0	0	0	0	0	0	0	0	0	0	0	0	0	0	0	0	0	0	0	0	0	0
OTU_2574	NA	NA	NA	NA	NA	NA	0	0	0	0	0	0	0	0	0	0	0	0	0	0	0	0	0	10	0	0	0	0	0	5	0	0	0	0	0	0	0	0	0	0	0	0	0	0	0	0	0	0	0
OTU_2578	NA	NA	NA	NA	NA	NA	0	0	0	0	0	0	0	0	0	0	0	10	0	0	0	0	0	0	0	0	0	0	0	0	0	0	0	0	0	0	0	0	0	0	0	0	0	0	0	0	0	0	0
OTU_2580	NA	NA	NA	NA	NA	NA	0	0	0	0	0	0	0	0	0	0	0	0	0	0	0	0	0	0	1	1	0	0	0	0	0	0	0	0	5	1	3	0	0	0	0	0	0	0	0	0	0	0	0
OTU_2583	NA	NA	NA	NA	NA	NA	0	0	0	0	0	0	0	0	0	0	0	0	0	0	0	0	0	0	0	0	0	0	0	0	0	0	0	0	0	7	0	0	0	0	0	0	0	0	0	0	0	0	0
OTU_2585	NA	NA	NA	NA	NA	NA	0	0	0	0	0	0	0	0	0	0	0	0	0	0	0	0	0	0	0	0	0	0	0	18	0	0	0	0	0	0	0	0	0	0	0	0	0	0	0	0	0	0	0
OTU_2586	NA	NA	NA	NA	NA	NA	0	0	0	0	0	0	0	0	0	1	0	0	3	0	0	0	0	0	0	3	0	0	0	0	0	1	0	0	0	0	0	0	0	4	7	4	9	0	0	0	0	0	0
OTU_2587	NA	NA	NA	NA	NA	NA	0	0	0	0	0	0	0	0	0	0	0	11	0	0	0	0	0	0	0	0	0	0	0	0	0	0	0	0	0	0	0	0	0	0	0	0	0	0	0	0	0	0	0
OTU_2588	NA	NA	NA	NA	NA	NA	0	0	0	0	0	0	0	4	0	0	0	0	0	0	0	0	0	0	5	12	2	0	0	0	0	0	0	0	0	0	0	0	0	0	0	0	0	0	0	0	0	0	0
OTU_259	Proteobacteria	Deltaproteobacteria	Desulfovibrionales	Desulfovibrionaceae	NA	NA	0	0	0	0	0	0	0	0	0	0	0	0	0	0	0	0	0	0	0	0	1	0	0	357	0	0	0	0	0	0	0	0	0	203	5	167	622	0	0	0	0	0	0
OTU_2590	Planctomycetes	OM19NA	NA	NA	NA	NA	0	0	0	0	0	0	0	0	0	0	0	0	0	0	0	0	0	0	0	0	0	0	0	0	0	0	0	0	0	0	0	0	0	0	0	0	0	0	0	8	0	0	0
OTU_2591	NA	NA	NA	NA	NA	NA	0	0	0	0	0	0	0	0	0	0	0	0	0	8	0	0	0	1	1	0	0	0	0	0	0	0	0	0	6	5	0	0	0	0	0	0	0	0	0	0	0	0	0
OTU_2593	NA	NA	NA	NA	NA	NA	0	0	0	0	0	0	0	0	0	0	0	1	1	9	0	0	0	0	5	1	1	0	0	0	0	0	0	0	0	0	0	0	0	0	0	0	0	2	2	0	0	0	0
OTU_2594	NA	NA	NA	NA	NA	NA	0	0	0	0	0	0	0	2	1	0	0	0	5	0	0	0	0	0	0	0	0	0	0	0	0	0	0	0	0	0	0	0	0	0	0	0	0	0	0	0	0	0	0
OTU_2596	NA	NA	NA	NA	NA	NA	0	0	0	0	0	0	0	0	0	0	0	0	0	0	0	0	0	0	18	2	0	0	0	0	0	0	0	0	0	0	0	0	0	0	0	0	0	0	0	0	0	0	0
OTU_2599	NA	NA	NA	NA	NA	NA	0	0	0	0	0	0	0	0	0	0	0	0	0	0	0	0	0	0	0	0	0	0	0	0	0	0	0	0	0	0	0	0	0	0	0	0	0	0	9	0	0	0	0
OTU_260	Fusobacteria	Fusobacteriia	Fusobacteriales	Fusobacteriaceae	Fusobacterium	NA	0	0	0	0	0	0	0	0	0	1	1	1608	0	0	0	0	0	0	0	0	1	0	0	0	1	0	0	0	0	0	0	0	0	0	0	3	0	0	0	0	0	0	0
OTU_2600	NA	NA	NA	NA	NA	NA	0	0	0	0	0	0	0	0	0	0	0	0	0	0	0	0	0	2	0	0	0	0	0	0	0	0	0	0	0	0	0	0	0	0	0	2	4	0	0	0	0	0	0
OTU_2601	NA	NA	NA	NA	NA	NA	0	0	0	0	0	0	0	0	0	0	0	0	0	1	0	0	0	0	0	0	0	0	0	0	0	0	0	0	0	0	0	0	0	0	0	0	0	0	0	18	0	0	0
OTU_2603	NA	NA	NA	NA	NA	NA	0	0	0	0	0	0	0	0	0	0	0	0	10	0	0	0	0	0	0	0	0	0	0	0	0	0	0	0	1	0	0	0	0	1	1	5	1	5	5	0	0	0	0
OTU_2604	Proteobacteria	Gammaproteobacteria	PLTA13	NA	NA	NA	0	0	0	0	0	0	0	0	0	0	0	7	0	0	0	0	0	0	0	0	0	0	0	0	0	0	0	0	0	0	0	0	0	0	0	0	0	0	0	0	0	0	0
OTU_2605	Bacteroidetes	Bacteroidia	Chitinophagales	37-13	NA	NA	0	0	0	0	0	0	0	0	0	0	0	0	0	0	0	0	0	0	0	0	0	0	0	0	0	0	0	0	0	2	0	0	0	0	0	0	0	0	0	0	0	0	0
OTU_2606	Firmicutes	Clostridia	Clostridiales	Ruminococcaceae	NA	NA	0	0	0	0	0	0	0	0	0	0	0	0	0	0	0	0	0	0	0	0	1	0	0	0	0	0	0	0	0	0	0	0	0	0	0	0	0	1	7	0	0	0	0
OTU_2607	NA	NA	NA	NA	NA	NA	0	0	0	0	0	0	0	3	0	0	0	0	5	0	0	0	0	0	0	0	0	0	0	0	0	0	0	0	0	0	0	0	0	0	0	0	0	0	0	0	0	0	0
OTU_261	Firmicutes	Clostridia	Clostridiales	Lachnospiraceae	[Eubacterium] ventriosum group	NA	0	0	0	0	0	0	0	0	0	0	0	0	0	0	0	0	0	0	0	0	0	0	0	0	0	0	0	0	0	0	0	0	1	0	0	0	0	413	646	73	0	0	0
OTU_2612	Firmicutes	Clostridia	Clostridiales	Ruminococcaceae	Candidatus Soleaferrea	NA	0	0	0	0	0	0	0	0	0	3	2	0	0	0	0	3	0	0	0	0	0	0	0	0	1	0	0	0	0	0	0	0	0	0	0	0	0	0	0	0	0	0	0
OTU_2615	Firmicutes	Clostridia	Clostridiales	Ruminococcaceae	Ruminiclostridium 5	NA	0	0	0	0	0	0	0	0	1	0	0	0	0	0	0	0	2	0	0	0	0	0	0	0	8	0	0	0	0	0	0	0	0	0	0	0	0	0	0	0	0	0	0
OTU_2616	NA	NA	NA	NA	NA	NA	0	0	0	0	0	0	0	0	0	0	0	0	0	0	0	0	0	0	0	0	0	0	0	0	0	0	1	0	0	0	0	0	2	0	0	1	5	0	0	0	0	0	0
OTU_2618	NA	NA	NA	NA	NA	NA	0	0	0	0	0	0	0	1	1	0	0	0	9	0	0	0	0	0	0	0	0	0	0	0	0	0	0	0	0	0	0	0	0	0	0	0	0	0	0	0	0	0	0
OTU_2620	Bacteroidetes	Bacteroidia	Sphingobacteriales	Sphingobacteriaceae	Sphingobacterium	Sphingobacterium anhuiense	0	0	0	0	0	0	0	0	0	0	0	0	0	0	0	0	0	0	0	0	0	0	0	1	0	0	0	0	0	0	0	0	0	0	0	0	0	0	0	0	0	0	0
OTU_2621	Firmicutes	Clostridia	Clostridiales	Lachnospiraceae	Lachnoclostridium	NA	0	0	0	0	0	0	0	0	0	61	10	2	0	0	0	0	0	801	12	10	0	0	1	1	5	4	115	1	2	1	35	1	1	3	0	12	11	0	0	2	0	9	6
OTU_2622	NA	NA	NA	NA	NA	NA	0	0	0	0	0	0	0	0	0	0	0	0	0	9	0	0	0	0	0	0	0	0	0	0	0	0	0	0	0	0	0	0	0	0	0	0	0	0	0	0	0	0	0
OTU_2624	NA	NA	NA	NA	NA	NA	0	0	0	0	0	0	0	0	0	0	2	22	0	0	0	0	0	0	0	0	0	0	0	0	0	0	0	0	0	0	0	0	0	0	0	0	0	0	0	0	0	0	0
OTU_2625	NA	NA	NA	NA	NA	NA	0	0	0	0	0	0	0	5	0	0	0	0	0	2	0	0	0	0	0	1	0	0	0	0	0	3	0	0	0	0	4	2	0	0	0	0	0	0	0	0	0	0	0
OTU_2627	NA	NA	NA	NA	NA	NA	0	0	0	0	0	0	0	0	0	0	0	0	0	0	0	0	0	0	0	0	0	0	0	0	0	0	0	0	0	0	0	0	0	5	4	1	6	0	0	0	0	0	0
OTU_2628	NA	NA	NA	NA	NA	NA	0	0	0	0	0	0	0	0	0	0	0	0	0	0	0	0	0	0	0	0	0	0	0	0	0	0	0	0	0	2	0	0	0	0	0	0	0	0	0	8	0	0	0
OTU_2629	NA	NA	NA	NA	NA	NA	0	0	0	0	0	0	0	0	0	0	0	0	0	0	0	0	0	0	0	0	0	0	0	0	0	0	0	0	0	0	0	0	0	0	0	0	0	0	0	0	0	0	0
OTU_263	NA	NA	NA	NA	NA	NA	0	0	0	0	0	0	0	0	0	0	0	0	0	0	0	0	0	0	1	3	0	0	0	0	0	0	0	0	0	0	0	0	0	0	0	0	0	0	0	0	0	0	0
OTU_2630	NA	NA	NA	NA	NA	NA	0	0	0	0	0	0	0	0	0	3	0	0	0	0	0	0	0	0	0	0	0	0	0	0	0	0	0	0	0	0	0	0	0	6	1	2	3	0	0	0	0	0	0
OTU_2631	NA	NA	NA	NA	NA	NA	0	0	0	0	0	0	0	3	0	0	0	0	0	7	0	0	0	0	1	0	0	0	0	0	0	0	0	0	2	0	4	0	0	0	0	0	0	1	1	0	0	0	0
OTU_2632	NA	NA	NA	NA	NA	NA	0	0	0	0	0	0	0	8	0	0	0	0	1	0	0	0	0	0	0	0	0	0	0	0	0	1	0	0	0	0	3	5	0	0	0	0	0	0	0	0	0	0	0
OTU_2633	NA	NA	NA	NA	NA	NA	0	0	0	0	0	0	0	0	0	1	0	0	1	10	0	1	2	0	1	0	0	0	8	0	0	0	1	0	0	0	3	2	0	3	0	4	6	0	0	0	0	0	1
OTU_2635	NA	NA	NA	NA	NA	NA	0	0	0	0	0	0	0	0	0	0	0	0	2	0	0	0	0	0	0	0	0	1	2	1	0	0	0	0	0	0	0	0	0	2	0	0	1	0	0	0	0	0	0
OTU_2636	NA	NA	NA	NA	NA	NA	0	0	0	0	0	0	0	0	0	1	16	7	0	0	0	0	0	0	0	0	0	0	0	0	0	0	0	0	0	0	0	0	0	0	0	0	0	0	0	0	0	0	0
OTU_2637	NA	NA	NA	NA	NA	NA	0	0	0	0	0	0	0	0	0	0	0	0	0	0	0	0	0	0	0	0	0	0	0	0	0	0	0	0	0	0	0	0	0	0	0	0	0	6	16	0	0	0	0
OTU_2638	NA	NA	NA	NA	NA	NA	0	0	0	0	0	0	0	0	0	0	0	0	0	0	0	0	0	0	8	1	0	0	0	1	0	0	0	0	0	0	0	0	0	0	0	0	0	0	0	0	0	0	0
OTU_264	Bacteroidetes	Bacteroidia	Bacteroidales	Muribaculaceae	NA	NA	0	0	0	0	0	0	0	0	0	0	0	0	0	0	0	0	0	0	0	0	0	0	0	0	0	0	0	0	0	0	0	0	0	1	1056	19	1	0	0	13	0	0	0
OTU_2640	NA	NA	NA	NA	NA	NA	0	0	0	0	0	0	0	4	0	0	0	0	0	0	0	0	0	0	0	1	1	0	0	0	0	0	0	0	0	0	0	0	0	0	0	0	0	0	0	0	0	7	0
OTU_2642	NA	NA	NA	NA	NA	NA	0	0	0	0	0	0	0	0	0	0	0	0	0	0	0	0	0	0	0	0	0	0	0	0	0	0	0	10	0	0	0	0	0	0	0	0	0	0	0	0	0	0	0
OTU_2643	NA	NA	NA	NA	NA	NA	0	0	0	0	0	0	0	0	0	0	0	0	0	6	0	1	0	2	0	4	1	0	0	0	0	0	0	0	1	0	3	0	0	1	0	0	0	0	0	0	4	0	0
OTU_2644	NA	NA	NA	NA	NA	NA	0	0	0	0	0	0	0	0	0	0	0	0	5	0	0	0	0	0	0	0	0	0	0	0	0	0	0	0	0	0	0	0	0	0	0	2	0	0	1	0	0	0	0
OTU_2648	NA	NA	NA	NA	NA	NA	0	0	0	0	0	0	0	0	0	0	0	0	0	0	0	0	0	0	0	0	0	0	0	0	0	1	0	0	0	0	0	0	0	0	0	0	0	0	0	0	0	0	0
OTU_2649	NA	NA	NA	NA	NA	NA	0	0	0	0	0	0	0	0	0	0	0	0	0	0	0	0	0	13	2	0	0	0	0	0	0	0	0	0	0	0	0	0	0	0	0	0	0	0	3	0	0	0	0
OTU_265	Firmicutes	Erysipelotrichia	Erysipelotrichales	Erysipelotrichaceae	Dielma	Clostridium sp. MLG48NA	0	0	0	0	0	0	0	0	0	4	0	0	56	893	0	8	1	0	0	0	4	1	13	3	0	0	9	0	0	0	24	5	3	0	0	0	0	10	0	0	0	0	0
OTU_2650	Kiritimatiellaeota	Kiritimatiellae	WCHB1-41	NA	NA	NA	0	0	0	0	0	0	0	0	0	0	0	0	0	0	0	0	0	0	0	0	0	0	0	0	0	0	0	0	0	0	0	0	0	0	0	0	0	0	0	0	0	0	0
OTU_2651	NA	NA	NA	NA	NA	NA	0	0	0	0	0	0	0	0	0	1	0	0	4	0	0	0	0	0	0	1	0	0	0	0	0	0	0	0	0	0	0	0	0	0	0	0	4	0	0	0	0	0	0
OTU_2652	NA	NA	NA	NA	NA	NA	0	0	0	0	0	0	0	0	0	0	0	0	0	0	0	0	0	0	0	0	0	0	0	0	0	0	0	0	0	6	0	0	0	0	0	0	0	0	0	1	0	0	0
OTU_2653	Firmicutes	Clostridia	Clostridiales	Christensenellaceae	Christensenellaceae R-7 group	uncultured Clostridia bacterium	0	0	0	0	0	0	0	0	0	0	0	0	0	0	0	0	0	0	0	0	0	0	0	0	5	0	0	0	0	0	0	0	0	0	0	0	0	0	0	0	0	0	0
OTU_2656	NA	NA	NA	NA	NA	NA	0	0	0	0	0	0	0	0	0	0	0	0	0	0	7	0	0	0	0	0	0	0	0	0	0	0	0	0	0	0	0	0	0	0	0	0	0	0	0	0	0	0	0
OTU_2657	NA	NA	NA	NA	NA	NA	0	0	0	0	0	0	0	0	0	0	0	0	9	0	0	0	0	0	0	0	1	0	0	0	0	0	0	0	0	0	0	0	0	0	0	0	0	0	0	0	0	0	0
OTU_2658	NA	NA	NA	NA	NA	NA	0	0	0	0	0	0	0	0	0	0	7	0	0	0	0	0	0	0	0	0	0	0	0	0	0	0	0	0	0	0	0	0	0	0	0	0	0	0	0	0	0	0	0
OTU_2659	Proteobacteria	Gammaproteobacteria	Betaproteobacteriales	Burkholderiaceae	Pelistega	uncultured rumen bacterium	0	0	0	0	0	0	0	0	0	0	0	0	0	0	0	0	0	0	0	0	0	0	0	0	0	0	0	0	0	6	0	0	0	0	0	0	0	0	0	0	0	0	0
OTU_2660	NA	NA	NA	NA	NA	NA	0	0	0	0	0	0	0	0	0	0	0	0	0	0	0	0	0	0	0	0	0	0	0	0	0	0	0	0	0	0	0	0	0	0	0	0	0	0	2	6	0	0	0
OTU_2661	Actinobacteria	Coriobacteriia	Coriobacteriales	Atopobiaceae	Olsenella	Olsenella sp. SIT9	0	0	0	0	0	0	0	0	0	0	0	9	0	0	0	0	0	0	0	0	0	0	0	0	0	0	0	0	0	0	0	0	0	0	0	0	0	0	0	0	0	0	0
OTU_2662	Tenericutes	Mollicutes	Mollicutes RF39	NA	NA	NA	0	0	0	0	0	0	0	0	0	0	0	0	0	0	0	0	0	0	0	0	5	0	0	0	0	0	0	0	0	0	0	0	0	0	0	0	0	0	0	0	0	0	0
OTU_2663	Proteobacteria	Alphaproteobacteria	Sphingomonadales	Sphingomonadaceae	Novosphingobium	Novosphingobium sp. NIHHSNA54	0	0	0	0	0	0	0	0	0	0	0	0	0	0	0	0	0	0	0	0	0	0	0	0	0	0	0	0	0	0	0	0	0	0	0	0	0	0	0	0	0	0	0
OTU_2664	NA	NA	NA	NA	NA	NA	0	0	0	0	0	0	0	0	0	0	0	0	0	0	0	0	0	0	0	0	0	0	0	0	0	0	2	9	0	0	0	0	0	0	0	0	0	0	0	0	0	0	0
OTU_2665	Planctomycetes	Planctomycetacia	Gemmatales	Gemmataceae	Telmatocola	uncultured planctomycete	0	0	0	0	0	0	0	0	0	0	0	0	0	0	0	0	0	0	0	0	0	0	0	0	0	0	0	0	0	1	0	0	0	0	0	0	0	0	0	0	0	0	0
OTU_2667	NA	NA	NA	NA	NA	NA	0	0	0	0	0	0	0	0	0	7	0	0	0	0	0	0	0	0	0	0	0	0	0	0	0	0	0	0	0	0	15	0	0	0	0	0	0	0	0	0	0	0	0
OTU_2668	Firmicutes	Clostridia	Clostridiales	Lachnospiraceae	Lachnoclostridium	NA	0	0	0	0	0	0	0	0	0	0	0	0	0	0	0	0	0	0	0	0	0	0	0	0	2	2	6	0	0	0	0	0	0	0	0	0	0	0	0	0	0	0	0
OTU_267	Firmicutes	Clostridia	Clostridiales	Clostridiales vadinBB6NA group	NA	NA	0	0	0	0	0	0	0	83	5	0	0	0	0	0	0	455	553	0	0	0	0	0	0	0	1	0	0	0	2	0	0	1	0	0	0	0	0	1	0	0	0	0	0
OTU_2670	NA	NA	NA	NA	NA	NA	0	0	0	0	0	0	0	1	1	0	0	0	7	9	0	0	0	0	1	3	1	0	0	0	0	3	0	0	2	14	8	9	0	0	0	0	0	3	0	0	0	0	0
OTU_2671	NA	NA	NA	NA	NA	NA	0	0	0	0	0	0	0	0	0	0	0	16	0	0	0	0	0	0	0	0	0	0	0	0	0	0	0	0	0	0	0	0	0	0	0	0	0	0	0	0	0	0	0
OTU_2673	NA	NA	NA	NA	NA	NA	0	0	0	0	0	0	0	0	0	0	0	0	0	0	0	0	0	0	0	0	0	0	0	0	0	0	0	0	0	0	0	0	0	0	0	0	0	0	0	0	0	0	0
OTU_2675	Proteobacteria	Alphaproteobacteria	Caulobacterales	Hyphomonadaceae	SWBNA2	NA	0	0	0	0	0	0	0	0	0	0	0	1	0	0	0	0	0	0	0	0	0	0	0	0	0	0	0	0	0	0	0	0	0	0	0	0	0	0	0	0	0	0	0
OTU_2676	Firmicutes	Clostridia	Clostridiales	Ruminococcaceae	Ruminococcaceae UCG-NA1NA	NA	0	0	0	0	0	0	0	0	0	0	0	0	0	2	0	0	0	0	0	0	0	0	0	6	0	0	0	0	0	0	0	0	0	0	0	0	0	0	0	0	0	0	0
OTU_2677	Firmicutes	Clostridia	Clostridiales	Ruminococcaceae	NA	NA	0	0	0	0	0	0	0	0	0	0	0	0	0	0	0	0	0	0	0	0	0	0	0	0	6	0	0	0	0	0	0	0	0	0	0	0	0	0	0	0	0	0	0
OTU_2678	NA	NA	NA	NA	NA	NA	0	0	0	0	0	0	0	3	2	0	0	0	0	0	0	0	0	0	2	1	0	0	0	0	0	0	0	0	0	0	0	0	0	0	0	0	0	0	0	0	1	0	0
OTU_2679	Firmicutes	Clostridia	Clostridiales	Lachnospiraceae	Lachnospiraceae NK3A2NA group	uncultured rumen bacterium	0	0	0	0	0	0	0	0	0	0	0	0	0	0	0	0	0	0	0	0	0	0	0	0	0	0	0	0	0	0	0	0	0	0	0	0	0	0	0	8	0	0	0
OTU_2681	Planctomycetes	Planctomycetacia	Gemmatales	Gemmataceae	Fimbriiglobus	NA	0	0	0	0	0	0	0	0	0	0	0	0	0	0	0	0	0	0	0	0	0	0	0	0	0	0	0	0	0	0	0	0	0	0	0	0	0	0	0	0	0	0	0
OTU_2682	NA	NA	NA	NA	NA	NA	0	0	0	0	0	0	0	0	0	4	1	0	0	0	0	0	0	0	0	0	0	0	0	0	9	1	0	0	1	0	0	0	0	0	0	0	0	0	0	0	0	0	0
OTU_2686	NA	NA	NA	NA	NA	NA	0	0	0	0	0	0	0	0	0	0	0	0	0	0	0	0	0	0	0	0	0	0	0	0	0	0	0	0	0	0	0	0	0	0	0	0	0	0	0	0	6	4	3
OTU_2688	NA	NA	NA	NA	NA	NA	0	0	0	0	0	0	0	0	0	0	0	0	0	2	0	0	0	0	0	0	0	1	0	0	0	1	0	0	2	2	0	0	0	2	0	2	0	0	0	0	0	0	0
OTU_2689	Firmicutes	Clostridia	Clostridiales	Ruminococcaceae	NA	NA	0	0	0	0	0	0	0	4	0	25	0	2	2	0	0	13	21	1	0	0	0	0	0	0	42	0	22	0	0	0	0	0	0	0	0	0	0	1	0	0	28	3	14
OTU_2690	NA	NA	NA	NA	NA	NA	0	0	0	0	0	0	0	0	0	0	0	0	0	0	0	2	1	0	0	0	1	0	0	2	0	0	0	0	0	0	0	0	0	4	0	5	0	0	0	0	0	0	0
OTU_2691	NA	NA	NA	NA	NA	NA	0	0	0	0	0	0	0	0	0	0	0	0	0	0	0	3	9	0	0	0	0	0	0	0	0	0	0	0	0	0	8	5	1	0	0	0	0	0	0	0	0	0	0
OTU_2692	NA	NA	NA	NA	NA	NA	0	0	0	0	0	0	0	0	0	0	0	0	8	0	0	0	0	0	0	0	0	0	0	0	0	0	0	0	0	0	0	0	0	0	0	0	0	0	0	0	0	0	0
OTU_2694	NA	NA	NA	NA	NA	NA	0	0	0	0	0	0	0	0	1	1	0	0	0	0	1	0	0	0	0	0	1	1	0	0	0	0	0	1	0	2	0	0	0	2	0	1	0	0	0	0	1	2	0
OTU_2695	Bacteroidetes	Bacteroidia	NA	NA	NA	NA	0	0	0	0	0	0	0	0	0	0	0	0	0	0	0	0	0	0	0	0	0	0	0	0	0	0	0	0	0	5	0	0	0	0	0	0	0	0	0	0	0	0	0
OTU_2700	NA	NA	NA	NA	NA	NA	0	0	0	0	0	0	0	0	0	0	0	0	0	0	0	0	0	0	0	0	0	0	0	0	0	0	0	0	0	0	0	0	0	0	0	0	0	0	8	0	0	0	0
OTU_2701	Bacteroidetes	Bacteroidia	Bacteroidales	Tannerellaceae	Parabacteroides	NA	0	0	0	0	0	0	0	2	0	0	0	1	0	3	0	0	0	0	0	0	3	0	0	800	0	1	0	0	0	0	0	0	0	0	0	0	0	0	0	0	2	15	0
OTU_2702	NA	NA	NA	NA	NA	NA	0	0	0	0	0	0	0	0	0	0	0	0	0	0	0	0	0	0	0	0	0	0	0	4	0	0	0	0	0	0	2	0	2	0	0	0	0	0	0	0	0	0	0
OTU_2703	NA	NA	NA	NA	NA	NA	0	0	0	0	0	0	0	2	0	0	0	12	0	0	0	0	0	0	0	1	0	1	0	0	0	0	0	0	2	5	0	0	0	0	0	0	0	0	0	0	4	1	1
OTU_2704	NA	NA	NA	NA	NA	NA	0	0	0	0	0	0	0	0	0	0	0	7	0	0	0	0	0	0	0	0	0	0	0	0	0	0	0	0	0	0	0	0	0	0	0	0	0	0	0	0	0	0	0
OTU_2706	Actinobacteria	Acidimicrobiia	Microtrichales	Ilumatobacteraceae	NA	NA	0	0	0	0	0	0	0	0	0	0	0	0	0	0	0	0	0	0	0	0	0	0	0	0	0	0	0	0	0	0	0	0	0	0	0	0	0	0	0	7	0	0	0
OTU_2708	Firmicutes	Clostridia	Clostridiales	Ruminococcaceae	Oscillospira	NA	0	0	0	0	0	0	0	0	0	0	0	0	0	0	0	0	0	0	0	0	0	0	0	0	0	0	6	0	0	0	0	0	0	0	0	0	0	0	0	0	0	0	0
OTU_2709	NA	NA	NA	NA	NA	NA	0	0	0	0	0	0	0	0	0	0	0	0	0	0	0	0	0	0	0	0	0	0	0	0	0	7	0	0	0	0	0	0	0	1	1	0	0	0	0	0	0	1	0
OTU_2710	Patescibacteria	Parcubacteria	NA	NA	NA	NA	0	0	0	0	0	0	0	0	0	0	0	0	0	0	0	0	0	0	0	0	0	0	0	0	0	0	0	0	0	0	0	0	0	0	0	0	0	0	0	0	0	0	0
OTU_2712	NA	NA	NA	NA	NA	NA	0	0	0	0	0	0	0	0	0	0	0	0	0	0	0	0	0	0	0	0	0	0	0	12	0	0	0	0	0	0	0	0	0	0	0	0	0	0	0	0	0	0	0
OTU_2713	NA	NA	NA	NA	NA	NA	0	0	0	0	0	0	0	0	0	0	0	0	0	0	0	0	0	0	0	0	0	0	0	0	0	0	0	0	0	0	0	0	4	4	0	1	0	0	0	0	0	0	0
OTU_2714	NA	NA	NA	NA	NA	NA	0	0	0	0	0	0	0	0	0	0	0	0	0	0	0	0	0	0	0	0	0	0	0	0	0	0	0	0	0	3	0	0	0	0	0	0	0	0	0	1	0	0	0
OTU_2717	Dependentiae	Babeliae	NA	NA	NA	NA	0	0	0	0	0	0	0	0	0	0	0	0	0	0	0	0	0	0	0	0	0	0	0	0	0	0	0	0	0	7	0	0	0	0	0	0	0	0	0	0	0	0	0
OTU_2718	NA	NA	NA	NA	NA	NA	0	0	0	0	0	0	0	0	0	0	0	7	0	0	0	0	0	0	0	0	0	0	0	0	0	0	0	0	0	0	0	0	0	0	0	0	0	0	0	0	0	0	0
OTU_2721	Firmicutes	Clostridia	Clostridiales	Ruminococcaceae	Anaerofilum	uncultured Firmicutes bacterium	0	0	0	0	0	0	0	0	0	1	0	0	0	0	0	0	0	0	0	0	0	0	0	0	35	0	4	0	5	0	0	0	0	29	29	12	15	0	0	2	0	0	0
OTU_2722	NA	NA	NA	NA	NA	NA	0	0	0	0	0	0	0	0	0	0	0	0	0	0	0	0	0	0	0	0	0	0	0	0	0	0	0	0	0	0	0	0	0	0	0	0	0	0	0	0	0	6	0
OTU_2723	Proteobacteria	Alphaproteobacteria	Azospirillales	Azospirillaceae	Niveispirillum	Niveispirillum sp. TH8NA	0	0	0	0	0	0	0	0	0	0	0	0	0	0	0	0	0	0	0	0	0	0	0	0	0	0	0	0	0	0	0	0	0	0	0	0	0	0	0	0	0	0	0
OTU_2725	NA	NA	NA	NA	NA	NA	0	0	0	0	0	0	0	7	2	0	0	0	0	0	0	0	0	0	0	0	0	0	0	0	0	0	0	0	0	0	0	0	0	0	0	0	0	0	0	0	0	0	0
OTU_2726	Bacteroidetes	Bacteroidia	Chitinophagales	Saprospiraceae	NA	NA	0	0	0	0	0	0	0	0	0	0	0	0	0	0	0	0	0	0	0	0	0	0	0	0	0	0	0	0	0	1	0	0	0	0	0	0	0	0	0	0	0	0	0
OTU_2727	NA	NA	NA	NA	NA	NA	0	0	0	0	0	0	0	0	0	0	0	0	0	0	0	0	0	12	0	0	0	0	0	2	0	0	0	0	0	0	0	0	0	0	0	0	0	0	0	0	0	0	0
OTU_2728	NA	NA	NA	NA	NA	NA	0	0	0	0	0	0	0	0	0	0	0	0	0	0	0	0	0	0	0	0	0	0	0	0	0	0	0	0	0	0	0	0	0	0	0	0	0	2	8	0	0	0	0
OTU_2729	NA	NA	NA	NA	NA	NA	0	0	0	0	0	0	0	0	0	0	0	0	0	0	0	0	0	0	5	2	0	0	0	0	0	0	0	0	0	0	0	0	0	0	0	0	0	0	0	0	0	0	0
OTU_273	Firmicutes	Clostridia	Clostridiales	Lachnospiraceae	Blautia	NA	0	0	0	0	0	0	0	0	0	1	2	0	0	0	0	1	1	0	0	0	1	1	0	3	0	5	0	0	0	0	11	0	0	18	8	15	60	263	873	8	0	0	0
OTU_2731	NA	NA	NA	NA	NA	NA	0	0	0	0	0	0	0	0	0	0	0	0	0	0	0	0	0	0	0	0	0	0	0	0	0	2	0	0	3	3	0	1	0	0	0	0	0	0	0	0	0	0	0
OTU_2732	NA	NA	NA	NA	NA	NA	0	0	0	0	0	0	0	0	0	0	0	0	0	0	0	0	0	0	0	0	0	0	0	6	0	0	0	0	0	0	0	0	0	0	0	0	0	0	0	0	0	0	0
OTU_2733	NA	NA	NA	NA	NA	NA	0	0	0	0	0	0	0	0	0	0	0	0	0	0	0	0	0	0	3	0	0	0	0	0	0	0	0	0	0	0	0	0	0	0	0	0	0	0	0	0	2	1	0
OTU_2736	Ochrophyta	Cocconeis	Cocconeis pediculus	NA	NA	NA	0	0	0	0	0	0	0	0	0	0	0	0	0	0	0	0	0	0	0	0	0	0	0	0	0	0	0	0	0	2	0	0	0	0	0	0	0	0	0	0	0	0	0
OTU_2737	NA	NA	NA	NA	NA	NA	0	0	0	0	0	0	0	0	0	0	0	0	0	0	0	0	0	0	0	0	0	0	0	0	8	0	0	0	0	0	0	0	0	0	0	0	0	0	0	0	0	0	0
OTU_2738	NA	NA	NA	NA	NA	NA	0	0	0	0	0	0	0	0	0	0	0	0	0	0	0	0	0	0	0	0	5	0	0	0	0	0	0	0	0	0	0	0	0	0	0	0	0	1	2	0	0	0	0
OTU_2739	Spirochaetes	Spirochaetia	Spirochaetales	Spirochaetaceae	Treponema 2	Treponema medium	0	0	0	0	0	0	0	0	0	0	0	1	0	0	0	0	0	0	0	0	0	0	0	0	0	0	0	0	0	0	0	0	0	0	0	0	0	0	0	0	0	0	0
OTU_274	Firmicutes	Clostridia	DTUNA14	NA	NA	NA	0	0	0	0	0	0	0	6	23	0	0	0	663	0	0	4	2	0	0	0	0	0	0	0	104	0	0	0	0	0	0	0	0	0	0	0	0	58	150	6	0	0	0
OTU_2741	NA	NA	NA	NA	NA	NA	0	0	0	0	0	0	0	0	0	0	0	0	0	0	0	0	0	0	0	0	0	0	0	0	0	0	0	0	0	6	0	0	0	0	0	0	0	0	0	0	0	0	0
OTU_2742	Planctomycetes	OM19NA	NA	NA	NA	NA	0	0	0	0	0	0	0	0	0	0	0	0	0	0	0	0	0	0	0	0	0	0	0	0	0	0	0	0	0	0	0	0	0	0	0	0	0	0	0	0	0	0	0
OTU_2743	NA	NA	NA	NA	NA	NA	0	0	0	0	0	0	0	0	0	0	0	0	0	0	0	0	0	0	0	0	0	0	0	0	0	0	0	0	0	0	0	0	0	0	0	0	0	0	0	0	0	0	0
OTU_2744	NA	NA	NA	NA	NA	NA	0	0	0	0	0	0	0	0	0	2	1	0	0	0	6	0	0	0	0	0	0	0	0	0	0	0	0	0	0	0	0	0	0	0	0	0	0	0	0	0	0	0	0
OTU_2745	NA	NA	NA	NA	NA	NA	0	0	0	0	0	0	0	0	0	0	0	0	0	0	0	0	0	0	0	0	0	0	0	0	0	0	0	0	0	0	8	1	0	0	0	0	0	0	0	0	0	0	0
OTU_2746	NA	NA	NA	NA	NA	NA	0	0	0	0	0	0	0	0	0	1	0	0	0	0	0	0	0	0	0	0	0	0	0	0	1	0	0	0	0	8	0	0	0	0	0	0	0	0	0	0	0	0	0
OTU_2747	Proteobacteria	Gammaproteobacteria	Enterobacteriales	Enterobacteriaceae	Escherichia-Shigella	NA	0	0	0	0	0	0	0	0	0	0	0	0	0	5	3	0	0	1	6	3	0	0	0	2	0	2	0	0	0	0	0	1	5	0	0	11	16	3	30	0	0	0	0
OTU_2748	NA	NA	NA	NA	NA	NA	0	0	0	0	0	0	0	0	0	0	0	0	0	0	0	0	1	0	0	0	0	0	0	0	0	0	0	0	0	0	4	5	0	0	0	0	0	0	0	0	0	0	0
OTU_2749	NA	NA	NA	NA	NA	NA	0	0	0	0	0	0	0	0	0	0	0	0	3	0	0	0	2	0	0	0	0	0	0	0	0	0	0	0	0	0	0	0	0	0	0	0	0	0	0	0	0	0	0
OTU_2750	Bacteroidetes	Bacteroidia	Flavobacteriales	Flavobacteriaceae	Flavobacterium	NA	0	0	0	0	0	0	0	0	0	0	0	0	0	0	0	0	0	0	0	0	0	0	0	0	0	0	0	0	0	5	0	0	0	0	0	0	0	0	0	0	0	0	0
OTU_2752	NA	NA	NA	NA	NA	NA	0	0	0	0	0	0	0	0	0	0	0	0	0	0	0	0	0	0	0	0	0	0	0	0	0	0	0	0	0	0	0	0	0	0	0	0	0	0	0	0	8	3	5
OTU_2753	NA	NA	NA	NA	NA	NA	0	0	0	0	0	0	0	0	0	0	0	0	0	8	0	0	0	0	0	0	0	0	0	0	1	0	0	0	0	0	0	0	0	0	0	0	0	0	0	0	0	0	0
OTU_2755	NA	NA	NA	NA	NA	NA	0	0	0	0	0	0	0	0	0	0	0	0	0	0	0	0	1	0	0	0	0	0	0	0	0	0	0	0	0	0	0	0	0	0	0	0	0	0	9	0	0	0	0
OTU_2756	Cyanobacteria	Oxyphotobacteria	Chloroplast	metagenome	NA	NA	0	0	0	0	0	0	0	0	0	1	0	1	0	0	0	0	0	0	0	0	0	0	0	0	0	0	0	0	0	2	0	0	0	0	0	0	0	0	0	0	0	0	0
OTU_2757	NA	NA	NA	NA	NA	NA	0	0	0	0	0	0	0	0	0	0	0	0	0	0	0	0	0	0	0	0	0	0	0	0	0	0	0	0	0	0	0	0	0	0	0	0	0	0	0	0	0	0	0
OTU_2759	Patescibacteria	Saccharimonadia	Saccharimonadales	NA	NA	NA	0	0	0	0	0	0	0	0	0	0	0	0	0	0	0	0	0	0	0	0	0	0	0	0	0	0	0	0	0	8	0	0	0	0	0	0	0	0	0	0	0	0	0
OTU_276	Firmicutes	Bacilli	Lactobacillales	Lactobacillaceae	Lactobacillus	Lactobacillus sp. AB5262	0	0	0	0	0	0	0	0	1	0	0	1	0	0	0	0	0	0	0	1	4	0	0	1079	58	6	0	0	0	0	3	0	0	0	0	0	0	18	37	4	0	0	0
OTU_2760	NA	NA	NA	NA	NA	NA	0	0	0	0	0	0	0	0	0	0	0	0	0	0	0	0	0	0	0	0	0	0	0	13	0	0	0	0	0	0	0	0	0	0	0	0	0	0	0	0	0	0	0
OTU_2761	NA	NA	NA	NA	NA	NA	0	0	0	0	0	0	0	0	0	0	0	0	0	0	0	0	0	0	0	0	0	0	0	0	0	10	0	0	0	0	0	0	0	0	0	0	0	0	0	0	0	0	0
OTU_2762	NA	NA	NA	NA	NA	NA	0	0	0	0	0	0	0	0	0	0	0	0	0	0	0	0	0	0	0	0	0	0	0	0	0	0	0	0	0	0	0	0	0	0	0	0	0	0	0	0	0	0	0
OTU_2764	NA	NA	NA	NA	NA	NA	0	0	0	0	0	0	0	0	0	0	3	3	0	0	0	0	0	0	0	0	0	0	0	0	0	0	0	0	0	0	0	0	0	0	0	0	0	0	0	0	0	0	0
OTU_2765	NA	NA	NA	NA	NA	NA	0	0	0	0	0	0	0	0	0	0	0	0	2	0	0	0	0	0	0	0	0	1	0	3	0	3	0	0	0	0	0	3	2	0	2	4	4	3	0	0	0	0	0
OTU_2766	NA	NA	NA	NA	NA	NA	0	0	0	0	0	0	0	2	1	0	0	0	0	0	0	0	0	0	0	0	0	0	2	0	0	0	0	0	1	0	0	0	0	0	0	0	0	0	0	0	3	1	2
OTU_2767	NA	NA	NA	NA	NA	NA	0	0	0	0	0	0	0	0	0	0	0	0	0	0	0	0	0	7	1	0	0	0	0	0	0	0	0	0	0	0	0	0	0	0	0	1	2	2	19	0	0	0	0
OTU_2768	NA	NA	NA	NA	NA	NA	0	0	0	0	0	0	0	0	0	0	0	0	0	0	0	0	0	0	0	0	0	0	0	0	0	0	5	3	0	0	0	0	0	0	0	0	0	0	0	0	0	0	0
OTU_2771	Verrucomicrobia	Verrucomicrobiae	Verrucomicrobiales	Akkermansiaceae	Akkermansia	NA	0	0	0	0	0	0	0	1	2	0	0	0	0	0	0	0	0	0	19	1	0	0	0	0	0	0	0	0	0	0	0	0	0	0	0	0	0	23	115	0	13	24	2
OTU_2773	NA	NA	NA	NA	NA	NA	0	0	0	0	0	0	0	0	0	3	5	0	0	0	3	0	0	0	0	0	0	0	0	0	0	0	0	0	0	0	9	0	0	0	0	0	0	0	0	0	0	0	0
OTU_2775	NA	NA	NA	NA	NA	NA	0	0	0	0	0	0	0	0	0	4	7	0	0	0	0	0	0	0	0	0	0	0	0	0	0	0	0	0	0	0	0	0	0	0	0	0	0	0	0	0	0	0	0
OTU_2776	NA	NA	NA	NA	NA	NA	0	0	0	0	0	0	0	0	0	0	0	0	0	0	0	0	0	0	0	0	0	0	0	0	0	0	0	0	0	0	0	0	0	0	0	1	0	0	0	0	0	0	0
OTU_2777	NA	NA	NA	NA	NA	NA	0	0	0	0	0	0	0	0	0	0	0	0	0	0	0	0	0	0	0	0	0	0	0	0	0	0	0	0	0	0	0	0	0	0	0	0	0	0	0	0	0	0	0
OTU_2778	NA	NA	NA	NA	NA	NA	0	0	0	0	0	0	0	0	0	0	0	0	2	0	0	0	0	0	0	0	0	0	0	0	0	0	0	0	0	1	0	0	0	6	2	2	0	6	4	0	0	0	0
OTU_278	Bacteroidetes	Bacteroidia	Bacteroidales	Barnesiellaceae	NA	gut metagenome	0	0	0	0	0	0	0	0	0	534	279	5	0	0	0	0	0	0	0	0	1	1	0	0	96	0	0	0	0	6	0	0	0	0	0	0	0	0	0	0	0	0	0
OTU_2780	NA	NA	NA	NA	NA	NA	0	0	0	0	0	0	0	0	0	0	0	0	0	12	0	0	0	0	0	0	0	0	0	4	0	0	0	0	0	0	0	0	0	0	0	0	0	0	0	0	0	0	0
OTU_2781	Bacteroidetes	Bacteroidia	Chitinophagales	Saprospiraceae	Phaeodactylibacter	metagenome	0	0	0	0	0	0	0	0	0	0	0	0	0	0	0	0	0	0	0	0	0	0	0	0	0	0	0	0	0	0	0	0	0	0	0	0	0	0	0	2	0	0	0
OTU_2782	NA	NA	NA	NA	NA	NA	0	0	0	0	0	0	0	0	0	0	0	0	0	0	8	0	0	0	0	0	0	0	0	0	0	0	0	0	0	0	0	0	0	0	0	0	0	0	0	0	0	0	0
OTU_2784	NA	NA	NA	NA	NA	NA	0	0	0	0	0	0	0	0	0	0	0	0	0	0	0	0	0	0	0	0	0	0	0	0	0	0	0	0	0	0	0	0	0	0	2	2	5	0	0	0	0	0	0
OTU_2785	NA	NA	NA	NA	NA	NA	0	0	0	0	0	0	0	0	0	0	0	0	0	6	0	0	0	0	0	0	0	0	0	0	0	0	0	0	0	1	0	0	0	0	0	0	0	0	0	0	0	0	0
OTU_2786	NA	NA	NA	NA	NA	NA	0	0	0	0	0	0	0	1	2	0	0	0	0	0	0	0	0	0	0	0	1	3	0	0	2	2	0	1	2	0	0	0	0	0	0	4	0	0	0	0	2	2	0
OTU_2787	NA	NA	NA	NA	NA	NA	0	0	0	0	0	0	0	0	0	0	0	0	0	0	0	0	0	0	0	0	0	0	0	0	0	0	0	0	0	0	0	0	0	0	0	0	0	0	0	0	0	0	0
OTU_279	Firmicutes	Clostridia	Clostridiales	Ruminococcaceae	Negativibacillus	NA	0	0	0	0	0	0	0	10	107	0	0	0	68	0	1	25	18	0	0	0	16	0	0	6	58	0	77	0	0	1	628	28	4	90	27	437	123	107	3	0	1	8	170
OTU_2790	NA	NA	NA	NA	NA	NA	0	0	0	0	0	0	0	0	0	0	0	0	5	0	0	0	0	0	0	0	0	0	0	0	0	0	0	0	0	0	0	0	0	0	0	0	0	0	0	0	0	0	0
OTU_2791	NA	NA	NA	NA	NA	NA	0	0	0	0	0	0	0	0	0	0	0	0	0	2	1	0	0	9	0	0	0	0	0	0	0	0	0	0	0	0	0	0	0	0	0	0	0	0	12	1	0	0	0
OTU_2792	NA	NA	NA	NA	NA	NA	0	0	0	0	0	0	0	0	0	0	0	0	0	0	0	0	0	0	0	0	0	0	0	0	0	0	0	0	0	0	0	0	0	0	0	0	0	0	0	0	0	0	0
OTU_2794	NA	NA	NA	NA	NA	NA	0	0	0	0	0	0	0	0	0	0	0	0	0	0	0	0	0	0	0	0	0	0	0	0	0	0	0	0	0	0	0	0	0	0	0	0	0	0	0	0	0	0	0
OTU_2795	NA	NA	NA	NA	NA	NA	0	0	0	0	0	0	0	0	0	0	0	0	0	0	0	0	0	0	0	0	0	0	0	0	0	0	0	0	0	0	0	0	0	2	2	1	3	0	0	0	0	0	0
OTU_2796	NA	NA	NA	NA	NA	NA	0	0	0	0	0	0	0	0	0	0	0	1	1	2	0	0	0	11	1	4	0	0	0	7	0	2	0	0	0	0	0	2	13	0	0	8	7	4	11	1	0	0	0
OTU_2797	Verrucomicrobia	Verrucomicrobiae	Verrucomicrobiales	Verrucomicrobiaceae	NA	NA	0	0	0	0	0	0	0	0	0	0	0	0	0	0	0	0	0	0	0	0	0	0	1	0	0	0	0	0	0	7	0	0	0	0	0	0	0	0	0	0	0	0	0
OTU_2798	NA	NA	NA	NA	NA	NA	0	0	0	0	0	0	0	0	0	0	0	0	0	0	0	5	1	0	0	0	0	0	0	0	0	0	0	0	0	0	0	0	0	1	0	0	0	0	0	0	0	0	0
OTU_2799	NA	NA	NA	NA	NA	NA	0	0	0	0	0	0	0	0	0	0	0	0	0	4	0	0	0	0	2	1	0	0	0	0	0	0	0	0	0	0	0	0	0	0	0	0	0	0	0	0	0	0	0
OTU_280	Tenericutes	Mollicutes	Mollicutes RF39	NA	NA	NA	0	0	0	0	0	0	0	0	0	0	0	0	0	0	0	0	0	0	0	0	1	0	0	0	0	0	0	0	0	0	0	0	0	0	27	12	4	198	686	60	0	0	0
OTU_2800	Proteobacteria	Gammaproteobacteria	Oceanospirillales	Halomonadaceae	Marinospirillum	Marinospirillum minutulum DSM 6287	0	0	0	0	0	0	0	0	0	0	0	0	0	0	0	0	0	0	0	0	0	0	0	0	0	0	0	0	0	9	0	0	0	0	0	0	0	0	0	0	0	0	0
OTU_2801	NA	NA	NA	NA	NA	NA	0	0	0	0	0	0	0	0	0	7	2	0	0	0	0	0	0	0	0	0	0	0	0	0	0	0	0	0	0	0	0	0	0	0	0	0	0	0	0	0	0	0	0
OTU_2803	NA	NA	NA	NA	NA	NA	0	0	0	0	0	0	0	0	0	1	0	0	9	0	0	2	4	0	0	0	0	0	0	0	0	3	0	0	0	0	0	0	0	0	0	0	0	0	0	0	0	0	0
OTU_2804	NA	NA	NA	NA	NA	NA	0	0	0	0	0	0	0	0	0	1	0	0	0	0	0	0	0	0	0	0	0	0	0	0	0	0	1	13	0	0	0	0	0	0	0	0	0	0	0	0	0	0	0
OTU_2805	NA	NA	NA	NA	NA	NA	0	0	0	0	0	0	0	2	0	0	0	0	0	3	0	0	0	0	2	5	1	0	0	0	2	0	0	0	0	0	0	0	0	0	3	2	2	0	6	0	0	0	1
OTU_2806	NA	NA	NA	NA	NA	NA	0	0	0	0	0	0	0	0	0	0	0	0	0	0	0	0	0	0	0	0	0	0	9	0	0	0	0	0	0	0	1	0	0	0	0	0	0	0	0	0	0	0	0
OTU_2812	NA	NA	NA	NA	NA	NA	0	0	0	0	0	0	0	0	0	0	0	0	0	0	0	0	0	0	0	0	0	0	0	0	0	0	14	0	0	0	0	0	0	0	0	0	0	0	0	0	0	0	0
OTU_2813	NA	NA	NA	NA	NA	NA	0	0	0	0	0	0	0	0	0	0	0	31	0	0	0	0	0	0	0	0	0	0	1	0	0	0	0	0	0	1	1	0	0	4	0	0	1	0	0	0	5	1	1
OTU_2814	NA	NA	NA	NA	NA	NA	0	0	0	0	0	0	0	0	0	0	0	0	0	10	7	0	0	1	0	0	0	0	0	0	0	0	0	0	0	0	0	0	0	0	0	1	0	0	1	0	0	0	0
OTU_2816	NA	NA	NA	NA	NA	NA	0	0	0	0	0	0	0	0	0	0	0	0	0	0	0	0	0	0	0	0	0	0	0	0	0	0	0	0	0	0	0	0	0	0	0	0	0	0	0	18	0	0	0
OTU_2819	Firmicutes	Erysipelotrichia	Erysipelotrichales	Erysipelotrichaceae	Dielma	Traorella massiliensis	0	0	0	0	0	0	0	0	0	0	0	0	0	0	0	4	3	0	0	0	0	0	0	0	0	0	0	0	0	0	0	0	0	0	0	0	0	0	0	0	0	0	0
OTU_282	Incertae Sedis	NA	NA	NA	NA	NA	0	0	0	0	0	0	0	0	0	0	0	0	0	0	0	1	2	0	0	0	0	0	0	0	0	69	0	0	304	4	0	0	0	19	1376	5	98	0	0	0	0	0	0
OTU_2820	NA	NA	NA	NA	NA	NA	0	0	0	0	0	0	0	0	0	0	0	0	0	0	0	0	0	0	0	0	0	0	0	0	0	0	0	0	0	0	0	0	0	0	0	0	0	0	0	0	0	0	0
OTU_2822	NA	NA	NA	NA	NA	NA	0	0	0	0	0	0	0	0	0	0	0	9	0	0	0	0	0	0	0	0	2	0	0	0	0	1	0	0	0	0	0	0	0	2	0	0	2	0	0	0	2	1	0
OTU_2824	NA	NA	NA	NA	NA	NA	0	0	0	0	0	0	0	0	0	0	0	0	0	9	0	0	0	0	0	0	0	0	0	0	0	0	1	0	0	0	0	0	0	2	0	0	0	0	0	0	0	0	0
OTU_2825	NA	NA	NA	NA	NA	NA	0	0	0	0	0	0	0	0	0	0	0	0	0	0	0	0	0	0	6	2	0	0	0	0	0	0	0	0	0	0	0	0	0	0	0	0	0	4	5	0	0	0	0
OTU_2828	NA	NA	NA	NA	NA	NA	0	0	0	0	0	0	0	0	0	0	0	0	0	0	0	0	0	0	0	0	0	0	0	0	0	0	0	0	0	3	0	0	0	2	0	0	7	0	0	0	0	0	0
OTU_2829	NA	NA	NA	NA	NA	NA	0	0	0	0	0	0	0	0	0	0	5	1	0	0	0	0	0	0	0	0	0	0	0	0	0	0	0	0	0	0	0	0	0	0	0	0	0	0	0	0	0	0	0
OTU_283	Firmicutes	Clostridia	Clostridiales	Lachnospiraceae	Howardella	NA	0	0	0	0	0	0	0	0	0	0	0	1	3	3	0	0	0	0	0	0	0	0	0	16	0	0	0	0	0	0	0	0	0	122	114	333	326	0	0	1	0	0	0
OTU_2830	NA	NA	NA	NA	NA	NA	0	0	0	0	0	0	0	0	0	0	0	0	0	0	0	0	0	0	0	0	0	0	0	0	0	0	0	0	0	0	4	0	1	0	0	0	0	0	0	0	0	0	0
OTU_2831	Bacteroidetes	Bacteroidia	Cytophagales	Cyclobacteriaceae	NA	NA	0	0	0	0	0	0	0	0	0	0	2	3	0	0	0	0	0	0	0	0	0	0	0	0	0	0	0	0	0	0	0	0	0	0	0	0	0	0	0	0	0	0	0
OTU_2834	NA	NA	NA	NA	NA	NA	0	0	0	0	0	0	0	0	0	0	0	0	0	0	0	0	0	0	0	0	0	0	0	0	0	0	0	0	0	0	0	0	0	0	0	0	0	0	0	0	0	0	0
OTU_2836	NA	NA	NA	NA	NA	NA	0	0	0	0	0	0	0	0	0	0	0	0	0	0	1	0	0	0	0	0	0	0	0	0	0	3	0	0	0	0	0	0	0	0	0	0	0	0	0	0	0	2	5
OTU_2838	NA	NA	NA	NA	NA	NA	0	0	0	0	0	0	0	0	0	0	0	0	0	0	0	0	0	0	0	0	0	0	0	0	0	0	0	7	0	0	0	0	0	0	0	0	0	0	0	0	0	0	0
OTU_284	Bacteroidetes	Bacteroidia	Bacteroidales	Prevotellaceae	Prevotella 6	NA	0	0	0	0	0	0	0	0	0	0	0	897	0	0	0	0	0	0	0	0	0	0	0	0	0	0	0	0	0	0	0	0	0	0	0	0	0	0	0	0	0	0	0
OTU_2840	NA	NA	NA	NA	NA	NA	0	0	0	0	0	0	0	0	0	0	0	0	0	0	0	0	0	0	0	0	0	0	10	0	0	0	0	0	0	0	0	0	0	0	0	0	0	0	0	0	0	0	0
OTU_2842	Cyanobacteria	Oxyphotobacteria	Chloroplast	uncultured cyanobacterium	NA	NA	0	0	0	0	0	0	0	0	0	1	0	0	0	0	0	0	0	0	0	0	0	0	0	0	0	0	0	0	0	7	0	0	0	0	0	0	0	0	0	0	0	0	0
OTU_2843	Bacteroidetes	Bacteroidia	Bacteroidales	Bacteroidaceae	Bacteroides	Bacteroides dorei	0	0	0	0	0	0	0	5	1	1	0	0	4	6	3	2	3	0	4	2	19	0	1	4	1	0	0	0	5	2	0	0	0	13	2	11	2	12	9	0	7	4	3
OTU_2845	NA	NA	NA	NA	NA	NA	0	0	0	0	0	0	0	0	0	0	0	0	0	0	0	0	0	0	0	0	0	0	0	0	0	2	0	0	0	0	0	0	0	0	0	0	0	1	12	0	0	0	0
OTU_2846	NA	NA	NA	NA	NA	NA	0	0	0	0	0	0	0	0	0	0	0	0	0	0	0	0	0	0	0	0	0	0	0	8	0	0	0	0	0	0	0	0	0	0	0	0	0	0	0	0	0	0	0
OTU_2847	NA	NA	NA	NA	NA	NA	0	0	0	0	0	0	0	0	0	0	0	0	0	0	0	0	0	0	0	0	0	0	0	0	0	0	0	0	0	0	0	0	0	0	0	0	0	7	14	1	0	0	0
OTU_2848	NA	NA	NA	NA	NA	NA	0	0	0	0	0	0	0	0	0	0	0	0	0	1	0	0	1	0	0	0	0	0	0	0	0	0	0	0	0	0	0	0	3	0	0	0	4	0	0	0	0	0	0
OTU_2849	Actinobacteria	Coriobacteriia	Coriobacteriales	Atopobiaceae	NA	NA	0	0	0	0	0	0	0	0	0	3	2	0	0	0	0	0	0	0	0	0	0	0	0	0	0	0	0	0	0	0	0	0	0	0	0	0	0	0	0	0	0	0	0
OTU_285	Actinobacteria	Coriobacteriia	Coriobacteriales	Coriobacteriaceae	Collinsella	NA	0	0	0	0	0	0	0	0	0	0	0	3	0	0	0	0	0	0	0	0	0	0	0	0	1	0	0	0	0	0	883	13	1	0	0	0	0	0	0	0	0	1	0
OTU_2850	NA	NA	NA	NA	NA	NA	0	0	0	0	0	0	0	0	0	0	0	0	0	0	0	0	0	0	0	0	0	0	0	0	0	0	0	0	0	0	0	0	0	0	0	0	0	0	0	0	0	0	0
OTU_2851	NA	NA	NA	NA	NA	NA	0	0	0	0	0	0	0	0	0	0	0	0	0	0	0	0	0	0	0	0	0	0	0	0	0	0	0	0	0	12	0	0	0	0	0	0	0	0	0	0	0	0	0
OTU_2852	Firmicutes	Clostridia	Clostridiales	Lachnospiraceae	[Ruminococcus] torques group	NA	0	0	0	0	0	0	0	0	0	0	0	0	0	0	0	0	0	0	0	0	0	0	0	12	1	0	0	0	0	0	0	0	0	0	0	0	0	0	0	0	0	0	0
OTU_2855	NA	NA	NA	NA	NA	NA	0	0	0	0	0	0	0	0	0	0	0	0	0	0	0	0	0	0	0	0	0	0	0	0	2	0	0	0	0	0	1	2	0	0	0	0	0	0	0	0	0	0	0
OTU_2856	Epsilonbacteraeota	Campylobacteria	Campylobacterales	Arcobacteraceae	Arcobacter	NA	0	0	0	0	0	0	0	0	0	0	0	0	0	0	0	0	0	0	0	0	0	0	0	0	0	0	0	0	0	3	0	0	0	0	0	0	0	0	0	5	0	0	0
OTU_2857	Firmicutes	Clostridia	Clostridiales	Ruminococcaceae	Ruminococcaceae UCG-NA1NA	uncultured Clostridiales bacterium	0	0	0	0	0	0	0	0	0	0	0	0	0	0	0	0	0	0	0	0	0	0	0	0	6	0	0	0	0	0	0	0	0	0	0	0	0	0	0	0	0	0	0
OTU_2858	NA	NA	NA	NA	NA	NA	0	0	0	0	0	0	0	0	0	0	0	0	0	0	0	0	0	1	0	0	0	0	0	0	0	0	0	0	0	0	0	0	0	1	2	4	0	0	0	0	0	0	0
OTU_2859	NA	NA	NA	NA	NA	NA	0	0	0	0	0	0	0	0	0	0	0	0	0	0	0	0	0	0	0	0	0	0	0	0	0	0	0	0	0	0	0	0	0	0	0	0	0	0	0	0	0	0	0
OTU_286	Firmicutes	Clostridia	Clostridiales	Christensenellaceae	NA	NA	0	0	0	0	0	0	0	0	0	16	14	0	869	0	0	0	0	0	0	1	0	0	0	5	0	0	0	0	0	0	0	0	0	19	36	187	52	21	2	0	0	0	0
OTU_2860	Patescibacteria	NA	NA	NA	NA	NA	0	0	0	0	0	0	0	0	0	0	0	0	0	0	0	0	0	0	0	0	0	0	0	0	0	0	0	0	0	0	0	0	0	0	0	0	0	0	0	0	0	0	0
OTU_2861	NA	NA	NA	NA	NA	NA	0	0	0	0	0	0	0	0	0	0	0	0	0	0	0	0	0	0	0	0	0	0	0	0	0	10	0	0	0	0	0	0	0	0	0	0	2	0	0	0	0	0	0
OTU_2866	NA	NA	NA	NA	NA	NA	0	0	0	0	0	0	0	0	0	0	0	0	0	0	0	0	0	0	0	0	0	0	0	0	5	2	0	0	0	0	0	0	0	0	0	1	0	1	0	0	0	0	0
OTU_2869	NA	NA	NA	NA	NA	NA	0	0	0	0	0	0	0	0	0	0	0	0	0	0	0	0	0	0	0	0	0	0	0	0	0	0	0	0	0	0	0	0	0	0	0	0	0	0	0	0	0	0	0
OTU_287	Bacteroidetes	Bacteroidia	Bacteroidales	Prevotellaceae	Alloprevotella	NA	0	0	0	0	0	0	0	0	0	675	192	37	0	1	0	0	0	0	0	0	1	0	0	0	0	0	0	0	0	1	0	0	0	0	0	0	0	0	0	0	1	0	0
OTU_2870	NA	NA	NA	NA	NA	NA	0	0	0	0	0	0	0	0	0	8	0	0	0	0	0	0	0	0	0	0	0	0	0	0	0	0	0	0	0	0	0	0	0	0	0	0	0	0	0	0	0	0	0
OTU_2871	NA	NA	NA	NA	NA	NA	0	0	0	0	0	0	0	0	0	0	0	0	0	0	0	0	0	0	0	0	0	0	0	0	0	0	0	0	0	0	0	0	0	0	0	0	0	0	0	0	10	7	2
OTU_2872	NA	NA	NA	NA	NA	NA	0	0	0	0	0	0	0	0	0	0	0	0	0	0	0	0	0	0	0	0	0	0	0	0	8	0	0	0	0	0	0	0	0	0	0	0	0	0	0	0	0	0	0
OTU_2875	NA	NA	NA	NA	NA	NA	0	0	0	0	0	0	0	0	0	0	0	0	0	1	12	0	0	0	0	0	0	0	0	0	0	0	0	0	0	0	0	0	0	0	0	0	1	0	0	0	0	0	0
OTU_2876	Actinobacteria	Actinobacteria	Propionibacteriales	Propionibacteriaceae	Pseudopropionibacterium	NA	0	0	0	0	0	0	0	0	0	0	1	0	0	0	0	0	0	0	0	0	0	0	0	0	1	0	0	0	0	0	0	0	0	0	0	0	0	0	2	0	1	0	0
OTU_2877	Firmicutes	Clostridia	Clostridiales	Lachnospiraceae	NA	NA	0	0	0	0	0	0	0	0	0	0	0	0	0	0	0	0	0	0	0	0	0	0	0	5	0	0	0	0	0	0	0	0	0	0	0	0	0	0	0	0	0	0	0
OTU_2879	Bacteroidetes	Bacteroidia	Chitinophagales	NA	NA	NA	0	0	0	0	0	0	0	0	0	0	0	1	0	0	0	0	0	0	0	0	0	0	0	0	0	0	0	0	0	5	0	0	0	0	0	0	0	0	0	5	0	0	0
OTU_2880	NA	NA	NA	NA	NA	NA	0	0	0	0	0	0	0	0	0	0	0	0	0	0	0	2	8	0	0	0	0	0	0	0	0	0	0	0	0	0	7	5	0	0	0	0	0	0	0	0	0	0	0
OTU_2882	NA	NA	NA	NA	NA	NA	0	0	0	0	0	0	0	2	0	0	0	0	0	0	0	6	5	0	0	0	0	0	0	1	0	0	0	0	0	0	2	0	0	8	0	3	0	0	0	0	0	0	0
OTU_2883	NA	NA	NA	NA	NA	NA	0	0	0	0	0	0	0	0	0	0	0	0	0	0	0	0	0	0	0	0	0	0	0	0	0	0	0	0	0	0	0	0	0	0	0	0	0	0	2	0	0	0	0
OTU_2884	NA	NA	NA	NA	NA	NA	0	0	0	0	0	0	0	0	0	0	0	0	0	0	0	0	0	0	0	0	0	0	0	1	13	0	0	0	0	0	0	0	0	0	0	0	0	0	0	0	0	0	0
OTU_2885	Firmicutes	Clostridia	Clostridiales	Ruminococcaceae	NA	NA	0	0	0	0	0	0	0	1	4	0	0	0	0	0	0	0	0	0	0	0	0	0	0	0	1	0	0	0	0	0	0	0	0	0	0	0	0	0	0	0	0	0	0
OTU_2886	Actinobacteria	Coriobacteriia	Coriobacteriales	Eggerthellaceae	Slackia	NA	0	0	0	0	0	0	0	0	0	5	0	0	0	0	0	0	0	0	0	0	0	0	0	0	3	0	0	0	0	0	0	0	0	0	0	0	0	0	0	0	0	0	0
OTU_2887	NA	NA	NA	NA	NA	NA	0	0	0	0	0	0	0	0	0	0	0	0	0	0	0	0	0	0	0	0	0	0	0	0	0	0	0	0	0	0	6	2	0	0	0	0	0	0	0	0	0	0	0
OTU_2889	NA	NA	NA	NA	NA	NA	0	0	0	0	0	0	0	0	0	0	0	0	0	0	0	0	0	0	0	0	0	0	0	0	0	0	0	0	0	1	0	0	0	0	0	2	5	0	0	0	0	0	0
OTU_2890	NA	NA	NA	NA	NA	NA	0	0	0	0	0	0	0	0	0	1	6	0	0	0	0	0	0	0	0	0	0	0	0	0	0	0	0	0	0	0	0	0	0	0	0	0	0	0	0	0	0	0	0
OTU_2891	NA	NA	NA	NA	NA	NA	0	0	0	0	0	0	0	0	0	0	0	0	0	0	0	0	0	0	0	0	0	0	0	0	0	0	0	0	0	0	0	0	0	0	0	0	0	2	4	0	0	0	0
OTU_2892	Bacteroidetes	Bacteroidia	Chitinophagales	Saprospiraceae	NA	uncultured Saprospiraceae bacterium	0	0	0	0	0	0	0	0	0	0	0	0	0	0	0	0	0	0	0	0	0	0	0	0	0	0	0	0	0	2	0	0	0	0	0	0	0	0	0	5	0	0	0
OTU_2894	NA	NA	NA	NA	NA	NA	0	0	0	0	0	0	0	0	0	0	0	0	0	0	0	0	0	0	0	0	0	0	0	0	0	0	0	0	0	0	0	0	0	0	0	0	0	2	8	0	0	0	0
OTU_2895	Bacteroidetes	Bacteroidia	Chitinophagales	Saprospiraceae	NA	NA	0	0	0	0	0	0	0	0	0	0	0	0	0	0	0	0	0	0	0	0	0	0	0	0	0	0	0	0	0	4	0	0	0	0	0	0	0	0	0	0	0	0	0
OTU_2897	NA	NA	NA	NA	NA	NA	0	0	0	0	0	0	0	0	0	0	3	10	0	0	0	0	0	0	0	0	0	0	0	0	0	0	0	0	0	0	0	0	0	0	0	0	0	0	0	0	0	0	0
OTU_2899	NA	NA	NA	NA	NA	NA	0	0	0	0	0	0	0	0	2	0	0	0	2	0	0	0	0	0	0	0	0	0	0	4	0	0	0	0	0	0	0	0	1	1	1	1	0	2	0	0	1	0	0
OTU_2901	NA	NA	NA	NA	NA	NA	0	0	0	0	0	0	0	0	0	0	0	0	0	0	0	0	0	0	0	0	2	0	0	0	0	0	0	0	0	0	0	0	0	6	0	3	6	0	0	0	0	0	0
OTU_2902	NA	NA	NA	NA	NA	NA	0	0	0	0	0	0	0	0	0	0	0	0	0	0	0	0	0	1	0	0	2	0	0	0	0	0	0	0	0	0	7	0	2	0	0	0	0	0	0	0	0	0	0
OTU_2903	NA	NA	NA	NA	NA	NA	0	0	0	0	0	0	0	0	0	0	3	6	0	0	0	0	0	0	0	0	0	0	0	0	0	0	0	2	0	0	0	0	0	0	0	0	0	0	0	0	0	0	0
OTU_2904	NA	NA	NA	NA	NA	NA	0	0	0	0	0	0	0	0	0	2	0	4	0	0	0	0	0	0	0	0	0	0	0	0	0	0	0	0	0	0	0	0	0	0	0	0	0	0	0	0	0	0	0
OTU_2908	NA	NA	NA	NA	NA	NA	0	0	0	0	0	0	0	5	2	6	0	0	0	0	0	0	0	0	0	0	0	3	0	0	7	0	1	0	0	0	0	0	0	0	0	0	0	0	0	0	1	3	1
OTU_291	Firmicutes	Clostridia	Clostridiales	Ruminococcaceae	Ruminiclostridium	NA	0	0	0	0	0	0	0	6	4	3	0	1	325	0	0	25	14	0	0	0	306	0	0	0	305	0	0	0	0	0	0	1	0	0	0	0	0	0	0	0	0	0	0
OTU_2912	NA	NA	NA	NA	NA	NA	0	0	0	0	0	0	0	0	0	0	0	0	0	0	0	0	0	0	0	0	0	0	0	0	0	0	0	0	0	0	6	4	2	0	0	0	0	0	0	0	0	0	0
OTU_2913	NA	NA	NA	NA	NA	NA	0	0	0	0	0	0	0	1	0	0	0	0	3	4	0	0	0	0	2	0	0	0	0	0	0	0	0	0	0	0	0	2	0	0	0	0	0	0	0	0	0	0	0
OTU_2914	NA	NA	NA	NA	NA	NA	0	0	0	0	0	0	0	0	1	0	0	0	3	4	0	0	1	0	0	0	0	0	0	0	0	2	0	0	0	0	2	0	0	3	0	0	1	0	0	0	0	0	0
OTU_2917	Spirochaetes	Spirochaetia	Spirochaetales	Spirochaetaceae	Treponema 2	uncultured Treponema sp.	0	0	0	0	0	0	0	0	0	0	0	0	0	0	0	0	0	0	0	0	2	0	0	0	0	0	0	0	0	0	0	0	0	0	0	0	0	0	0	0	0	0	0
OTU_2918	NA	NA	NA	NA	NA	NA	0	0	0	0	0	0	0	3	6	0	0	0	0	0	0	0	3	0	1	3	0	0	0	0	0	0	0	0	0	0	0	0	0	0	0	0	0	0	0	0	0	0	0
OTU_292	Firmicutes	Clostridia	Clostridiales	Ruminococcaceae	Ruminiclostridium 1	NA	0	0	0	0	0	0	0	32	8	0	0	0	0	0	0	0	0	0	0	0	0	0	0	0	0	0	0	0	0	0	71	0	0	0	0	0	0	281	546	15	0	0	0
OTU_2920	Cyanobacteria	Oxyphotobacteria	Chloroplast	Oedogonium cardiacum	NA	NA	0	0	0	0	0	0	0	0	0	0	0	0	0	0	0	0	0	0	0	0	0	0	0	0	0	0	0	0	0	0	0	0	0	0	0	0	0	0	0	4	0	0	0
OTU_2921	Acidobacteria	Acidobacteriia	Solibacterales	Solibacteraceae (Subgroup 3)	Bryobacter	metagenome	0	0	0	0	0	0	0	0	0	0	0	0	0	0	0	0	0	0	0	0	0	0	0	0	0	0	0	0	0	3	0	0	0	0	0	0	0	0	0	2	0	0	0
OTU_2923	NA	NA	NA	NA	NA	NA	0	0	0	0	0	0	0	0	0	0	0	0	0	0	0	0	0	0	0	0	0	0	0	0	0	0	0	0	0	0	0	0	0	0	0	0	0	0	0	0	0	2	3
OTU_2924	NA	NA	NA	NA	NA	NA	0	0	0	0	0	0	0	0	0	0	0	0	0	7	0	0	0	3	0	0	0	2	0	0	0	1	0	0	0	1	0	1	0	0	0	0	0	0	0	0	0	0	0
OTU_2926	NA	NA	NA	NA	NA	NA	0	0	0	0	0	0	0	1	0	0	0	0	0	0	0	0	0	0	0	0	0	0	0	0	0	0	0	0	0	0	0	1	0	3	0	2	2	0	0	0	0	0	0
OTU_2929	NA	NA	NA	NA	NA	NA	0	0	0	0	0	0	0	0	0	0	1	14	0	0	0	0	0	0	0	0	0	0	0	0	0	0	0	0	0	0	0	0	0	0	0	0	0	0	0	0	0	0	0
OTU_293	Firmicutes	Clostridia	Clostridiales	Clostridiales vadinBB6NA group	NA	NA	0	0	0	0	0	0	0	0	0	0	0	2	0	0	0	0	0	0	0	0	0	0	0	859	0	0	0	0	0	0	0	0	0	0	0	0	0	0	0	0	0	0	0
OTU_2931	NA	NA	NA	NA	NA	NA	0	0	0	0	0	0	0	0	0	0	0	0	0	0	0	0	0	0	0	0	0	0	0	0	0	0	0	0	0	0	0	0	0	0	0	0	0	0	0	0	0	0	0
OTU_2932	Bacteroidetes	Bacteroidia	Flavobacteriales	Flavobacteriaceae	Flavobacterium	metagenome	0	0	0	0	0	0	0	0	0	0	0	0	0	0	0	0	0	0	0	0	0	0	0	0	0	0	0	0	0	0	0	0	0	0	0	0	0	0	0	0	0	0	0
OTU_2934	Firmicutes	Clostridia	Clostridiales	Ruminococcaceae	GCA-9NANANA66225	NA	0	0	0	0	0	0	0	4	3	3	5	0	2	0	0	0	0	0	0	0	0	0	0	0	7	0	0	0	0	0	10	2	2	0	0	0	0	0	13	0	0	0	0
OTU_2935	Bacteroidetes	Bacteroidia	Bacteroidales	Tannerellaceae	NA	NA	0	0	0	0	0	0	0	0	0	0	0	0	0	0	0	1	0	0	0	0	0	0	0	0	0	0	0	0	0	0	0	0	0	2	0	2	0	0	0	0	0	0	0
OTU_2936	NA	NA	NA	NA	NA	NA	0	0	0	0	0	0	0	1	0	0	0	2	0	2	0	0	0	0	4	2	0	0	0	0	0	0	0	0	0	0	0	0	0	5	2	1	0	1	2	0	4	0	1
OTU_2940	NA	NA	NA	NA	NA	NA	0	0	0	0	0	0	0	0	0	1	7	6	0	0	0	0	0	0	0	0	0	0	0	0	0	0	0	0	0	0	0	0	0	0	0	0	0	0	0	0	0	0	0
OTU_2941	Firmicutes	Clostridia	Clostridiales	Ruminococcaceae	NA	NA	0	0	0	0	0	0	0	0	0	3	2	0	0	0	0	0	0	0	0	0	0	0	0	0	0	0	0	0	0	0	0	0	0	0	0	0	0	0	0	0	0	0	0
OTU_2943	NA	NA	NA	NA	NA	NA	0	0	0	0	0	0	0	0	0	1	0	0	6	0	0	8	12	0	0	0	0	0	0	0	0	1	0	0	0	0	0	0	0	0	0	0	0	1	0	0	0	0	0
OTU_2948	NA	NA	NA	NA	NA	NA	0	0	0	0	0	0	0	0	0	0	0	0	0	0	0	0	0	0	0	0	0	0	0	0	0	0	0	0	0	0	4	1	1	0	0	0	0	0	0	0	0	0	0
OTU_2949	NA	NA	NA	NA	NA	NA	0	0	0	0	0	0	0	3	0	0	0	0	0	0	0	0	0	0	2	0	0	0	0	0	0	0	0	0	0	0	0	0	0	0	0	0	0	0	0	0	1	1	2
OTU_295	Actinobacteria	Coriobacteriia	Coriobacteriales	Atopobiaceae	NA	NA	0	0	0	0	0	0	0	0	0	0	0	0	0	0	0	0	0	0	0	0	0	0	0	135	0	0	0	0	82	732	0	0	0	0	0	0	0	0	0	0	0	0	0
OTU_2950	NA	NA	NA	NA	NA	NA	0	0	0	0	0	0	0	1	0	0	0	0	3	5	0	0	0	0	0	0	0	0	0	0	0	2	0	0	0	0	3	1	0	0	0	0	0	0	0	0	0	0	0
OTU_2952	NA	NA	NA	NA	NA	NA	0	0	0	0	0	0	0	0	0	0	0	0	0	0	0	4	9	0	0	0	0	0	0	0	0	0	0	0	0	0	12	16	1	0	0	0	0	0	0	0	0	0	0
OTU_2957	Proteobacteria	Gammaproteobacteria	Diplorickettsiales	Diplorickettsiaceae	Rickettsiella	NA	0	0	0	0	0	0	0	0	0	0	0	0	0	1	0	0	0	0	0	0	0	0	0	0	0	0	0	0	0	1	0	0	0	0	0	0	0	0	0	3	0	0	0
OTU_2958	NA	NA	NA	NA	NA	NA	0	0	0	0	0	0	0	3	0	0	0	0	1	2	0	0	0	0	1	1	0	0	0	0	0	0	0	0	0	0	1	0	0	0	0	0	0	1	0	0	0	0	0
OTU_2959	NA	NA	NA	NA	NA	NA	0	0	0	0	0	0	0	0	0	0	4	10	0	0	0	0	0	0	0	0	0	0	0	0	0	0	0	0	0	0	0	0	0	0	0	0	0	0	0	0	0	0	0
OTU_296	Firmicutes	Clostridia	Clostridiales	Lachnospiraceae	NA	NA	0	0	0	0	0	0	0	0	0	0	0	1	2	0	0	1	1	0	0	0	1	0	0	120	15	0	0	0	0	0	0	0	0	0	238	368	122	0	0	0	0	0	0
OTU_2960	NA	NA	NA	NA	NA	NA	0	0	0	0	0	0	0	0	0	0	0	0	2	5	0	0	0	0	3	0	0	0	0	0	0	1	0	0	6	0	0	0	0	0	0	0	0	1	0	0	0	0	0
OTU_2962	NA	NA	NA	NA	NA	NA	0	0	0	0	0	0	0	0	0	0	0	0	1	0	0	3	1	0	0	0	1	0	0	0	0	0	0	0	0	0	0	0	0	0	0	0	0	0	0	0	0	0	0
OTU_2963	NA	NA	NA	NA	NA	NA	0	0	0	0	0	0	0	0	0	0	0	0	0	0	0	0	0	0	0	0	0	0	0	0	0	0	0	0	0	0	0	0	0	0	0	0	0	0	0	0	6	1	3
OTU_2964	NA	NA	NA	NA	NA	NA	0	0	0	0	0	0	0	0	0	0	0	0	0	0	0	1	6	0	0	0	2	0	0	0	0	0	0	0	0	0	0	0	0	0	0	0	0	0	0	0	0	0	0
OTU_2966	NA	NA	NA	NA	NA	NA	0	0	0	0	0	0	0	0	0	0	0	0	0	0	0	1	3	0	0	0	0	0	0	0	0	0	0	0	2	2	0	0	0	0	0	0	0	0	0	0	0	0	0
OTU_2967	NA	NA	NA	NA	NA	NA	0	0	0	0	0	0	0	0	0	0	0	0	0	0	0	0	0	0	0	0	0	0	6	0	0	0	0	0	0	0	0	0	0	0	0	0	0	0	0	0	0	0	0
OTU_2968	NA	NA	NA	NA	NA	NA	0	0	0	0	0	0	0	0	0	0	0	0	0	0	0	0	0	0	0	0	0	0	0	0	0	0	0	0	0	0	0	0	0	0	0	0	0	0	0	0	0	0	0
OTU_297	Firmicutes	Clostridia	Clostridiales	Lachnospiraceae	NA	NA	0	0	0	0	0	0	0	7	100	10	6	43	27	1	0	0	0	0	0	0	0	0	0	0	0	0	0	0	0	0	163	299	199	0	0	0	0	0	0	0	30	2	5
OTU_2973	Firmicutes	Clostridia	Clostridiales	Lachnospiraceae	NA	NA	0	0	0	0	0	0	0	1	0	2	0	0	11	3	0	2	0	1	5	7	54	17	2	0	1	0	0	0	0	0	22	11	6	0	0	3	5	1	4	0	2	2	9
OTU_2977	Firmicutes	Clostridia	Clostridiales	Christensenellaceae	NA	NA	0	0	0	0	0	0	0	1	0	0	0	0	3	0	0	2	0	0	0	0	2	0	0	0	0	0	0	0	0	0	0	0	0	0	0	0	0	0	0	0	0	0	0
OTU_2978	NA	NA	NA	NA	NA	NA	0	0	0	0	0	0	0	0	0	0	0	0	0	0	0	0	0	0	0	0	0	0	0	0	0	0	0	0	0	0	0	0	0	0	0	4	4	0	0	0	0	0	0
OTU_2979	NA	NA	NA	NA	NA	NA	0	0	0	0	0	0	0	0	0	0	0	0	0	0	0	0	0	0	0	0	0	0	0	0	0	0	0	0	0	0	0	0	0	2	0	0	0	1	0	0	0	2	1
OTU_2980	NA	NA	NA	NA	NA	NA	0	0	0	0	0	0	0	0	0	0	0	0	0	0	0	0	2	0	0	0	0	0	0	0	1	0	0	0	0	0	0	0	0	1	2	1	8	0	0	0	0	0	0
OTU_2981	NA	NA	NA	NA	NA	NA	0	0	0	0	0	0	0	0	0	1	6	3	0	0	0	0	0	0	0	0	0	0	0	0	0	0	0	0	0	0	0	0	0	0	0	0	0	0	0	0	0	0	0
OTU_2982	NA	NA	NA	NA	NA	NA	0	0	0	0	0	0	0	3	7	0	0	0	0	7	0	0	0	0	0	0	0	0	0	0	0	0	0	0	0	0	0	0	0	0	0	0	0	0	0	0	0	0	0
OTU_2984	NA	NA	NA	NA	NA	NA	0	0	0	0	0	0	0	0	0	0	0	0	0	0	0	0	0	0	0	0	3	6	6	0	0	0	0	0	0	0	0	0	0	0	0	0	0	0	0	0	0	0	0
OTU_2985	NA	NA	NA	NA	NA	NA	0	0	0	0	0	0	0	0	0	0	4	11	0	0	0	0	0	0	0	0	0	0	0	0	0	0	0	0	0	0	0	0	0	0	0	0	0	0	0	0	0	0	0
OTU_2986	NA	NA	NA	NA	NA	NA	0	0	0	0	0	0	0	0	0	0	0	0	0	0	0	0	0	0	0	0	0	0	0	0	0	0	0	0	0	0	0	0	0	0	0	0	0	1	15	0	0	0	0
OTU_2987	NA	NA	NA	NA	NA	NA	0	0	0	0	0	0	0	0	0	0	0	0	0	0	0	0	0	0	0	0	0	0	0	0	0	0	0	0	0	0	0	0	0	1	0	0	0	0	0	0	0	0	0
OTU_2990	NA	NA	NA	NA	NA	NA	0	0	0	0	0	0	0	0	0	0	2	11	0	0	0	0	0	0	0	0	0	0	0	0	0	0	0	0	0	0	0	0	0	0	0	0	0	0	0	0	0	0	0
OTU_2994	NA	NA	NA	NA	NA	NA	0	0	0	0	0	0	0	0	0	0	0	0	0	0	0	0	0	0	0	0	0	0	0	0	0	0	0	0	0	4	0	0	0	0	0	0	0	0	0	0	0	0	0
OTU_2995	Bacteroidetes	Bacteroidia	Chitinophagales	NA	NA	NA	0	0	0	0	0	0	0	0	0	0	0	3	0	0	0	0	0	0	0	0	0	0	0	0	0	0	0	0	0	1	0	0	0	0	0	0	0	0	0	0	0	0	0
OTU_2996	NA	NA	NA	NA	NA	NA	0	0	0	0	0	0	0	0	0	0	0	0	0	0	0	0	0	0	0	0	0	0	0	0	0	0	0	0	0	0	0	0	0	0	0	0	0	0	0	0	0	0	0
OTU_2997	NA	NA	NA	NA	NA	NA	0	0	0	0	0	0	0	0	0	0	2	0	0	0	1	0	0	0	0	0	0	0	0	0	0	0	0	0	0	4	4	0	0	0	0	0	0	0	4	0	0	0	0
OTU_2998	Bacteroidetes	Bacteroidia	NA	NA	NA	NA	0	0	0	0	0	0	0	0	0	0	0	0	0	0	0	0	0	0	0	0	0	0	0	0	0	0	0	0	0	2	0	0	0	0	0	0	0	0	0	0	0	0	0
OTU_2999	Firmicutes	Erysipelotrichia	Erysipelotrichales	Erysipelotrichaceae	[Clostridium] innocuum group	NA	0	0	0	0	0	0	0	0	0	0	0	0	0	0	0	6	4	0	0	0	0	0	0	0	0	0	0	0	0	0	0	0	0	0	0	0	0	0	0	0	0	0	0
OTU_3001	NA	NA	NA	NA	NA	NA	0	0	0	0	0	0	0	0	0	0	0	0	0	0	0	0	0	0	0	0	0	0	0	0	0	0	0	0	0	0	0	0	0	0	0	0	0	0	0	0	0	0	0
OTU_3003	Proteobacteria	Gammaproteobacteria	Betaproteobacteriales	Burkholderiaceae	NA	Comamonadaceae bacterium OTSZ_A_29NA	0	0	0	0	0	0	0	0	0	0	0	0	0	0	0	0	0	0	0	0	0	0	0	0	0	0	0	0	0	5	0	0	0	0	0	0	0	0	0	0	0	0	0
OTU_3006	Firmicutes	Clostridia	Clostridiales	Ruminococcaceae	NA	NA	0	0	0	0	0	0	0	0	0	0	0	0	0	0	0	0	0	0	0	0	5	0	0	0	0	0	0	0	0	0	0	0	0	0	0	0	0	0	0	0	0	0	0
OTU_3007	Bacteroidetes	Bacteroidia	Sphingobacteriales	env.OPS 17	NA	NA	0	0	0	0	0	0	0	0	0	0	0	1	0	0	0	0	0	0	0	0	0	0	0	0	0	0	0	0	0	4	0	0	0	0	0	0	0	0	0	2	0	0	0
OTU_3008	NA	NA	NA	NA	NA	NA	0	0	0	0	0	0	0	0	0	0	0	0	0	0	0	0	0	0	0	0	0	0	0	0	0	0	0	0	0	0	0	0	0	0	0	0	3	5	0	0	0	0	0
OTU_3009	NA	NA	NA	NA	NA	NA	0	0	0	0	0	0	0	0	0	3	0	3	0	0	0	0	0	0	0	0	0	0	0	0	0	0	0	0	0	5	0	0	0	0	0	0	0	0	0	0	0	0	0
OTU_301	Firmicutes	Clostridia	Clostridiales	Ruminococcaceae	Ruminococcaceae UCG-NA14	NA	0	0	0	0	0	0	0	0	0	0	0	0	0	1	0	0	0	0	0	0	0	0	0	0	1646	0	0	0	0	0	0	0	0	1	16	3	1	115	414	13	0	0	0
OTU_3011	NA	NA	NA	NA	NA	NA	0	0	0	0	0	0	0	1	0	0	0	0	0	0	0	0	0	0	0	0	0	0	0	1	0	0	0	0	0	0	0	0	0	3	4	0	0	0	0	0	0	0	0
OTU_3012	NA	NA	NA	NA	NA	NA	0	0	0	0	0	0	0	0	0	0	0	0	0	0	0	0	0	0	0	0	0	0	0	0	0	0	0	0	0	6	0	0	0	1	0	0	0	0	0	0	0	0	0
OTU_3013	NA	NA	NA	NA	NA	NA	0	0	0	0	0	0	0	1	0	0	0	0	0	0	0	0	0	0	0	0	0	0	1	0	0	0	0	0	0	2	0	0	4	0	0	1	0	0	0	0	7	3	7
OTU_3014	NA	NA	NA	NA	NA	NA	0	0	0	0	0	0	0	0	0	0	0	0	0	0	0	0	0	0	0	0	0	0	0	0	0	0	0	0	0	0	0	0	0	0	0	0	0	0	0	0	0	0	0
OTU_3015	NA	NA	NA	NA	NA	NA	0	0	0	0	0	0	0	0	0	0	0	0	0	0	0	0	0	5	0	0	0	0	0	0	0	0	0	0	0	0	0	0	0	0	0	0	0	0	3	0	0	0	0
OTU_3017	NA	NA	NA	NA	NA	NA	0	0	0	0	0	0	0	3	0	0	0	0	0	0	0	0	0	0	0	0	0	0	0	0	0	0	0	8	0	0	3	0	0	0	0	0	0	0	0	0	0	0	3
OTU_3018	Planctomycetes	Planctomycetacia	Pirellulales	Pirellulaceae	Pirellula	NA	0	0	0	0	0	0	0	0	0	0	0	1	0	0	0	0	0	0	0	0	0	0	0	0	0	0	0	0	0	0	0	0	0	0	0	0	0	0	0	0	0	0	0
OTU_3020	Firmicutes	Clostridia	Clostridiales	Lachnospiraceae	Lachnoclostridium	NA	0	0	0	0	0	0	0	0	0	0	0	0	4	15	0	2	0	2	0	0	4	12	0	3	0	0	0	0	0	1	0	1	14	51	47	5	19	5	3	0	2	7	0
OTU_3022	NA	NA	NA	NA	NA	NA	0	0	0	0	0	0	0	0	0	0	0	0	0	0	0	0	0	0	0	0	0	0	0	0	0	0	0	0	0	0	0	0	0	0	0	0	0	0	0	0	0	0	0
OTU_3023	NA	NA	NA	NA	NA	NA	0	0	0	0	0	0	0	0	0	0	0	0	0	0	0	0	0	0	0	0	0	0	4	0	0	0	0	0	0	0	0	0	0	0	0	0	0	0	0	0	0	0	0
OTU_3026	NA	NA	NA	NA	NA	NA	0	0	0	0	0	0	0	0	0	0	0	0	0	0	0	0	0	0	0	0	0	0	0	0	0	0	0	0	0	0	0	0	0	0	0	0	0	8	6	0	0	0	0
OTU_3027	Firmicutes	Clostridia	Clostridiales	Lachnospiraceae	NA	NA	0	0	0	0	0	0	0	0	0	0	0	0	0	0	0	0	0	0	0	0	0	0	0	0	0	0	0	0	0	0	0	0	0	0	0	0	0	0	0	4	0	0	0
OTU_3028	NA	NA	NA	NA	NA	NA	0	0	0	0	0	0	0	1	0	0	0	0	0	0	0	0	0	0	0	1	0	0	0	0	0	0	0	0	0	0	0	0	0	0	0	0	0	0	2	0	3	1	0
OTU_3029	Proteobacteria	Deltaproteobacteria	Desulfovibrionales	Desulfovibrionaceae	Bilophila	uncultured delta proteobacterium	0	0	0	0	0	0	0	0	0	0	0	0	0	0	0	0	0	0	1	1	1	0	0	0	0	0	0	0	0	0	1	0	0	0	0	0	0	0	13	0	1	0	0
OTU_3030	Tenericutes	Mollicutes	Anaeroplasmatales	Anaeroplasmataceae	Anaeroplasma	NA	0	0	0	0	0	0	0	0	0	0	0	0	0	0	0	1	0	0	0	0	0	0	0	0	0	0	0	0	0	21	0	0	0	0	0	0	0	0	0	0	0	0	0
OTU_3031	NA	NA	NA	NA	NA	NA	0	0	0	0	0	0	0	0	0	0	0	0	0	0	0	0	0	0	0	0	0	0	0	0	0	0	0	0	0	0	0	0	0	0	0	0	0	0	0	0	0	0	0
OTU_3032	Actinobacteria	Actinobacteria	Actinomycetales	Actinomycetaceae	FNA332	NA	0	0	0	0	0	0	0	0	0	0	0	0	0	0	0	0	0	0	0	0	0	0	0	0	1	0	0	0	0	0	1	0	0	0	0	0	0	0	1	0	2	0	0
OTU_3033	Firmicutes	Clostridia	Clostridiales	Ruminococcaceae	Anaerotruncus	NA	0	0	0	0	0	0	0	0	0	0	0	0	2	0	0	0	0	0	0	0	0	0	0	0	5	0	0	0	0	0	0	0	0	0	0	0	0	0	0	0	0	0	0
OTU_3035	NA	NA	NA	NA	NA	NA	0	0	0	0	0	0	0	0	0	0	0	0	0	0	0	0	0	0	0	0	0	0	0	5	0	0	0	0	0	0	0	0	0	0	0	0	0	0	0	0	0	0	0
OTU_3038	NA	NA	NA	NA	NA	NA	0	0	0	0	0	0	0	0	0	0	0	0	0	0	0	0	0	0	0	0	0	0	0	0	0	0	0	0	0	0	0	0	0	0	0	0	0	0	0	0	0	0	0
OTU_3041	Firmicutes	Clostridia	Clostridiales	Ruminococcaceae	NA	NA	0	0	0	0	0	0	0	4	0	0	0	0	0	0	0	0	0	0	0	0	0	0	0	0	0	0	0	0	0	0	0	0	0	0	0	0	0	0	0	0	0	0	0
OTU_3042	NA	NA	NA	NA	NA	NA	0	0	0	0	0	0	0	0	0	0	0	0	4	0	0	0	0	0	0	0	0	0	0	0	0	0	0	0	0	0	0	0	0	0	0	0	0	0	0	0	0	0	0
OTU_3045	NA	NA	NA	NA	NA	NA	0	0	0	0	0	0	0	0	0	0	0	0	0	3	0	0	0	0	0	0	0	0	0	0	0	0	0	0	0	0	0	0	0	0	0	0	0	0	0	0	0	1	0
OTU_3048	NA	NA	NA	NA	NA	NA	0	0	0	0	0	0	0	0	0	0	0	7	0	0	0	0	0	0	0	0	0	0	0	0	0	0	0	0	0	0	0	0	0	0	0	0	0	0	0	0	0	0	0
OTU_3049	NA	NA	NA	NA	NA	NA	0	0	0	0	0	0	0	0	0	0	0	0	0	0	0	0	0	0	0	0	14	0	0	0	0	0	0	0	0	0	0	0	0	0	0	0	0	0	0	0	0	0	0
OTU_305	Firmicutes	Clostridia	Clostridiales	Ruminococcaceae	Ruminococcaceae UCG-NANA5	NA	0	0	0	0	0	0	0	9	1	2	0	0	0	0	0	189	273	0	0	0	292	0	0	0	0	0	5	0	0	5	1	0	0	8	5	0	0	5	11	0	0	0	0
OTU_3050	NA	NA	NA	NA	NA	NA	0	0	0	0	0	0	0	0	0	0	0	0	0	0	0	0	0	0	0	0	0	0	0	0	0	0	0	0	0	0	5	1	0	0	0	0	0	0	0	0	0	0	0
OTU_3051	NA	NA	NA	NA	NA	NA	0	0	0	0	0	0	0	0	0	0	0	0	0	0	0	0	0	0	0	0	0	2	0	0	0	0	2	1	0	0	0	0	0	0	0	0	0	4	1	0	0	0	0
OTU_3053	NA	NA	NA	NA	NA	NA	0	0	0	0	0	0	0	0	0	0	0	0	0	2	0	0	0	0	0	0	0	0	0	0	0	3	0	0	0	0	0	0	2	0	0	0	0	0	0	0	0	0	0
OTU_3054	Planctomycetes	Planctomycetacia	Gemmatales	Gemmataceae	Fimbriiglobus	metagenome	0	0	0	0	0	0	0	0	0	0	0	0	0	0	0	0	0	0	0	0	0	0	0	0	0	0	0	0	0	2	0	0	0	0	0	0	0	0	0	0	0	0	0
OTU_3055	NA	NA	NA	NA	NA	NA	0	0	0	0	0	0	0	0	0	0	0	0	0	0	0	0	0	0	0	0	0	0	0	0	0	0	0	0	0	0	0	0	0	0	0	0	0	0	0	0	0	0	0
OTU_3056	NA	NA	NA	NA	NA	NA	0	0	0	0	0	0	0	0	0	0	0	0	0	0	0	0	0	0	0	0	0	0	0	0	6	0	0	0	0	0	0	0	0	0	0	0	0	0	0	0	0	0	0
OTU_3057	Planctomycetes	Planctomycetacia	Pirellulales	Pirellulaceae	Blastopirellula	uncultured planctomycete	0	0	0	0	0	0	0	0	0	0	2	0	0	0	0	0	0	0	0	0	0	0	0	0	0	0	0	0	0	6	0	0	0	0	0	0	0	0	0	0	0	0	0
OTU_3058	Actinobacteria	Acidimicrobiia	IMCC26256	NA	NA	NA	0	0	0	0	0	0	0	0	0	0	0	0	0	0	0	0	0	0	0	0	0	0	0	0	0	0	0	0	0	0	0	0	0	0	0	0	0	0	0	4	0	0	0
OTU_3059	Firmicutes	Clostridia	Clostridiales	Peptococcaceae	NA	NA	0	0	0	0	0	0	0	0	0	0	0	0	0	0	0	2	0	0	0	0	0	0	0	0	6	0	0	0	0	0	0	0	0	0	0	0	0	0	0	0	0	0	0
OTU_3060	Firmicutes	Clostridia	Clostridiales	Ruminococcaceae	Candidatus Soleaferrea	Candidatus Soleaferrea massiliensis	0	0	0	0	0	0	0	0	1	0	0	0	0	0	0	1	0	0	0	0	0	0	0	0	4	0	0	0	0	0	2	0	0	0	0	0	0	0	0	0	0	0	0
OTU_3061	Firmicutes	Clostridia	Clostridiales	Lachnospiraceae	Lachnospiraceae FCSNA2NA group	NA	0	0	0	0	0	0	0	0	0	0	0	0	0	0	0	0	0	0	0	0	0	0	0	0	0	0	0	0	0	0	0	0	0	0	5	0	0	0	0	0	0	0	0
OTU_3062	Proteobacteria	Gammaproteobacteria	Xanthomonadales	Xanthomonadaceae	Arenimonas	NA	0	0	0	0	0	0	0	0	0	0	0	0	0	0	0	0	0	0	0	1	0	0	0	0	0	0	0	0	0	4	0	0	0	0	0	0	0	0	0	0	0	0	0
OTU_3063	NA	NA	NA	NA	NA	NA	0	0	0	0	0	0	0	0	0	0	12	5	0	0	0	0	0	0	0	0	0	0	0	0	0	0	0	0	0	0	0	0	0	0	0	0	0	0	0	0	0	0	0
OTU_3064	NA	NA	NA	NA	NA	NA	0	0	0	0	0	0	0	0	0	0	0	0	0	0	0	0	0	0	0	0	0	0	0	0	0	0	0	0	0	0	0	0	0	0	6	2	1	0	0	0	0	0	0
OTU_3066	NA	NA	NA	NA	NA	NA	0	0	0	0	0	0	0	0	0	0	0	0	0	0	0	0	0	2	0	0	0	0	0	0	0	0	0	0	0	0	0	0	1	0	0	0	0	1	6	0	0	0	0
OTU_3067	NA	NA	NA	NA	NA	NA	0	0	0	0	0	0	0	0	0	0	0	0	5	0	0	7	0	0	0	0	0	0	0	2	0	0	0	0	0	0	0	0	0	1	0	3	0	3	1	0	0	0	0
OTU_3068	NA	NA	NA	NA	NA	NA	0	0	0	0	0	0	0	0	0	0	0	0	1	2	0	0	1	0	0	0	0	0	0	0	0	0	0	0	2	0	0	0	0	1	0	0	0	0	0	0	0	0	0
OTU_3069	NA	NA	NA	NA	NA	NA	0	0	0	0	0	0	0	0	0	0	0	0	6	0	0	0	0	0	0	0	0	0	0	0	0	0	0	0	0	0	0	0	0	0	0	0	0	0	0	0	0	0	0
OTU_307	Firmicutes	Clostridia	Clostridiales	Family XIII	[Eubacterium] brachy group	NA	0	0	0	0	0	0	0	32	23	65	14	9	271	0	0	57	8	14	0	1	10	0	3	0	2	13	13	0	0	17	54	1	2	0	0	0	0	0	0	0	63	61	57
OTU_3072	NA	NA	NA	NA	NA	NA	0	0	0	0	0	0	0	0	0	0	0	0	0	0	0	0	0	0	0	0	0	0	0	7	0	0	0	0	0	0	0	0	0	0	0	0	0	0	0	0	0	0	0
OTU_3073	NA	NA	NA	NA	NA	NA	0	0	0	0	0	0	0	0	0	2	1	0	0	0	0	0	5	0	0	2	0	1	0	0	2	0	0	0	0	0	0	0	0	0	0	0	0	0	0	0	0	0	0
OTU_3074	NA	NA	NA	NA	NA	NA	0	0	0	0	0	0	0	0	0	0	0	0	0	0	0	0	0	0	0	0	0	0	0	0	0	0	0	0	0	0	0	0	0	0	0	0	0	0	0	0	0	0	0
OTU_3075	Firmicutes	Clostridia	Clostridiales	Clostridiales vadinBB6NA group	NA	NA	0	0	0	0	0	0	0	0	0	0	0	0	0	0	0	0	0	0	0	0	0	0	0	0	4	0	0	0	0	0	0	0	0	0	0	0	0	0	0	0	0	0	0
OTU_3077	NA	NA	NA	NA	NA	NA	0	0	0	0	0	0	0	0	0	0	0	0	0	9	0	0	0	0	0	0	0	0	0	0	0	0	1	0	0	0	0	0	0	0	0	0	0	0	0	0	0	0	0
OTU_3078	NA	NA	NA	NA	NA	NA	0	0	0	0	0	0	0	1	0	0	0	0	0	0	0	0	0	0	2	4	0	0	0	0	0	0	0	0	0	0	0	0	0	0	0	0	0	0	0	0	0	0	0
OTU_308	Bacteroidetes	Bacteroidia	Bacteroidales	Bacteroidaceae	Bacteroides	NA	0	0	0	0	0	0	0	0	0	1871	145	1	0	4	0	0	0	0	0	1	0	0	0	0	0	1	0	0	0	2	0	0	0	0	0	0	0	0	0	0	0	0	1
OTU_3080	NA	NA	NA	NA	NA	NA	0	0	0	0	0	0	0	0	0	0	0	0	0	0	0	2	3	0	0	0	0	0	0	0	0	0	0	0	0	0	0	0	0	0	0	0	0	0	0	0	0	0	0
[truncated: 831 more rows]
[truncated: 5 more columns]

## Sheet: Feuil1
OTU	Kingdom	Phylum	Class	Order	Family	Genus	Specie
OTU_2192	Bacteria	Proteobacteria	Deltaproteobacteria	Oligoflexales	0319-6G20
OTU_2178	Bacteria	Bacteroidetes	Bacteroidia	Chitinophagales	37-13
OTU_2605	Bacteria	Bacteroidetes	Bacteroidia	Chitinophagales	37-13
OTU_2048	Bacteria	Proteobacteria	Alphaproteobacteria	Rhizobiales	A0839
OTU_3021	Bacteria	Proteobacteria	Alphaproteobacteria	Rhizobiales	A0839
OTU_1401	Bacteria	Chloroflexi	Anaerolineae	SBR1031	A4b	metagenome
OTU_2378	Bacteria	Chloroflexi	Anaerolineae	SBR1031	A4b
OTU_2366	Bacteria	Proteobacteria	Alphaproteobacteria	Acetobacterales	Acetobacteraceae	Paracraurococcus	Paracraurococcus ruber
OTU_2412	Bacteria	Proteobacteria	Alphaproteobacteria	Acetobacterales	Acetobacteraceae	Rhodovastum	metagenome
OTU_2428	Bacteria	Proteobacteria	Alphaproteobacteria	Acetobacterales	Acetobacteraceae	Roseomonas	uncultured Roseomonas sp.
OTU_2465	Bacteria	Proteobacteria	Alphaproteobacteria	Acetobacterales	Acetobacteraceae	Roseomonas	uncultured Roseomonas sp.
OTU_101	Bacteria	Firmicutes	Negativicutes	Selenomonadales	Acidaminococcaceae	Phascolarctobacterium	uncultured Veillonellaceae bacterium
OTU_1153	Bacteria	Firmicutes	Negativicutes	Selenomonadales	Acidaminococcaceae	Succiniclasticum
OTU_150	Bacteria	Firmicutes	Negativicutes	Selenomonadales	Acidaminococcaceae	Acidaminococcus
OTU_159	Bacteria	Firmicutes	Negativicutes	Selenomonadales	Acidaminococcaceae	Phascolarctobacterium	uncultured Firmicutes bacterium
OTU_32	Bacteria	Firmicutes	Negativicutes	Selenomonadales	Acidaminococcaceae	Phascolarctobacterium
OTU_941	Bacteria	Firmicutes	Negativicutes	Selenomonadales	Acidaminococcaceae	Phascolarctobacterium
OTU_1116	Bacteria	Actinobacteria	Actinobacteria	Actinomycetales	Actinomycetaceae	Actinomyces
OTU_1117	Bacteria	Actinobacteria	Actinobacteria	Actinomycetales	Actinomycetaceae	Actinomyces
OTU_1355	Bacteria	Actinobacteria	Actinobacteria	Actinomycetales	Actinomycetaceae	Flaviflexus
OTU_2061	Bacteria	Actinobacteria	Actinobacteria	Actinomycetales	Actinomycetaceae	Arcanobacterium	Arcanobacterium urinimassiliense
OTU_2145	Bacteria	Actinobacteria	Actinobacteria	Actinomycetales	Actinomycetaceae	Actinomyces
OTU_3032	Bacteria	Actinobacteria	Actinobacteria	Actinomycetales	Actinomycetaceae	F0332
OTU_323	Bacteria	Actinobacteria	Actinobacteria	Actinomycetales	Actinomycetaceae	Actinomyces
OTU_3302	Bacteria	Actinobacteria	Actinobacteria	Actinomycetales	Actinomycetaceae	Actinomyces	Actinomyces ihumii
OTU_497	Bacteria	Actinobacteria	Actinobacteria	Actinomycetales	Actinomycetaceae	Actinomyces
OTU_670	Bacteria	Actinobacteria	Actinobacteria	Actinomycetales	Actinomycetaceae	Mobiluncus	Mobiluncus curtisii
OTU_843	Bacteria	Actinobacteria	Actinobacteria	Actinomycetales	Actinomycetaceae	Varibaculum	Varibaculum sp. CCUG 45271
OTU_1010	Bacteria	Firmicutes	Bacilli	Lactobacillales	Aerococcaceae	Aerococcus
OTU_1632	Bacteria	Firmicutes	Bacilli	Lactobacillales	Aerococcaceae	Facklamia	Facklamia ignava CCUG 37419
OTU_2032	Bacteria	Firmicutes	Bacilli	Lactobacillales	Aerococcaceae
OTU_664	Bacteria	Firmicutes	Bacilli	Lactobacillales	Aerococcaceae	Abiotrophia
OTU_771	Bacteria	Firmicutes	Bacilli	Lactobacillales	Aerococcaceae	Globicatella	Globicatella sulfidifaciens
OTU_1118	Bacteria	Proteobacteria	Gammaproteobacteria	Aeromonadales	Aeromonadaceae	Aeromonas
OTU_3510	Bacteria	Proteobacteria	Gammaproteobacteria	Aeromonadales	Aeromonadaceae	Aeromonas
OTU_1111	Bacteria	Verrucomicrobia	Verrucomicrobiae	Verrucomicrobiales	Akkermansiaceae	Akkermansia
OTU_1176	Bacteria	Verrucomicrobia	Verrucomicrobiae	Verrucomicrobiales	Akkermansiaceae	Akkermansia
OTU_1325	Bacteria	Verrucomicrobia	Verrucomicrobiae	Verrucomicrobiales	Akkermansiaceae
OTU_14	Bacteria	Verrucomicrobia	Verrucomicrobiae	Verrucomicrobiales	Akkermansiaceae	Akkermansia
OTU_1980	Bacteria	Verrucomicrobia	Verrucomicrobiae	Verrucomicrobiales	Akkermansiaceae	Akkermansia
OTU_2079	Bacteria	Verrucomicrobia	Verrucomicrobiae	Verrucomicrobiales	Akkermansiaceae	Akkermansia
OTU_2771	Bacteria	Verrucomicrobia	Verrucomicrobiae	Verrucomicrobiales	Akkermansiaceae	Akkermansia
OTU_3367	Bacteria	Bacteroidetes	Bacteroidia	Sphingobacteriales	AKYH767
OTU_545	Bacteria	Firmicutes	Bacilli	Bacillales	Alicyclobacillaceae	Alicyclobacillus	Alicyclobacillus sp. T127
OTU_2008	Bacteria	Proteobacteria	Alphaproteobacteria		Alphaproteobacteria bacterium
OTU_1803	Bacteria	Proteobacteria	Gammaproteobacteria	Alteromonadales	Alteromonadaceae	Rheinheimera	uncultured Rheinheimera sp.
OTU_1870	Bacteria	Chloroflexi	Anaerolineae	Anaerolineales	Anaerolineaceae	Flexilinea	Anaerolineaceae bacterium oral taxon 439
OTU_15	Bacteria	Tenericutes	Mollicutes	Anaeroplasmatales	Anaeroplasmataceae	Anaeroplasma
OTU_3030	Bacteria	Tenericutes	Mollicutes	Anaeroplasmatales	Anaeroplasmataceae	Anaeroplasma
OTU_1988	Bacteria	Epsilonbacteraeota	Campylobacteria	Campylobacterales	Arcobacteraceae	Arcobacter	Arcobacter butzleri
OTU_2856	Bacteria	Epsilonbacteraeota	Campylobacteria	Campylobacterales	Arcobacteraceae	Arcobacter
OTU_100	Bacteria	Actinobacteria	Coriobacteriia	Coriobacteriales	Atopobiaceae	Olsenella	Olsenella sp. 1183
OTU_1065	Bacteria	Actinobacteria	Coriobacteriia	Coriobacteriales	Atopobiaceae	Libanicoccus
OTU_1077	Bacteria	Actinobacteria	Coriobacteriia	Coriobacteriales	Atopobiaceae
OTU_1083	Bacteria	Actinobacteria	Coriobacteriia	Coriobacteriales	Atopobiaceae	Atopobium	Atopobium vaginae
OTU_1465	Bacteria	Actinobacteria	Coriobacteriia	Coriobacteriales	Atopobiaceae	Olsenella
OTU_1673	Bacteria	Actinobacteria	Coriobacteriia	Coriobacteriales	Atopobiaceae
OTU_222	Bacteria	Actinobacteria	Coriobacteriia	Coriobacteriales	Atopobiaceae	Atopobium
OTU_2661	Bacteria	Actinobacteria	Coriobacteriia	Coriobacteriales	Atopobiaceae	Olsenella	Olsenella sp. SIT9
OTU_2849	Bacteria	Actinobacteria	Coriobacteriia	Coriobacteriales	Atopobiaceae
OTU_295	Bacteria	Actinobacteria	Coriobacteriia	Coriobacteriales	Atopobiaceae
OTU_333	Bacteria	Actinobacteria	Coriobacteriia	Coriobacteriales	Atopobiaceae	Olsenella
OTU_361	Bacteria	Actinobacteria	Coriobacteriia	Coriobacteriales	Atopobiaceae	Coriobacteriaceae UCG-002
OTU_426	Bacteria	Actinobacteria	Coriobacteriia	Coriobacteriales	Atopobiaceae
OTU_445	Bacteria	Actinobacteria	Coriobacteriia	Coriobacteriales	Atopobiaceae
OTU_520	Bacteria	Actinobacteria	Coriobacteriia	Coriobacteriales	Atopobiaceae	Olsenella	Olsenella sp. Marseille-P3197
OTU_587	Bacteria	Actinobacteria	Coriobacteriia	Coriobacteriales	Atopobiaceae	Olsenella sp. Marseille-P3359
OTU_590	Bacteria	Actinobacteria	Coriobacteriia	Coriobacteriales	Atopobiaceae	Libanicoccus	Libanicoccus massiliensis
OTU_596	Bacteria	Actinobacteria	Coriobacteriia	Coriobacteriales	Atopobiaceae	Olsenella	Olsenella scatoligenes
OTU_650	Bacteria	Actinobacteria	Coriobacteriia	Coriobacteriales	Atopobiaceae	Atopobium	Olegusella massiliensis
OTU_702	Bacteria	Actinobacteria	Coriobacteriia	Coriobacteriales	Atopobiaceae	Olsenella	Olsenella sp. MSTE5
OTU_903	Bacteria	Actinobacteria	Coriobacteriia	Coriobacteriales	Atopobiaceae	Olsenella	uncultured Atopobium sp.
OTU_1085	Bacteria	Proteobacteria	Alphaproteobacteria	Azospirillales	Azospirillaceae	Niveispirillum	Niveispirillum fermenti
OTU_2723	Bacteria	Proteobacteria	Alphaproteobacteria	Azospirillales	Azospirillaceae	Niveispirillum	Niveispirillum sp. TH80
OTU_1076	Bacteria	Firmicutes	Bacilli	Bacillales	Bacillaceae	Geobacillus	Geobacillus stearothermophilus
OTU_1244	Bacteria	Firmicutes	Bacilli	Bacillales	Bacillaceae
OTU_1365	Bacteria	Firmicutes	Bacilli	Bacillales	Bacillaceae	Bacillus	Bacillus sp.
OTU_1517	Bacteria	Firmicutes	Bacilli	Bacillales	Bacillaceae	Ureibacillus	uncultured Geobacillus sp.
OTU_1865	Bacteria	Firmicutes	Bacilli	Bacillales	Bacillaceae	Bacillus	uncultured Bacillus sp.
OTU_1915	Bacteria	Firmicutes	Bacilli	Bacillales	Bacillaceae	Bacillus	Bacillus coagulans
OTU_252	Bacteria	Firmicutes	Bacilli	Bacillales	Bacillaceae	Anaerobacillus
OTU_352	Bacteria	Firmicutes	Bacilli	Bacillales	Bacillaceae	Anaerobacillus	Anaerobacillus sp. NB2006
OTU_501	Bacteria	Firmicutes	Bacilli	Bacillales	Bacillaceae	Pseudogracilibacillus
OTU_594	Bacteria	Firmicutes	Bacilli	Bacillales	Bacillaceae	Bacillus	Bacillus licheniformis
OTU_1929	Bacteria	Proteobacteria	Deltaproteobacteria	Bdellovibrionales	Bacteriovoracaceae	Peredibacter	Bacteriovorax sp. EPC3
OTU_2388	Bacteria	Proteobacteria	Deltaproteobacteria	Bdellovibrionales	Bacteriovoracaceae
OTU_124	Bacteria	Bacteroidetes	Bacteroidia	Bacteroidales	Bacteroidaceae	Bacteroides	gut metagenome
OTU_1286	Bacteria	Bacteroidetes	Bacteroidia	Bacteroidales	Bacteroidaceae	Bacteroides
OTU_13	Bacteria	Bacteroidetes	Bacteroidia	Bacteroidales	Bacteroidaceae	Bacteroides
OTU_1507	Bacteria	Bacteroidetes	Bacteroidia	Bacteroidales	Bacteroidaceae	Bacteroides
OTU_160	Bacteria	Bacteroidetes	Bacteroidia	Bacteroidales	Bacteroidaceae	Bacteroides
OTU_215	Bacteria	Bacteroidetes	Bacteroidia	Bacteroidales	Bacteroidaceae	Bacteroides
OTU_26	Bacteria	Bacteroidetes	Bacteroidia	Bacteroidales	Bacteroidaceae	Bacteroides
OTU_2740	Bacteria	Bacteroidetes	Bacteroidia	Bacteroidales	Bacteroidaceae
OTU_2843	Bacteria	Bacteroidetes	Bacteroidia	Bacteroidales	Bacteroidaceae	Bacteroides	Bacteroides dorei
OTU_30	Bacteria	Bacteroidetes	Bacteroidia	Bacteroidales	Bacteroidaceae	Bacteroides	gut metagenome
OTU_3070	Bacteria	Bacteroidetes	Bacteroidia	Bacteroidales	Bacteroidaceae	Bacteroides
OTU_308	Bacteria	Bacteroidetes	Bacteroidia	Bacteroidales	Bacteroidaceae	Bacteroides
OTU_3086	Bacteria	Bacteroidetes	Bacteroidia	Bacteroidales	Bacteroidaceae	Bacteroides
OTU_318	Bacteria	Bacteroidetes	Bacteroidia	Bacteroidales	Bacteroidaceae	Bacteroides
OTU_3508	Bacteria	Bacteroidetes	Bacteroidia	Bacteroidales	Bacteroidaceae
OTU_3548	Bacteria	Bacteroidetes	Bacteroidia	Bacteroidales	Bacteroidaceae	Bacteroides
OTU_358	Bacteria	Bacteroidetes	Bacteroidia	Bacteroidales	Bacteroidaceae	Bacteroides
OTU_373	Bacteria	Bacteroidetes	Bacteroidia	Bacteroidales	Bacteroidaceae	Bacteroides
OTU_378	Bacteria	Bacteroidetes	Bacteroidia	Bacteroidales	Bacteroidaceae	Bacteroides	bacterium NLAE-zl-C458
OTU_40	Bacteria	Bacteroidetes	Bacteroidia	Bacteroidales	Bacteroidaceae	Bacteroides
OTU_44	Bacteria	Bacteroidetes	Bacteroidia	Bacteroidales	Bacteroidaceae	Bacteroides
OTU_460	Bacteria	Bacteroidetes	Bacteroidia	Bacteroidales	Bacteroidaceae	Bacteroides
OTU_5	Bacteria	Bacteroidetes	Bacteroidia	Bacteroidales	Bacteroidaceae	Bacteroides
OTU_56	Bacteria	Bacteroidetes	Bacteroidia	Bacteroidales	Bacteroidaceae	Bacteroides
OTU_777	Bacteria	Bacteroidetes	Bacteroidia	Bacteroidales	Bacteroidaceae	Bacteroides
OTU_810	Bacteria	Bacteroidetes	Bacteroidia	Bacteroidales	Bacteroidaceae	Bacteroides
OTU_814	Bacteria	Bacteroidetes	Bacteroidia	Bacteroidales	Bacteroidaceae	Bacteroides
OTU_898	Bacteria	Bacteroidetes	Bacteroidia	Bacteroidales	Bacteroidaceae	Bacteroides
OTU_9	Bacteria	Bacteroidetes	Bacteroidia	Bacteroidales	Bacteroidaceae	Bacteroides
OTU_911	Bacteria	Bacteroidetes	Bacteroidia	Bacteroidales	Bacteroidaceae	Bacteroides
OTU_929	Bacteria	Bacteroidetes	Bacteroidia	Bacteroidales	Bacteroidaceae	Bacteroides
OTU_527	Bacteria	Bacteroidetes	Bacteroidia	Bacteroidales	Bacteroidales Incertae Sedis	Phocaeicola	Phocaeicola abscessus
OTU_1340	Bacteria	Bacteroidetes	Bacteroidia	Bacteroidales	Barnesiellaceae	Barnesiella
OTU_240	Bacteria	Bacteroidetes	Bacteroidia	Bacteroidales	Barnesiellaceae	Coprobacter
OTU_278	Bacteria	Bacteroidetes	Bacteroidia	Bacteroidales	Barnesiellaceae		gut metagenome
OTU_281	Bacteria	Bacteroidetes	Bacteroidia	Bacteroidales	Barnesiellaceae	Coprobacter
OTU_68	Bacteria	Bacteroidetes	Bacteroidia	Bacteroidales	Barnesiellaceae	Barnesiella
OTU_1329	Bacteria	Proteobacteria	Deltaproteobacteria	Bdellovibrionales	Bdellovibrionaceae	Bdellovibrio
OTU_1700	Bacteria	Proteobacteria	Deltaproteobacteria	Bdellovibrionales	Bdellovibrionaceae	Bdellovibrio
OTU_1733	Bacteria	Proteobacteria	Deltaproteobacteria	Bdellovibrionales	Bdellovibrionaceae	Bdellovibrio	uncultured Bdellovibrio sp.
OTU_1764	Bacteria	Proteobacteria	Deltaproteobacteria	Bdellovibrionales	Bdellovibrionaceae
OTU_1778	Bacteria	Proteobacteria	Deltaproteobacteria	Bdellovibrionales	Bdellovibrionaceae
OTU_2017	Bacteria	Proteobacteria	Deltaproteobacteria	Bdellovibrionales	Bdellovibrionaceae
OTU_2292	Bacteria	Proteobacteria	Deltaproteobacteria	Bdellovibrionales	Bdellovibrionaceae	Bdellovibrio
OTU_3385	Bacteria	Proteobacteria	Deltaproteobacteria	Bdellovibrionales	Bdellovibrionaceae	Bdellovibrio
OTU_1042	Bacteria	Proteobacteria	Alphaproteobacteria	Rhizobiales	Beijerinckiaceae	Methylobacterium
OTU_1558	Bacteria	Proteobacteria	Alphaproteobacteria	Rhizobiales	Beijerinckiaceae	Bosea	Starkeya sp. SBR22
OTU_2190	Bacteria	Proteobacteria	Alphaproteobacteria	Rhizobiales	Beijerinckiaceae
OTU_2231	Bacteria	Proteobacteria	Alphaproteobacteria	Rhizobiales	Beijerinckiaceae	Methylobacterium
OTU_2288	Bacteria	Proteobacteria	Alphaproteobacteria	Rhizobiales	Beijerinckiaceae	Methylobacterium	Methylobacterium aerolatum
OTU_3482	Bacteria	Proteobacteria	Alphaproteobacteria	Rhizobiales	Beijerinckiaceae	Camelimonas
OTU_629	Bacteria	Proteobacteria	Alphaproteobacteria	Rhizobiales	Beijerinckiaceae	Methylobacterium	Methylobacterium sp. SY-2
OTU_1089	Bacteria	Actinobacteria	Actinobacteria	Bifidobacteriales	Bifidobacteriaceae	Parascardovia	Parascardovia denticolens DSM 10105 = JCM 12538
OTU_134	Bacteria	Actinobacteria	Actinobacteria	Bifidobacteriales	Bifidobacteriaceae	Scardovia	Scardovia wiggsiae
OTU_2290	Bacteria	Actinobacteria	Actinobacteria	Bifidobacteriales	Bifidobacteriaceae	Bifidobacterium	Bifidobacterium sp.
OTU_2504	Bacteria	Actinobacteria	Actinobacteria	Bifidobacteriales	Bifidobacteriaceae	Bifidobacterium	Bifidobacterium bifidum
OTU_2925	Bacteria	Actinobacteria	Actinobacteria	Bifidobacteriales	Bifidobacteriaceae	Bifidobacterium	Bifidobacterium moukalabense DSM 27321
OTU_418	Bacteria	Actinobacteria	Actinobacteria	Bifidobacteriales	Bifidobacteriaceae	Alloscardovia
OTU_48	Bacteria	Actinobacteria	Actinobacteria	Bifidobacteriales	Bifidobacteriaceae	Bifidobacterium	Bifidobacterium longum subsp. longum
OTU_622	Bacteria	Actinobacteria	Actinobacteria	Bifidobacteriales	Bifidobacteriaceae	Gardnerella	Gardnerella vaginalis ATCC 14018 = JCM 11026
OTU_1692	Bacteria	Acidobacteria	Blastocatellia (Subgroup 4)	Blastocatellales	Blastocatellaceae	Blastocatella
OTU_1927	Bacteria	Acidobacteria	Blastocatellia (Subgroup 4)	Blastocatellales	Blastocatellaceae	Blastocatella
OTU_2306	Bacteria	Acidobacteria	Blastocatellia (Subgroup 4)	Blastocatellales	Blastocatellaceae	Stenotrophobacter
OTU_2919	Bacteria	Acidobacteria	Blastocatellia (Subgroup 4)	Blastocatellales	Blastocatellaceae	Blastocatella
OTU_785	Bacteria	Actinobacteria	Actinobacteria	Micrococcales	Brevibacteriaceae	Brevibacterium
OTU_925	Bacteria	Actinobacteria	Actinobacteria	Micrococcales	Brevibacteriaceae	Brevibacterium	Brevibacterium epidermidis
OTU_2060	Bacteria	Cyanobacteria	Oxyphotobacteria	Chloroplast	Bromus tectorum
OTU_1034	Bacteria	Proteobacteria	Gammaproteobacteria	Betaproteobacteriales	Burkholderiaceae	Massilia	Massilia timonae
OTU_1095	Bacteria	Proteobacteria	Gammaproteobacteria	Betaproteobacteriales	Burkholderiaceae	Variovorax
OTU_1113	Bacteria	Proteobacteria	Gammaproteobacteria	Betaproteobacteriales	Burkholderiaceae	Comamonas	uncultured Burkholderiaceae bacterium
OTU_1137	Bacteria	Proteobacteria	Gammaproteobacteria	Betaproteobacteriales	Burkholderiaceae	Inhella
OTU_1146	Bacteria	Proteobacteria	Gammaproteobacteria	Betaproteobacteriales	Burkholderiaceae	Ottowia
OTU_1269	Bacteria	Proteobacteria	Gammaproteobacteria	Betaproteobacteriales	Burkholderiaceae	Hydrogenophaga
OTU_132	Bacteria	Proteobacteria	Gammaproteobacteria	Betaproteobacteriales	Burkholderiaceae	Sutterella
OTU_1357	Bacteria	Proteobacteria	Gammaproteobacteria	Betaproteobacteriales	Burkholderiaceae	Comamonas
OTU_1433	Bacteria	Proteobacteria	Gammaproteobacteria	Betaproteobacteriales	Burkholderiaceae	Tepidimonas
OTU_1516	Bacteria	Proteobacteria	Gammaproteobacteria	Betaproteobacteriales	Burkholderiaceae	Undibacterium
OTU_1609	Bacteria	Proteobacteria	Gammaproteobacteria	Betaproteobacteriales	Burkholderiaceae	Parasutterella
OTU_1707	Bacteria	Proteobacteria	Gammaproteobacteria	Betaproteobacteriales	Burkholderiaceae	Alcaligenes	Alcaligenes sp.
OTU_1708	Bacteria	Proteobacteria	Gammaproteobacteria	Betaproteobacteriales	Burkholderiaceae	CM1G08
OTU_1907	Bacteria	Proteobacteria	Gammaproteobacteria	Betaproteobacteriales	Burkholderiaceae	Limnohabitans
OTU_2152	Bacteria	Proteobacteria	Gammaproteobacteria	Betaproteobacteriales	Burkholderiaceae	Polynucleobacter	beta proteobacterium GS
OTU_2334	Bacteria	Proteobacteria	Gammaproteobacteria	Betaproteobacteriales	Burkholderiaceae	Burkholderia-Caballeronia-Paraburkholderia
OTU_2659	Bacteria	Proteobacteria	Gammaproteobacteria	Betaproteobacteriales	Burkholderiaceae	Pelistega	uncultured rumen bacterium
OTU_294	Bacteria	Proteobacteria	Gammaproteobacteria	Betaproteobacteriales	Burkholderiaceae	Alicycliphilus	Melaminivora alkalimesophila
OTU_300	Bacteria	Proteobacteria	Gammaproteobacteria	Betaproteobacteriales	Burkholderiaceae	Sutterella
OTU_3003	Bacteria	Proteobacteria	Gammaproteobacteria	Betaproteobacteriales	Burkholderiaceae		Comamonadaceae bacterium OTSZ_A_290
OTU_3195	Bacteria	Proteobacteria	Gammaproteobacteria	Betaproteobacteriales	Burkholderiaceae	Sutterella
OTU_350	Bacteria	Proteobacteria	Gammaproteobacteria	Betaproteobacteriales	Burkholderiaceae		uncultured beta proteobacterium
OTU_374	Bacteria	Proteobacteria	Gammaproteobacteria	Betaproteobacteriales	Burkholderiaceae	Oxalobacter	uncultured Burkholderiales bacterium
OTU_423	Bacteria	Proteobacteria	Gammaproteobacteria	Betaproteobacteriales	Burkholderiaceae	Delftia
OTU_49	Bacteria	Proteobacteria	Gammaproteobacteria	Betaproteobacteriales	Burkholderiaceae	Sutterella
OTU_512	Bacteria	Proteobacteria	Gammaproteobacteria	Betaproteobacteriales	Burkholderiaceae	Achromobacter	Achromobacter xylosoxidans subsp. xylosoxidans
OTU_55	Bacteria	Proteobacteria	Gammaproteobacteria	Betaproteobacteriales	Burkholderiaceae	Parasutterella
OTU_576	Bacteria	Proteobacteria	Gammaproteobacteria	Betaproteobacteriales	Burkholderiaceae	Parasutterella
OTU_64	Bacteria	Proteobacteria	Gammaproteobacteria	Betaproteobacteriales	Burkholderiaceae	Sutterella
OTU_67	Bacteria	Proteobacteria	Gammaproteobacteria	Betaproteobacteriales	Burkholderiaceae	Sutterella
OTU_766	Bacteria	Proteobacteria	Gammaproteobacteria	Betaproteobacteriales	Burkholderiaceae	Sphaerotilus	Betaproteobacteria bacterium
OTU_791	Bacteria	Proteobacteria	Gammaproteobacteria	Betaproteobacteriales	Burkholderiaceae	Parasutterella
OTU_910	Bacteria	Proteobacteria	Gammaproteobacteria	Betaproteobacteriales	Burkholderiaceae	Polynucleobacter	Polynucleobacter duraquae
OTU_735	Bacteria	Firmicutes	Clostridia	Clostridiales	Caldicoprobacteraceae	Caldicoprobacter
OTU_2461	Bacteria	Chloroflexi	Anaerolineae	Caldilineales	Caldilineaceae
OTU_272	Bacteria	Epsilonbacteraeota	Campylobacteria	Campylobacterales	Campylobacteraceae	Campylobacter
OTU_482	Bacteria	Epsilonbacteraeota	Campylobacteria	Campylobacterales	Campylobacteraceae	Campylobacter	Campylobacter gracilis
OTU_498	Bacteria	Epsilonbacteraeota	Campylobacteria	Campylobacterales	Campylobacteraceae	Campylobacter
OTU_957	Bacteria	Epsilonbacteraeota	Campylobacteria	Campylobacterales	Campylobacteraceae	Campylobacter
OTU_1550	Bacteria	Patescibacteria	Saccharimonadia	Saccharimonadales	Candidatus Saccharibacteria bacterium UB2523
OTU_1976	Bacteria	Firmicutes	Bacilli	Lactobacillales	Carnobacteriaceae	Trichococcus	metagenome
OTU_2348	Bacteria	Firmicutes	Bacilli	Lactobacillales	Carnobacteriaceae	Carnobacterium	Carnobacterium sp. KOPRI80153
OTU_2779	Bacteria	Firmicutes	Bacilli	Lactobacillales	Carnobacteriaceae	Marinilactibacillus	Marinilactibacillus piezotolerans
OTU_2841	Bacteria	Firmicutes	Bacilli	Lactobacillales	Carnobacteriaceae	Dolosigranulum
OTU_1002	Bacteria	Proteobacteria	Alphaproteobacteria	Caulobacterales	Caulobacteraceae	Brevundimonas	uncultured Brevundimonas sp.
OTU_1163	Bacteria	Proteobacteria	Alphaproteobacteria	Caulobacterales	Caulobacteraceae	Brevundimonas	Brevundimonas sp. KSUM_67
OTU_3199	Bacteria	Proteobacteria	Alphaproteobacteria	Caulobacterales	Caulobacteraceae	Brevundimonas
OTU_1765	Bacteria	Actinobacteria	Actinobacteria	Micrococcales	Cellulomonadaceae	Cellulomonas
OTU_1079	Bacteria	Proteobacteria	Gammaproteobacteria	Cellvibrionales	Cellvibrionaceae	Cellvibrio	metagenome
OTU_1662	Bacteria	Proteobacteria	Gammaproteobacteria	Cellvibrionales	Cellvibrionaceae	Cellvibrio	Cellvibrio gandavensis
OTU_3082	Bacteria	Proteobacteria	Gammaproteobacteria	Cellvibrionales	Cellvibrionaceae
OTU_3541	Eukaryota	Fungi	Sordariomycetes	Sordariales	Chaetomiaceae	uncultured fungus
OTU_1043	Bacteria	Bacteroidetes	Bacteroidia	Chitinophagales	Chitinophagaceae	Terrimonas
OTU_1080	Bacteria	Bacteroidetes	Bacteroidia	Chitinophagales	Chitinophagaceae
OTU_1140	Bacteria	Bacteroidetes	Bacteroidia	Chitinophagales	Chitinophagaceae	Sediminibacterium
OTU_1350	Bacteria	Bacteroidetes	Bacteroidia	Chitinophagales	Chitinophagaceae	Terrimonas
OTU_1408	Bacteria	Bacteroidetes	Bacteroidia	Chitinophagales	Chitinophagaceae
OTU_1529	Bacteria	Bacteroidetes	Bacteroidia	Chitinophagales	Chitinophagaceae	Ferruginibacter
OTU_1598	Bacteria	Bacteroidetes	Bacteroidia	Chitinophagales	Chitinophagaceae		uncultured Haliscomenobacter sp.
OTU_1639	Bacteria	Bacteroidetes	Bacteroidia	Chitinophagales	Chitinophagaceae		uncultured Bacteroidetes bacterium
OTU_1858	Bacteria	Bacteroidetes	Bacteroidia	Chitinophagales	Chitinophagaceae
OTU_1878	Bacteria	Bacteroidetes	Bacteroidia	Chitinophagales	Chitinophagaceae
OTU_2179	Bacteria	Bacteroidetes	Bacteroidia	Chitinophagales	Chitinophagaceae	Ferruginibacter
OTU_2312	Bacteria	Bacteroidetes	Bacteroidia	Chitinophagales	Chitinophagaceae	Ferruginibacter
OTU_2420	Bacteria	Bacteroidetes	Bacteroidia	Chitinophagales	Chitinophagaceae
OTU_3185	Bacteria	Bacteroidetes	Bacteroidia	Chitinophagales	Chitinophagaceae
OTU_3248	Bacteria	Bacteroidetes	Bacteroidia	Chitinophagales	Chitinophagaceae	Ferruginibacter	uncultured Bacteroidetes bacterium
OTU_3274	Bacteria	Bacteroidetes	Bacteroidia	Chitinophagales	Chitinophagaceae	Terrimonas	uncultured Bacteroidetes bacterium
OTU_480	Bacteria	Bacteroidetes	Bacteroidia	Chitinophagales	Chitinophagaceae		uncultured Bacteroidetes bacterium
OTU_874	Bacteria	Bacteroidetes	Bacteroidia	Chitinophagales	Chitinophagaceae	Sediminibacterium
OTU_920	Bacteria	Bacteroidetes	Bacteroidia	Chitinophagales	Chitinophagaceae
OTU_1020	Bacteria	Firmicutes	Clostridia	Clostridiales	Christensenellaceae	Christensenellaceae R-7 group
OTU_106	Bacteria	Firmicutes	Clostridia	Clostridiales	Christensenellaceae	Christensenellaceae R-7 group
OTU_1068	Bacteria	Firmicutes	Clostridia	Clostridiales	Christensenellaceae
OTU_1078	Bacteria	Firmicutes	Clostridia	Clostridiales	Christensenellaceae	Christensenellaceae R-7 group
OTU_1159	Bacteria	Firmicutes	Clostridia	Clostridiales	Christensenellaceae	Christensenellaceae R-7 group
OTU_1165	Bacteria	Firmicutes	Clostridia	Clostridiales	Christensenellaceae
OTU_1166	Bacteria	Firmicutes	Clostridia	Clostridiales	Christensenellaceae
OTU_1168	Bacteria	Firmicutes	Clostridia	Clostridiales	Christensenellaceae	Christensenellaceae R-7 group
OTU_1270	Bacteria	Firmicutes	Clostridia	Clostridiales	Christensenellaceae
OTU_1293	Bacteria	Firmicutes	Clostridia	Clostridiales	Christensenellaceae	Christensenellaceae R-7 group
OTU_1307	Bacteria	Firmicutes	Clostridia	Clostridiales	Christensenellaceae	Christensenellaceae R-7 group
OTU_1361	Bacteria	Firmicutes	Clostridia	Clostridiales	Christensenellaceae
OTU_1373	Bacteria	Firmicutes	Clostridia	Clostridiales	Christensenellaceae	Christensenellaceae R-7 group
OTU_1410	Bacteria	Firmicutes	Clostridia	Clostridiales	Christensenellaceae
OTU_1439	Bacteria	Firmicutes	Clostridia	Clostridiales	Christensenellaceae	Christensenellaceae R-7 group
OTU_1454	Bacteria	Firmicutes	Clostridia	Clostridiales	Christensenellaceae	Christensenellaceae R-7 group
OTU_1458	Bacteria	Firmicutes	Clostridia	Clostridiales	Christensenellaceae
OTU_152	Bacteria	Firmicutes	Clostridia	Clostridiales	Christensenellaceae
OTU_1535	Bacteria	Firmicutes	Clostridia	Clostridiales	Christensenellaceae	Christensenellaceae R-7 group
OTU_158	Bacteria	Firmicutes	Clostridia	Clostridiales	Christensenellaceae	Christensenellaceae R-7 group
OTU_1679	Bacteria	Firmicutes	Clostridia	Clostridiales	Christensenellaceae	Christensenellaceae R-7 group
OTU_1795	Bacteria	Firmicutes	Clostridia	Clostridiales	Christensenellaceae
OTU_190	Bacteria	Firmicutes	Clostridia	Clostridiales	Christensenellaceae	Christensenellaceae R-7 group
OTU_2124	Bacteria	Firmicutes	Clostridia	Clostridiales	Christensenellaceae
OTU_214	Bacteria	Firmicutes	Clostridia	Clostridiales	Christensenellaceae	Christensenellaceae R-7 group
OTU_2228	Bacteria	Firmicutes	Clostridia	Clostridiales	Christensenellaceae	Christensenellaceae R-7 group
OTU_227	Bacteria	Firmicutes	Clostridia	Clostridiales	Christensenellaceae	Christensenellaceae R-7 group
OTU_236	Bacteria	Firmicutes	Clostridia	Clostridiales	Christensenellaceae	Christensenellaceae R-7 group
OTU_247	Bacteria	Firmicutes	Clostridia	Clostridiales	Christensenellaceae	Christensenella	Christensenella minuta
OTU_250	Bacteria	Firmicutes	Clostridia	Clostridiales	Christensenellaceae	Christensenellaceae R-7 group	gut metagenome
OTU_256	Bacteria	Firmicutes	Clostridia	Clostridiales	Christensenellaceae	Christensenellaceae R-7 group
OTU_2653	Bacteria	Firmicutes	Clostridia	Clostridiales	Christensenellaceae	Christensenellaceae R-7 group	uncultured Clostridia bacterium
OTU_286	Bacteria	Firmicutes	Clostridia	Clostridiales	Christensenellaceae
OTU_2977	Bacteria	Firmicutes	Clostridia	Clostridiales	Christensenellaceae
OTU_3144	Bacteria	Firmicutes	Clostridia	Clostridiales	Christensenellaceae
OTU_3164	Bacteria	Firmicutes	Clostridia	Clostridiales	Christensenellaceae
OTU_317	Bacteria	Firmicutes	Clostridia	Clostridiales	Christensenellaceae
OTU_332	Bacteria	Firmicutes	Clostridia	Clostridiales	Christensenellaceae	Christensenellaceae R-7 group
OTU_3471	Bacteria	Firmicutes	Clostridia	Clostridiales	Christensenellaceae		uncultured Firmicutes bacterium
OTU_3517	Bacteria	Firmicutes	Clostridia	Clostridiales	Christensenellaceae	Christensenellaceae R-7 group
OTU_386	Bacteria	Firmicutes	Clostridia	Clostridiales	Christensenellaceae	Christensenellaceae R-7 group
OTU_396	Bacteria	Firmicutes	Clostridia	Clostridiales	Christensenellaceae	Christensenellaceae R-7 group
OTU_406	Bacteria	Firmicutes	Clostridia	Clostridiales	Christensenellaceae	Christensenellaceae R-7 group
OTU_422	Bacteria	Firmicutes	Clostridia	Clostridiales	Christensenellaceae	Christensenellaceae R-7 group	metagenome
OTU_449	Bacteria	Firmicutes	Clostridia	Clostridiales	Christensenellaceae	Christensenellaceae R-7 group
OTU_461	Bacteria	Firmicutes	Clostridia	Clostridiales	Christensenellaceae	Christensenellaceae R-7 group
OTU_502	Bacteria	Firmicutes	Clostridia	Clostridiales	Christensenellaceae	Christensenellaceae R-7 group	uncultured Clostridium sp.
OTU_507	Bacteria	Firmicutes	Clostridia	Clostridiales	Christensenellaceae
OTU_580	Bacteria	Firmicutes	Clostridia	Clostridiales	Christensenellaceae	Christensenellaceae R-7 group
OTU_621	Bacteria	Firmicutes	Clostridia	Clostridiales	Christensenellaceae
OTU_636	Bacteria	Firmicutes	Clostridia	Clostridiales	Christensenellaceae	Christensenellaceae R-7 group
OTU_657	Bacteria	Firmicutes	Clostridia	Clostridiales	Christensenellaceae	Catabacter	Christensenella timonensis
OTU_714	Bacteria	Firmicutes	Clostridia	Clostridiales	Christensenellaceae	Christensenellaceae R-7 group
OTU_719	Bacteria	Firmicutes	Clostridia	Clostridiales	Christensenellaceae	Christensenellaceae R-7 group
OTU_742	Bacteria	Firmicutes	Clostridia	Clostridiales	Christensenellaceae	Christensenellaceae R-7 group
OTU_747	Bacteria	Firmicutes	Clostridia	Clostridiales	Christensenellaceae	Christensenellaceae R-7 group
OTU_851	Bacteria	Firmicutes	Clostridia	Clostridiales	Christensenellaceae
OTU_924	Bacteria	Firmicutes	Clostridia	Clostridiales	Christensenellaceae	Christensenellaceae R-7 group
OTU_2167	Bacteria	Proteobacteria	Gammaproteobacteria	Betaproteobacteriales	Chromobacteriaceae	Vogesella
OTU_2503	Bacteria	Cyanobacteria	Oxyphotobacteria	Chloroplast	Chroomonas nordstedtii
OTU_1571	Bacteria	Verrucomicrobia	Verrucomicrobiae	Chthoniobacterales	Chthoniobacteraceae	Chthoniobacter
OTU_1314	Bacteria	Firmicutes	Clostridia	Clostridiales	Clostridiaceae 1	Clostridium sensu stricto 1
OTU_2019	Bacteria	Firmicutes	Clostridia	Clostridiales	Clostridiaceae 1	Clostridium sensu stricto 1
OTU_2476	Bacteria	Firmicutes	Clostridia	Clostridiales	Clostridiaceae 1	Clostridium sensu stricto 12
OTU_390	Bacteria	Firmicutes	Clostridia	Clostridiales	Clostridiaceae 1	Clostridium sensu stricto 13	Clostridium sp. Cas13
OTU_462	Bacteria	Firmicutes	Clostridia	Clostridiales	Clostridiaceae 1	Clostridium sensu stricto 1
OTU_481	Bacteria	Firmicutes	Clostridia	Clostridiales	Clostridiaceae 1	Clostridium sensu stricto 2	Clostridium sp. E025
OTU_508	Bacteria	Firmicutes	Clostridia	Clostridiales	Clostridiaceae 1	Clostridium sensu stricto 1
OTU_547	Bacteria	Firmicutes	Clostridia	Clostridiales	Clostridiaceae 1	Clostridium sensu stricto 3	Clostridium amylolyticum
OTU_591	Bacteria	Firmicutes	Clostridia	Clostridiales	Clostridiaceae 1	Clostridium sensu stricto 7	Clostridium thermopalmarium
OTU_89	Bacteria	Firmicutes	Clostridia	Clostridiales	Clostridiaceae 1	Clostridium sensu stricto 1
OTU_93	Bacteria	Firmicutes	Clostridia	Clostridiales	Clostridiaceae 1	Clostridium sensu stricto 1
OTU_1053	Bacteria	Firmicutes	Clostridia	Clostridiales	Clostridiales vadinBB60 group
OTU_128	Bacteria	Firmicutes	Clostridia	Clostridiales	Clostridiales vadinBB60 group
OTU_130	Bacteria	Firmicutes	Clostridia	Clostridiales	Clostridiales vadinBB60 group
OTU_1411	Bacteria	Firmicutes	Clostridia	Clostridiales	Clostridiales vadinBB60 group
OTU_153	Bacteria	Firmicutes	Clostridia	Clostridiales	Clostridiales vadinBB60 group
OTU_1696	Bacteria	Firmicutes	Clostridia	Clostridiales	Clostridiales vadinBB60 group
OTU_177	Bacteria	Firmicutes	Clostridia	Clostridiales	Clostridiales vadinBB60 group
OTU_189	Bacteria	Firmicutes	Clostridia	Clostridiales	Clostridiales vadinBB60 group
OTU_2001	Bacteria	Firmicutes	Clostridia	Clostridiales	Clostridiales vadinBB60 group
OTU_22	Bacteria	Firmicutes	Clostridia	Clostridiales	Clostridiales vadinBB60 group	gut metagenome
OTU_24	Bacteria	Firmicutes	Clostridia	Clostridiales	Clostridiales vadinBB60 group
OTU_267	Bacteria	Firmicutes	Clostridia	Clostridiales	Clostridiales vadinBB60 group
OTU_270	Bacteria	Firmicutes	Clostridia	Clostridiales	Clostridiales vadinBB60 group
OTU_293	Bacteria	Firmicutes	Clostridia	Clostridiales	Clostridiales vadinBB60 group
OTU_3075	Bacteria	Firmicutes	Clostridia	Clostridiales	Clostridiales vadinBB60 group
OTU_351	Bacteria	Firmicutes	Clostridia	Clostridiales	Clostridiales vadinBB60 group
OTU_399	Bacteria	Firmicutes	Clostridia	Clostridiales	Clostridiales vadinBB60 group
OTU_46	Bacteria	Firmicutes	Clostridia	Clostridiales	Clostridiales vadinBB60 group
OTU_472	Bacteria	Firmicutes	Clostridia	Clostridiales	Clostridiales vadinBB60 group
OTU_494	Bacteria	Firmicutes	Clostridia	Clostridiales	Clostridiales vadinBB60 group	uncultured Thermoanaerobacterales bacterium
OTU_566	Bacteria	Firmicutes	Clostridia	Clostridiales	Clostridiales vadinBB60 group
OTU_579	Bacteria	Firmicutes	Clostridia	Clostridiales	Clostridiales vadinBB60 group	gut metagenome
OTU_6	Bacteria	Firmicutes	Clostridia	Clostridiales	Clostridiales vadinBB60 group
OTU_63	Bacteria	Firmicutes	Clostridia	Clostridiales	Clostridiales vadinBB60 group
OTU_712	Bacteria	Firmicutes	Clostridia	Clostridiales	Clostridiales vadinBB60 group
OTU_817	Bacteria	Firmicutes	Clostridia	Clostridiales	Clostridiales vadinBB60 group
OTU_926	Bacteria	Firmicutes	Clostridia	Clostridiales	Clostridiales vadinBB60 group
OTU_973	Bacteria	Firmicutes	Clostridia	Clostridiales	Clostridiales vadinBB60 group
OTU_114	Bacteria	Actinobacteria	Coriobacteriia	Coriobacteriales	Coriobacteriaceae	Collinsella	Collinsella sp. MS5
OTU_163	Bacteria	Actinobacteria	Coriobacteriia	Coriobacteriales	Coriobacteriaceae	Enorma
OTU_285	Bacteria	Actinobacteria	Coriobacteriia	Coriobacteriales	Coriobacteriaceae	Collinsella
OTU_31	Bacteria	Actinobacteria	Coriobacteriia	Coriobacteriales	Coriobacteriaceae	Collinsella
OTU_959	Bacteria	Actinobacteria	Coriobacteriia	Coriobacteriales	Coriobacteriaceae	Collinsella	Collinsella ihuae
OTU_1025	Bacteria	Actinobacteria	Coriobacteriia	Coriobacteriales	Coriobacteriales Incertae Sedis
OTU_340	Bacteria	Actinobacteria	Coriobacteriia	Coriobacteriales	Coriobacteriales Incertae Sedis	Raoultibacter	Raoultibacter timonensis
OTU_3485	Bacteria	Actinobacteria	Coriobacteriia	Coriobacteriales	Coriobacteriales Incertae Sedis
OTU_487	Bacteria	Actinobacteria	Coriobacteriia	Coriobacteriales	Coriobacteriales Incertae Sedis
OTU_489	Bacteria	Actinobacteria	Coriobacteriia	Coriobacteriales	Coriobacteriales Incertae Sedis
OTU_1021	Bacteria	Actinobacteria	Actinobacteria	Corynebacteriales	Corynebacteriaceae	Corynebacterium 1
OTU_108	Bacteria	Actinobacteria	Actinobacteria	Corynebacteriales	Corynebacteriaceae	Corynebacterium 1	Corynebacterium aurimucosum ATCC 700975
OTU_11	Bacteria	Actinobacteria	Actinobacteria	Corynebacteriales	Corynebacteriaceae	Corynebacterium 1
OTU_2293	Bacteria	Actinobacteria	Actinobacteria	Corynebacteriales	Corynebacteriaceae	Corynebacterium
OTU_258	Bacteria	Actinobacteria	Actinobacteria	Corynebacteriales	Corynebacteriaceae	Lawsonella
OTU_2684	Bacteria	Actinobacteria	Actinobacteria	Corynebacteriales	Corynebacteriaceae	Corynebacterium 1
OTU_3266	Bacteria	Actinobacteria	Actinobacteria	Corynebacteriales	Corynebacteriaceae	Corynebacterium 1
OTU_633	Bacteria	Actinobacteria	Actinobacteria	Corynebacteriales	Corynebacteriaceae	Corynebacterium 1	Corynebacterium mucifaciens
OTU_672	Bacteria	Actinobacteria	Actinobacteria	Corynebacteriales	Corynebacteriaceae	Corynebacterium 1	Corynebacterium sp. S18-03
OTU_700	Bacteria	Actinobacteria	Actinobacteria	Corynebacteriales	Corynebacteriaceae	Corynebacterium
OTU_3113	Bacteria	Proteobacteria	Gammaproteobacteria	Coxiellales	Coxiellaceae	Coxiella
OTU_1257	Bacteria	Bacteroidetes	Bacteroidia	Flavobacteriales	Crocinitomicaceae	Fluviicola
OTU_1425	Bacteria	Bacteroidetes	Bacteroidia	Flavobacteriales	Crocinitomicaceae	Fluviicola
OTU_716	Bacteria	Bacteroidetes	Bacteroidia	Flavobacteriales	Crocinitomicaceae	Fluviicola
OTU_826	Bacteria	Bacteroidetes	Bacteroidia	Flavobacteriales	Crocinitomicaceae	Fluviicola
OTU_997	Bacteria	Bacteroidetes	Bacteroidia	Flavobacteriales	Crocinitomicaceae	Fluviicola
OTU_1196	Bacteria	Actinobacteria	Actinobacteria	Frankiales	Cryptosporangiaceae	Fodinicola	metagenome
OTU_2831	Bacteria	Bacteroidetes	Bacteroidia	Cytophagales	Cyclobacteriaceae
OTU_1757	Bacteria	Bacteroidetes	Bacteroidia	Cytophagales	Cytophagaceae	Cytophaga	metagenome
OTU_1834	Bacteria	Bacteroidetes	Bacteroidia	Cytophagales	Cytophagaceae	Cytophaga
OTU_354	Eukaryota	Fungi	Saccharomycetes	Saccharomycetales	Debaryomycetaceae	Candida-Lodderomyces clade	Candida albicans Ca529L
OTU_1578	Bacteria	Firmicutes	Clostridia	Clostridiales	Defluviitaleaceae	Defluviitaleaceae UCG-011
OTU_2043	Bacteria	Firmicutes	Clostridia	Clostridiales	Defluviitaleaceae	Defluviitaleaceae UCG-011	uncultured Lachnospiraceae bacterium
OTU_509	Bacteria	Firmicutes	Clostridia	Clostridiales	Defluviitaleaceae	Defluviitaleaceae UCG-011
OTU_1467	Bacteria	Deinococcus-Thermus	Deinococci	Deinococcales	Deinococcaceae	Deinococcus	Deinococcus geothermalis
OTU_2369	Bacteria	Actinobacteria	Actinobacteria	Micrococcales	Dermabacteraceae	Brachybacterium	Brachybacterium paraconglomeratum
OTU_416	Bacteria	Actinobacteria	Actinobacteria	Micrococcales	Dermabacteraceae	Dermabacter
OTU_1356	Bacteria	Proteobacteria	Deltaproteobacteria	Desulfarculales	Desulfarculaceae
OTU_1031	Bacteria	Proteobacteria	Deltaproteobacteria	Desulfobacterales	Desulfobulbaceae	Desulfobulbus
OTU_192	Bacteria	Proteobacteria	Deltaproteobacteria	Desulfovibrionales	Desulfovibrionaceae
OTU_207	Bacteria	Proteobacteria	Deltaproteobacteria	Desulfovibrionales	Desulfovibrionaceae	Desulfovibrio
OTU_259	Bacteria	Proteobacteria	Deltaproteobacteria	Desulfovibrionales	Desulfovibrionaceae
OTU_288	Bacteria	Proteobacteria	Deltaproteobacteria	Desulfovibrionales	Desulfovibrionaceae	Desulfovibrio	uncultured Desulfovibrionaceae bacterium
OTU_3029	Bacteria	Proteobacteria	Deltaproteobacteria	Desulfovibrionales	Desulfovibrionaceae	Bilophila	uncultured delta proteobacterium
OTU_409	Bacteria	Proteobacteria	Deltaproteobacteria	Desulfovibrionales	Desulfovibrionaceae	Mailhella	Mailhella massiliensis
OTU_646	Bacteria	Proteobacteria	Deltaproteobacteria	Desulfovibrionales	Desulfovibrionaceae		uncultured delta proteobacterium
OTU_76	Bacteria	Proteobacteria	Deltaproteobacteria	Desulfovibrionales	Desulfovibrionaceae	Bilophila	uncultured delta proteobacterium
OTU_77	Bacteria	Proteobacteria	Deltaproteobacteria	Desulfovibrionales	Desulfovibrionaceae	Desulfovibrio	Brachyspira sp. NSH-25
OTU_3197	Bacteria	Verrucomicrobia	Verrucomicrobiae	Verrucomicrobiales	DEV007	uncultured verrucomicrobium DEV007
OTU_2443	Bacteria	Actinobacteria	Actinobacteria	Corynebacteriales	Dietziaceae	Dietzia	bacterium
OTU_2957	Bacteria	Proteobacteria	Gammaproteobacteria	Diplorickettsiales	Diplorickettsiaceae	Rickettsiella
OTU_228	Bacteria	Bacteroidetes	Bacteroidia	Bacteroidales	Dysgonomonadaceae	Dysgonomonas	bacterium NLAE-zl-C417
OTU_50	Bacteria	Bacteroidetes	Bacteroidia	Bacteroidales	Dysgonomonadaceae	Dysgonomonas	Dysgonomonas capnocytophagoides DSM 22835
OTU_1052	Bacteria	Actinobacteria	Coriobacteriia	Coriobacteriales	Eggerthellaceae
OTU_1086	Bacteria	Actinobacteria	Coriobacteriia	Coriobacteriales	Eggerthellaceae	Enterorhabdus
OTU_110	Bacteria	Actinobacteria	Coriobacteriia	Coriobacteriales	Eggerthellaceae	Eggerthella
OTU_1100	Bacteria	Actinobacteria	Coriobacteriia	Coriobacteriales	Eggerthellaceae	Slackia	Slackia exigua ATCC 700122
OTU_112	Bacteria	Actinobacteria	Coriobacteriia	Coriobacteriales	Eggerthellaceae	Enterorhabdus
OTU_1346	Bacteria	Actinobacteria	Coriobacteriia	Coriobacteriales	Eggerthellaceae	CHKCI002	Coriobacteriaceae bacterium CHKCI002
OTU_1605	Bacteria	Actinobacteria	Coriobacteriia	Coriobacteriales	Eggerthellaceae	Slackia	Enterorhabdus sp. Marseille-P3203T
OTU_200	Bacteria	Actinobacteria	Coriobacteriia	Coriobacteriales	Eggerthellaceae	Slackia
OTU_204	Bacteria	Actinobacteria	Coriobacteriia	Coriobacteriales	Eggerthellaceae	Enterorhabdus
OTU_2374	Bacteria	Actinobacteria	Coriobacteriia	Coriobacteriales	Eggerthellaceae	Gordonibacter	Gordonibacter urolithinfaciens
OTU_2527	Bacteria	Actinobacteria	Coriobacteriia	Coriobacteriales	Eggerthellaceae
OTU_253	Bacteria	Actinobacteria	Coriobacteriia	Coriobacteriales	Eggerthellaceae	Enterorhabdus
OTU_2886	Bacteria	Actinobacteria	Coriobacteriia	Coriobacteriales	Eggerthellaceae	Slackia
OTU_310	Bacteria	Actinobacteria	Coriobacteriia	Coriobacteriales	Eggerthellaceae
OTU_330	Bacteria	Actinobacteria	Coriobacteriia	Coriobacteriales	Eggerthellaceae	Paraeggerthella	bacterium NLAE-zl-P893
OTU_3305	Bacteria	Actinobacteria	Coriobacteriia	Coriobacteriales	Eggerthellaceae
OTU_338	Bacteria	Actinobacteria	Coriobacteriia	Coriobacteriales	Eggerthellaceae	Slackia
OTU_353	Bacteria	Actinobacteria	Coriobacteriia	Coriobacteriales	Eggerthellaceae	Gordonibacter
OTU_368	Bacteria	Actinobacteria	Coriobacteriia	Coriobacteriales	Eggerthellaceae
OTU_495	Bacteria	Actinobacteria	Coriobacteriia	Coriobacteriales	Eggerthellaceae
OTU_577	Bacteria	Actinobacteria	Coriobacteriia	Coriobacteriales	Eggerthellaceae	Enterorhabdus
OTU_772	Bacteria	Actinobacteria	Coriobacteriia	Coriobacteriales	Eggerthellaceae	Gordonibacter	Gordonibacter sp. Marseille-P2775
OTU_873	Bacteria	Actinobacteria	Coriobacteriia	Coriobacteriales	Eggerthellaceae	Cryptobacterium
OTU_894	Bacteria	Actinobacteria	Coriobacteriia	Coriobacteriales	Eggerthellaceae	Slackia
OTU_969	Bacteria	Actinobacteria	Coriobacteriia	Coriobacteriales	Eggerthellaceae	CHKCI002
OTU_1203	Bacteria	Proteobacteria	Alphaproteobacteria	Elsterales	Elsteraceae	Elstera	uncultured Rhodospirillaceae bacterium
OTU_16	Bacteria	Proteobacteria	Gammaproteobacteria	Enterobacteriales	Enterobacteriaceae	Klebsiella	Klebsiella pneumoniae
OTU_1654	Bacteria	Proteobacteria	Gammaproteobacteria	Enterobacteriales	Enterobacteriaceae	Escherichia-Shigella
OTU_1979	Bacteria	Proteobacteria	Gammaproteobacteria	Enterobacteriales	Enterobacteriaceae
OTU_2747	Bacteria	Proteobacteria	Gammaproteobacteria	Enterobacteriales	Enterobacteriaceae	Escherichia-Shigella
OTU_3	Bacteria	Proteobacteria	Gammaproteobacteria	Enterobacteriales	Enterobacteriaceae	Escherichia-Shigella	Escherichia coli
OTU_3094	Bacteria	Proteobacteria	Gammaproteobacteria	Enterobacteriales	Enterobacteriaceae	Enterobacter
OTU_3384	Bacteria	Proteobacteria	Gammaproteobacteria	Enterobacteriales	Enterobacteriaceae	Leminorella
OTU_43	Bacteria	Proteobacteria	Gammaproteobacteria	Enterobacteriales	Enterobacteriaceae	Hafnia-Obesumbacterium	Hafnia alvei
OTU_53	Bacteria	Proteobacteria	Gammaproteobacteria	Enterobacteriales	Enterobacteriaceae	Morganella
OTU_90	Bacteria	Proteobacteria	Gammaproteobacteria	Enterobacteriales	Enterobacteriaceae	Proteus	bacterium R49
OTU_1	Bacteria	Firmicutes	Bacilli	Lactobacillales	Enterococcaceae	Enterococcus	Enterococcus faecalis
OTU_1033	Bacteria	Firmicutes	Bacilli	Lactobacillales	Enterococcaceae	Enterococcus	Enterococcus durans
OTU_1449	Bacteria	Firmicutes	Bacilli	Lactobacillales	Enterococcaceae
OTU_1620	Bacteria	Bacteroidetes	Bacteroidia	Sphingobacteriales	env.OPS 17
OTU_1689	Bacteria	Bacteroidetes	Bacteroidia	Sphingobacteriales	env.OPS 17
OTU_1889	Bacteria	Bacteroidetes	Bacteroidia	Sphingobacteriales	env.OPS 17	metagenome
OTU_2037	Bacteria	Bacteroidetes	Bacteroidia	Sphingobacteriales	env.OPS 17
OTU_3007	Bacteria	Bacteroidetes	Bacteroidia	Sphingobacteriales	env.OPS 17
OTU_3145	Bacteria	Bacteroidetes	Bacteroidia	Sphingobacteriales	env.OPS 17
OTU_109	Bacteria	Firmicutes	Erysipelotrichia	Erysipelotrichales	Erysipelotrichaceae	Faecalicoccus	Faecalicoccus pleomorphus
OTU_1105	Bacteria	Firmicutes	Erysipelotrichia	Erysipelotrichales	Erysipelotrichaceae	Allobaculum
OTU_1189	Bacteria	Firmicutes	Erysipelotrichia	Erysipelotrichales	Erysipelotrichaceae	Erysipelotrichaceae UCG-004
OTU_120	Bacteria	Firmicutes	Erysipelotrichia	Erysipelotrichales	Erysipelotrichaceae	Erysipelotrichaceae UCG-003
OTU_1238	Bacteria	Firmicutes	Erysipelotrichia	Erysipelotrichales	Erysipelotrichaceae	Bulleidia	Bulleidia extructa W1219
OTU_135	Bacteria	Firmicutes	Erysipelotrichia	Erysipelotrichales	Erysipelotrichaceae	Faecalibaculum
OTU_140	Bacteria	Firmicutes	Erysipelotrichia	Erysipelotrichales	Erysipelotrichaceae	Erysipelatoclostridium
OTU_143	Bacteria	Firmicutes	Erysipelotrichia	Erysipelotrichales	Erysipelotrichaceae	Erysipelatoclostridium
OTU_146	Bacteria	Firmicutes	Erysipelotrichia	Erysipelotrichales	Erysipelotrichaceae	Solobacterium
OTU_164	Bacteria	Firmicutes	Erysipelotrichia	Erysipelotrichales	Erysipelotrichaceae	Turicibacter
OTU_165	Bacteria	Firmicutes	Erysipelotrichia	Erysipelotrichales	Erysipelotrichaceae	Faecalitalea	Faecalitalea cylindroides
OTU_180	Bacteria	Firmicutes	Erysipelotrichia	Erysipelotrichales	Erysipelotrichaceae	Merdibacter
OTU_1802	Bacteria	Firmicutes	Erysipelotrichia	Erysipelotrichales	Erysipelotrichaceae	[Clostridium] innocuum group	Erysipelotrichaceae bacterium 6_1_45
OTU_196	Bacteria	Firmicutes	Erysipelotrichia	Erysipelotrichales	Erysipelotrichaceae	Asteroleplasma
OTU_202	Bacteria	Firmicutes	Erysipelotrichia	Erysipelotrichales	Erysipelotrichaceae	Faecalitalea
OTU_208	Bacteria	Firmicutes	Erysipelotrichia	Erysipelotrichales	Erysipelotrichaceae	Turicibacter
OTU_220	Bacteria	Firmicutes	Erysipelotrichia	Erysipelotrichales	Erysipelotrichaceae	Erysipelatoclostridium	[Clostridium] spiroforme DSM 1552
OTU_225	Bacteria	Firmicutes	Erysipelotrichia	Erysipelotrichales	Erysipelotrichaceae		Clostridiales bacterium 60-7e
OTU_237	Bacteria	Firmicutes	Erysipelotrichia	Erysipelotrichales	Erysipelotrichaceae	Coprobacillus	Coprobacillus cateniformis
OTU_242	Bacteria	Firmicutes	Erysipelotrichia	Erysipelotrichales	Erysipelotrichaceae	Firmicutes bacterium CAG:345
OTU_265	Bacteria	Firmicutes	Erysipelotrichia	Erysipelotrichales	Erysipelotrichaceae	Dielma	Clostridium sp. MLG480
OTU_2819	Bacteria	Firmicutes	Erysipelotrichia	Erysipelotrichales	Erysipelotrichaceae	Dielma	Traorella massiliensis
OTU_2999	Bacteria	Firmicutes	Erysipelotrichia	Erysipelotrichales	Erysipelotrichaceae	[Clostridium] innocuum group
OTU_314	Bacteria	Firmicutes	Erysipelotrichia	Erysipelotrichales	Erysipelotrichaceae
OTU_339	Bacteria	Firmicutes	Erysipelotrichia	Erysipelotrichales	Erysipelotrichaceae	Holdemania	Holdemania massiliensis AP2
OTU_385	Bacteria	Firmicutes	Erysipelotrichia	Erysipelotrichales	Erysipelotrichaceae
OTU_403	Bacteria	Firmicutes	Erysipelotrichia	Erysipelotrichales	Erysipelotrichaceae
OTU_457	Bacteria	Firmicutes	Erysipelotrichia	Erysipelotrichales	Erysipelotrichaceae	Faecalitalea	Eubacterium sp. 1-3
OTU_535	Bacteria	Firmicutes	Erysipelotrichia	Erysipelotrichales	Erysipelotrichaceae	Sharpea	Sharpea azabuensis
OTU_569	Bacteria	Firmicutes	Erysipelotrichia	Erysipelotrichales	Erysipelotrichaceae	Erysipelotrichaceae UCG-006
OTU_604	Bacteria	Firmicutes	Erysipelotrichia	Erysipelotrichales	Erysipelotrichaceae	Erysipelotrichaceae UCG-002
OTU_685	Bacteria	Firmicutes	Erysipelotrichia	Erysipelotrichales	Erysipelotrichaceae	Faecalitalea
OTU_689	Bacteria	Firmicutes	Erysipelotrichia	Erysipelotrichales	Erysipelotrichaceae	Holdemania	Holdemania sp. Marseille-P2844
OTU_7	Bacteria	Firmicutes	Erysipelotrichia	Erysipelotrichales	Erysipelotrichaceae	[Clostridium] innocuum group	Erysipelotrichaceae bacterium 6_1_45
OTU_718	Bacteria	Firmicutes	Erysipelotrichia	Erysipelotrichales	Erysipelotrichaceae	Catenisphaera
OTU_80	Bacteria	Firmicutes	Erysipelotrichia	Erysipelotrichales	Erysipelotrichaceae	Holdemanella
OTU_82	Bacteria	Firmicutes	Erysipelotrichia	Erysipelotrichales	Erysipelotrichaceae	Catenibacterium
OTU_845	Bacteria	Firmicutes	Erysipelotrichia	Erysipelotrichales	Erysipelotrichaceae	Erysipelotrichaceae UCG-004
OTU_862	Bacteria	Firmicutes	Erysipelotrichia	Erysipelotrichales	Erysipelotrichaceae	Erysipelatoclostridium
OTU_877	Bacteria	Firmicutes	Erysipelotrichia	Erysipelotrichales	Erysipelotrichaceae	Asteroleplasma	metagenome
OTU_888	Bacteria	Firmicutes	Erysipelotrichia	Erysipelotrichales	Erysipelotrichaceae
OTU_918	Bacteria	Firmicutes	Erysipelotrichia	Erysipelotrichales	Erysipelotrichaceae	Erysipelothrix
OTU_107	Bacteria	Firmicutes	Clostridia	Clostridiales	Eubacteriaceae	Eubacterium
OTU_1308	Bacteria	Firmicutes	Clostridia	Clostridiales	Eubacteriaceae	Pseudoramibacter
OTU_1500	Bacteria	Firmicutes	Clostridia	Clostridiales	Eubacteriaceae	Anaerofustis
OTU_769	Bacteria	Firmicutes	Clostridia	Clostridiales	Eubacteriaceae	Anaerofustis	Anaerofustis sp. Marseille-P2441
OTU_1983	Eukaryota	Metazoa (Animalia)	Vertebrata	Gnathostomata	Euteleostomi	Tetrapoda	Mammalia	Myotis brandtii
OTU_2278	Eukaryota	Metazoa (Animalia)	Vertebrata	Gnathostomata	Euteleostomi	Tetrapoda	Mammalia	Homo sapiens (human)
OTU_936	Bacteria	Firmicutes	Clostridia	Thermoanaerobacterales	Family III	Caldicellulosiruptor	Caldicellulosiruptor acetigenus DSM 7040
OTU_503	Bacteria	Firmicutes	Bacilli	Bacillales	Family XI	Gemella
OTU_1104	Bacteria	Firmicutes	Clostridia	Clostridiales	Family XI	Ezakiella
OTU_1107	Bacteria	Firmicutes	Clostridia	Clostridiales	Family XI	Anaerococcus	uncultured Anaerococcus sp.
OTU_1112	Bacteria	Firmicutes	Clostridia	Clostridiales	Family XI	Anaerococcus
OTU_1474	Bacteria	Firmicutes	Clostridia	Clostridiales	Family XI	Peptoniphilus
OTU_1587	Bacteria	Firmicutes	Clostridia	Clostridiales	Family XI	Anaerococcus
OTU_195	Bacteria	Firmicutes	Clostridia	Clostridiales	Family XI	Finegoldia
OTU_197	Bacteria	Firmicutes	Clostridia	Clostridiales	Family XI	Anaerococcus	uncultured microorganism
OTU_2083	Bacteria	Firmicutes	Clostridia	Clostridiales	Family XI	Gallicola
OTU_2142	Bacteria	Firmicutes	Clostridia	Clostridiales	Family XI	Ezakiella
OTU_2697	Bacteria	Firmicutes	Clostridia	Clostridiales	Family XI	Parvimonas
OTU_440	Bacteria	Firmicutes	Clostridia	Clostridiales	Family XI	Anaerococcus
OTU_490	Bacteria	Firmicutes	Clostridia	Clostridiales	Family XI	Parvimonas
OTU_496	Bacteria	Firmicutes	Clostridia	Clostridiales	Family XI	Peptoniphilus
OTU_582	Bacteria	Firmicutes	Clostridia	Clostridiales	Family XI	Murdochiella
OTU_679	Bacteria	Firmicutes	Clostridia	Clostridiales	Family XI	Peptoniphilus
OTU_728	Bacteria	Firmicutes	Clostridia	Clostridiales	Family XI	Anaerococcus
OTU_730	Bacteria	Firmicutes	Clostridia	Clostridiales	Family XI	Ezakiella
OTU_863	Bacteria	Firmicutes	Clostridia	Clostridiales	Family XI	W5053
OTU_970	Bacteria	Firmicutes	Bacilli	Bacillales	Family XII	Exiguobacterium	Exiguobacterium acetylicum
OTU_3104	Bacteria	Firmicutes	Clostridia	Clostridiales	Family XII	Acidaminobacter	uncultured Clostridiaceae bacterium
OTU_1039	Bacteria	Firmicutes	Clostridia	Clostridiales	Family XIII	[Eubacterium] nodatum group
OTU_1057	Bacteria	Firmicutes	Clostridia	Clostridiales	Family XIII	[Eubacterium] nodatum group
OTU_1295	Bacteria	Firmicutes	Clostridia	Clostridiales	Family XIII	Family XIII AD3011 group
OTU_1312	Bacteria	Firmicutes	Clostridia	Clostridiales	Family XIII	S5-A14a	uncultured Anaerovorax sp.
OTU_1480	Bacteria	Firmicutes	Clostridia	Clostridiales	Family XIII	[Eubacterium] nodatum group
OTU_1618	Bacteria	Firmicutes	Clostridia	Clostridiales	Family XIII
OTU_162	Bacteria	Firmicutes	Clostridia	Clostridiales	Family XIII	Mogibacterium
OTU_1944	Bacteria	Firmicutes	Clostridia	Clostridiales	Family XIII	[Eubacterium] brachy group	[Eubacterium] brachy
OTU_205	Bacteria	Firmicutes	Clostridia	Clostridiales	Family XIII	Family XIII AD3011 group
OTU_2087	Bacteria	Firmicutes	Clostridia	Clostridiales	Family XIII	[Eubacterium] nodatum group
OTU_2244	Bacteria	Firmicutes	Clostridia	Clostridiales	Family XIII	Mogibacterium	uncultured rumen bacterium
OTU_2436	Bacteria	Firmicutes	Clostridia	Clostridiales	Family XIII	[Eubacterium] brachy group
OTU_303	Bacteria	Firmicutes	Clostridia	Clostridiales	Family XIII	[Eubacterium] nodatum group	Ihubacter massiliensis
OTU_307	Bacteria	Firmicutes	Clostridia	Clostridiales	Family XIII	[Eubacterium] brachy group
OTU_3290	Bacteria	Firmicutes	Clostridia	Clostridiales	Family XIII	[Eubacterium] brachy group	uncultured rumen bacterium
OTU_375	Bacteria	Firmicutes	Clostridia	Clostridiales	Family XIII	Family XIII AD3011 group
OTU_384	Bacteria	Firmicutes	Clostridia	Clostridiales	Family XIII	Family XIII AD3011 group
OTU_401	Bacteria	Firmicutes	Clostridia	Clostridiales	Family XIII	Family XIII AD3011 group
OTU_471	Bacteria	Firmicutes	Clostridia	Clostridiales	Family XIII	Family XIII AD3011 group
OTU_543	Bacteria	Firmicutes	Clostridia	Clostridiales	Family XIII	[Eubacterium] brachy group	uncultured Eubacteriaceae bacterium
OTU_562	Bacteria	Firmicutes	Clostridia	Clostridiales	Family XIII	Family XIII AD3011 group
OTU_602	Bacteria	Firmicutes	Clostridia	Clostridiales	Family XIII	Mogibacterium
OTU_614	Bacteria	Firmicutes	Clostridia	Clostridiales	Family XIII	Mogibacterium
OTU_640	Bacteria	Firmicutes	Clostridia	Clostridiales	Family XIII	Family XIII UCG-001
OTU_729	Bacteria	Firmicutes	Clostridia	Clostridiales	Family XIII	Family XIII AD3011 group
OTU_731	Bacteria	Firmicutes	Clostridia	Clostridiales	Family XIII	Mogibacterium	Ileibacterium massiliense
OTU_859	Bacteria	Firmicutes	Clostridia	Clostridiales	Family XIII	Family XIII UCG-001
OTU_1774	Bacteria	Armatimonadetes	Fimbriimonadia	Fimbriimonadales	Fimbriimonadaceae	metagenome
OTU_1622	Bacteria	Bacteroidetes	Bacteroidia	Flavobacteriales	Flavobacteriaceae	Flavobacterium	uncultured Bacteroidetes bacterium
OTU_1704	Bacteria	Bacteroidetes	Bacteroidia	Flavobacteriales	Flavobacteriaceae	Flavobacterium	Flavobacterium sp. W2
OTU_1861	Bacteria	Bacteroidetes	Bacteroidia	Flavobacteriales	Flavobacteriaceae	Flavobacterium
OTU_191	Bacteria	Bacteroidetes	Bacteroidia	Flavobacteriales	Flavobacteriaceae	Flavobacterium	Flavobacterium sp. ICM 1065
OTU_2050	Bacteria	Bacteroidetes	Bacteroidia	Flavobacteriales	Flavobacteriaceae	Aequorivita	uncultured Flavobacteriia bacterium
OTU_2211	Bacteria	Bacteroidetes	Bacteroidia	Flavobacteriales	Flavobacteriaceae	Flavobacterium
OTU_2251	Bacteria	Bacteroidetes	Bacteroidia	Flavobacteriales	Flavobacteriaceae	Flavobacterium	Flavobacterium sp.
OTU_2342	Bacteria	Bacteroidetes	Bacteroidia	Flavobacteriales	Flavobacteriaceae	Flavobacterium	Flavobacterium suncheonense
OTU_2525	Bacteria	Bacteroidetes	Bacteroidia	Flavobacteriales	Flavobacteriaceae	Flavobacterium	Flavobacterium sp. ICM 1082
OTU_2750	Bacteria	Bacteroidetes	Bacteroidia	Flavobacteriales	Flavobacteriaceae	Flavobacterium
OTU_2821	Bacteria	Bacteroidetes	Bacteroidia	Flavobacteriales	Flavobacteriaceae	Gillisia
OTU_2932	Bacteria	Bacteroidetes	Bacteroidia	Flavobacteriales	Flavobacteriaceae	Flavobacterium	metagenome
OTU_311	Bacteria	Bacteroidetes	Bacteroidia	Flavobacteriales	Flavobacteriaceae		gut metagenome
OTU_454	Bacteria	Bacteroidetes	Bacteroidia	Flavobacteriales	Flavobacteriaceae		gut metagenome
OTU_619	Bacteria	Bacteroidetes	Bacteroidia	Flavobacteriales	Flavobacteriaceae	Capnocytophaga
OTU_634	Bacteria	Bacteroidetes	Bacteroidia	Flavobacteriales	Flavobacteriaceae	Flavobacterium
OTU_701	Bacteria	Bacteroidetes	Bacteroidia	Flavobacteriales	Flavobacteriaceae	Capnocytophaga
OTU_1756	Bacteria	Proteobacteria	Gammaproteobacteria	Francisellales	Francisellaceae
OTU_133	Bacteria	Fusobacteria	Fusobacteriia	Fusobacteriales	Fusobacteriaceae	Fusobacterium
OTU_1524	Bacteria	Fusobacteria	Fusobacteriia	Fusobacteriales	Fusobacteriaceae	Fusobacterium
OTU_260	Bacteria	Fusobacteria	Fusobacteriia	Fusobacteriales	Fusobacteriaceae	Fusobacterium
OTU_65	Bacteria	Fusobacteria	Fusobacteriia	Fusobacteriales	Fusobacteriaceae	Fusobacterium
OTU_1758	Bacteria	Planctomycetes	Planctomycetacia	Gemmatales	Gemmataceae	Fimbriiglobus
OTU_1919	Bacteria	Planctomycetes	Planctomycetacia	Gemmatales	Gemmataceae
OTU_2081	Bacteria	Planctomycetes	Planctomycetacia	Gemmatales	Gemmataceae		uncultured planctomycete
OTU_2184	Bacteria	Planctomycetes	Planctomycetacia	Gemmatales	Gemmataceae	Gemmata
OTU_2201	Bacteria	Planctomycetes	Planctomycetacia	Gemmatales	Gemmataceae
OTU_2223	Bacteria	Planctomycetes	Planctomycetacia	Gemmatales	Gemmataceae		metagenome
OTU_2227	Bacteria	Planctomycetes	Planctomycetacia	Gemmatales	Gemmataceae	Gemmata
OTU_2305	Bacteria	Planctomycetes	Planctomycetacia	Gemmatales	Gemmataceae	Telmatocola	metagenome
OTU_2337	Bacteria	Planctomycetes	Planctomycetacia	Gemmatales	Gemmataceae	Gemmata	metagenome
OTU_2516	Bacteria	Planctomycetes	Planctomycetacia	Gemmatales	Gemmataceae	Fimbriiglobus
OTU_2536	Bacteria	Planctomycetes	Planctomycetacia	Gemmatales	Gemmataceae	Fimbriiglobus
OTU_2665	Bacteria	Planctomycetes	Planctomycetacia	Gemmatales	Gemmataceae	Telmatocola	uncultured planctomycete
OTU_2681	Bacteria	Planctomycetes	Planctomycetacia	Gemmatales	Gemmataceae	Fimbriiglobus
OTU_3054	Bacteria	Planctomycetes	Planctomycetacia	Gemmatales	Gemmataceae	Fimbriiglobus	metagenome
OTU_3408	Bacteria	Planctomycetes	Planctomycetacia	Gemmatales	Gemmataceae
OTU_3601	Bacteria	Planctomycetes	Planctomycetacia	Gemmatales	Gemmataceae	Gemmata	metagenome
OTU_1157	Bacteria	Gemmatimonadetes	Gemmatimonadetes	Gemmatimonadales	Gemmatimonadaceae	Gemmatimonas
OTU_2058	Bacteria	Gemmatimonadetes	Gemmatimonadetes	Gemmatimonadales	Gemmatimonadaceae
OTU_3379	Bacteria	Gemmatimonadetes	Gemmatimonadetes	Gemmatimonadales	Gemmatimonadaceae		uncultured Pseudomonadales bacterium
OTU_1922	Bacteria	Actinobacteria	Actinobacteria	Frankiales	Geodermatophilaceae	Blastococcus	Blastococcus aggregatus
OTU_302	Bacteria	Cyanobacteria	Oxyphotobacteria	Chloroplast	Gossypium arboreum
OTU_2484	Bacteria	Proteobacteria	Deltaproteobacteria	Myxococcales	Haliangiaceae	Haliangium
OTU_2800	Bacteria	Proteobacteria	Gammaproteobacteria	Oceanospirillales	Halomonadaceae	Marinospirillum	Marinospirillum minutulum DSM 6287
OTU_668	Bacteria	Proteobacteria	Gammaproteobacteria	Oceanospirillales	Halomonadaceae	Halomonas	Halomonas sp. HL97
OTU_802	Bacteria	Proteobacteria	Gammaproteobacteria	Betaproteobacteriales	Hydrogenophilaceae	Hydrogenophilus
OTU_2379	Bacteria	Bacteroidetes	Bacteroidia	Cytophagales	Hymenobacteraceae	Hymenobacter
OTU_1364	Bacteria	Proteobacteria	Alphaproteobacteria	Rhizobiales	Hyphomicrobiaceae	Pedomicrobium
OTU_1814	Bacteria	Proteobacteria	Alphaproteobacteria	Rhizobiales	Hyphomicrobiaceae	Hyphomicrobium
OTU_1539	Bacteria	Proteobacteria	Alphaproteobacteria	Caulobacterales	Hyphomonadaceae	SWB02
OTU_1773	Bacteria	Proteobacteria	Alphaproteobacteria	Caulobacterales	Hyphomonadaceae	UKL13-1	alpha proteobacterium A4
OTU_1780	Bacteria	Proteobacteria	Alphaproteobacteria	Caulobacterales	Hyphomonadaceae	Hirschia	metagenome
OTU_2078	Bacteria	Proteobacteria	Alphaproteobacteria	Caulobacterales	Hyphomonadaceae	SWB02
OTU_2675	Bacteria	Proteobacteria	Alphaproteobacteria	Caulobacterales	Hyphomonadaceae	SWB02
OTU_1144	Bacteria	Actinobacteria	Acidimicrobiia	Microtrichales	Iamiaceae	Iamia
OTU_1850	Bacteria	Actinobacteria	Acidimicrobiia	Microtrichales	Ilumatobacteraceae	Ilumatobacter
OTU_1880	Bacteria	Actinobacteria	Acidimicrobiia	Microtrichales	Ilumatobacteraceae	CL500-29 marine group
OTU_2706	Bacteria	Actinobacteria	Acidimicrobiia	Microtrichales	Ilumatobacteraceae
OTU_2685	Bacteria	Actinobacteria	Actinobacteria	Micrococcales	Intrasporangiaceae	Aquipuribacter
OTU_565	Bacteria	Actinobacteria	Actinobacteria	Micrococcales	Intrasporangiaceae	Tetrasphaera	Tetrasphaera remsis
OTU_1685	Bacteria	Planctomycetes	Planctomycetacia	Isosphaerales	Isosphaeraceae		Verrucomicrobia bacterium ADurb.Bin474
OTU_1760	Bacteria	Proteobacteria	Alphaproteobacteria	Rhizobiales	Labraceae
OTU_1006	Bacteria	Firmicutes	Clostridia	Clostridiales	Lachnospiraceae	Oribacterium	uncultured Oribacterium sp.
OTU_1024	Bacteria	Firmicutes	Clostridia	Clostridiales	Lachnospiraceae	Howardella	Catonella sp. oral clone AH153
OTU_104	Bacteria	Firmicutes	Clostridia	Clostridiales	Lachnospiraceae	Lachnospiraceae UCG-008
OTU_1047	Bacteria	Firmicutes	Clostridia	Clostridiales	Lachnospiraceae	GCA-900066575
OTU_1099	Bacteria	Firmicutes	Clostridia	Clostridiales	Lachnospiraceae	[Ruminococcus] gauvreauii group
OTU_1101	Bacteria	Firmicutes	Clostridia	Clostridiales	Lachnospiraceae	[Ruminococcus] gauvreauii group
OTU_1102	Bacteria	Firmicutes	Clostridia	Clostridiales	Lachnospiraceae
OTU_113	Bacteria	Firmicutes	Clostridia	Clostridiales	Lachnospiraceae	Agathobacter
OTU_1142	Bacteria	Firmicutes	Clostridia	Clostridiales	Lachnospiraceae	[Eubacterium] ventriosum group
OTU_115	Bacteria	Firmicutes	Clostridia	Clostridiales	Lachnospiraceae	[Eubacterium] hallii group
OTU_1180	Bacteria	Firmicutes	Clostridia	Clostridiales	Lachnospiraceae
OTU_12	Bacteria	Firmicutes	Clostridia	Clostridiales	Lachnospiraceae	Blautia
OTU_121	Bacteria	Firmicutes	Clostridia	Clostridiales	Lachnospiraceae	Blautia
OTU_1212	Bacteria	Firmicutes	Clostridia	Clostridiales	Lachnospiraceae
OTU_123	Bacteria	Firmicutes	Clostridia	Clostridiales	Lachnospiraceae	Anaerostipes
OTU_1232	Bacteria	Firmicutes	Clostridia	Clostridiales	Lachnospiraceae	Cuneatibacter	Cuneatibacter caecimuris
OTU_1247	Bacteria	Firmicutes	Clostridia	Clostridiales	Lachnospiraceae	[Ruminococcus] torques group
OTU_126	Bacteria	Firmicutes	Clostridia	Clostridiales	Lachnospiraceae	Shuttleworthia
OTU_1265	Bacteria	Firmicutes	Clostridia	Clostridiales	Lachnospiraceae	Lachnospiraceae UCG-010
OTU_1284	Bacteria	Firmicutes	Clostridia	Clostridiales	Lachnospiraceae	Oribacterium
OTU_1290	Bacteria	Firmicutes	Clostridia	Clostridiales	Lachnospiraceae
OTU_1342	Bacteria	Firmicutes	Clostridia	Clostridiales	Lachnospiraceae
OTU_1379	Bacteria	Firmicutes	Clostridia	Clostridiales	Lachnospiraceae	Tyzzerella
OTU_141	Bacteria	Firmicutes	Clostridia	Clostridiales	Lachnospiraceae	[Eubacterium] eligens group
OTU_142	Bacteria	Firmicutes	Clostridia	Clostridiales	Lachnospiraceae	[Eubacterium] ruminantium group
OTU_1430	Bacteria	Firmicutes	Clostridia	Clostridiales	Lachnospiraceae	Tyzzerella	Clostridiaceae bacterium BEN9
OTU_1443	Bacteria	Firmicutes	Clostridia	Clostridiales	Lachnospiraceae	Lachnospiraceae FCS020 group
OTU_1460	Bacteria	Firmicutes	Clostridia	Clostridiales	Lachnospiraceae	[Eubacterium] fissicatena group
OTU_1487	Bacteria	Firmicutes	Clostridia	Clostridiales	Lachnospiraceae	Lachnospiraceae UCG-008
OTU_1496	Bacteria	Firmicutes	Clostridia	Clostridiales	Lachnospiraceae	Lachnospiraceae UCG-008
OTU_151	Bacteria	Firmicutes	Clostridia	Clostridiales	Lachnospiraceae	Blautia
OTU_1514	Bacteria	Firmicutes	Clostridia	Clostridiales	Lachnospiraceae	Lachnoclostridium	Clostridiaceae bacterium DJF_B063
OTU_1521	Bacteria	Firmicutes	Clostridia	Clostridiales	Lachnospiraceae	Lachnospiraceae UCG-010
OTU_1546	Bacteria	Firmicutes	Clostridia	Clostridiales	Lachnospiraceae	Blautia
OTU_156	Bacteria	Firmicutes	Clostridia	Clostridiales	Lachnospiraceae	[Ruminococcus] torques group
OTU_1612	Bacteria	Firmicutes	Clostridia	Clostridiales	Lachnospiraceae	Oribacterium
OTU_166	Bacteria	Firmicutes	Clostridia	Clostridiales	Lachnospiraceae	Lachnoclostridium
OTU_169	Bacteria	Firmicutes	Clostridia	Clostridiales	Lachnospiraceae	GCA-900066575
OTU_1705	Bacteria	Firmicutes	Clostridia	Clostridiales	Lachnospiraceae	Coprococcus 3
OTU_172	Bacteria	Firmicutes	Clostridia	Clostridiales	Lachnospiraceae	Lachnoclostridium	uncultured Clostridiales bacterium
OTU_1759	Bacteria	Firmicutes	Clostridia	Clostridiales	Lachnospiraceae	Blautia
OTU_176	Bacteria	Firmicutes	Clostridia	Clostridiales	Lachnospiraceae	[Ruminococcus] torques group
OTU_1767	Bacteria	Firmicutes	Clostridia	Clostridiales	Lachnospiraceae	Acetitomaculum	uncultured rumen bacterium 6C3d-13
OTU_182	Bacteria	Firmicutes	Clostridia	Clostridiales	Lachnospiraceae	[Eubacterium] hallii group
OTU_183	Bacteria	Firmicutes	Clostridia	Clostridiales	Lachnospiraceae
OTU_1835	Bacteria	Firmicutes	Clostridia	Clostridiales	Lachnospiraceae	Lachnospiraceae NK4A136 group
OTU_1854	Bacteria	Firmicutes	Clostridia	Clostridiales	Lachnospiraceae	Roseburia
OTU_1859	Bacteria	Firmicutes	Clostridia	Clostridiales	Lachnospiraceae	Lachnospiraceae NC2004 group
OTU_1868	Bacteria	Firmicutes	Clostridia	Clostridiales	Lachnospiraceae	Lachnospiraceae NK3A20 group	uncultured rumen bacterium
OTU_1898	Bacteria	Firmicutes	Clostridia	Clostridiales	Lachnospiraceae	Catonella	Catonella morbi
OTU_1949	Bacteria	Firmicutes	Clostridia	Clostridiales	Lachnospiraceae	Lachnospiraceae UCG-001
OTU_198	Bacteria	Firmicutes	Clostridia	Clostridiales	Lachnospiraceae	Lachnoclostridium
OTU_201	Bacteria	Firmicutes	Clostridia	Clostridiales	Lachnospiraceae
OTU_2030	Bacteria	Firmicutes	Clostridia	Clostridiales	Lachnospiraceae	[Ruminococcus] gauvreauii group
OTU_2075	Bacteria	Firmicutes	Clostridia	Clostridiales	Lachnospiraceae
OTU_2084	Bacteria	Firmicutes	Clostridia	Clostridiales	Lachnospiraceae	Roseburia
OTU_2085	Bacteria	Firmicutes	Clostridia	Clostridiales	Lachnospiraceae	Lachnospira	uncultured Lachnospiraceae bacterium
OTU_213	Bacteria	Firmicutes	Clostridia	Clostridiales	Lachnospiraceae	Lachnospira
OTU_218	Bacteria	Firmicutes	Clostridia	Clostridiales	Lachnospiraceae	Blautia
OTU_2188	Bacteria	Firmicutes	Clostridia	Clostridiales	Lachnospiraceae	Lachnospiraceae NK3A20 group	uncultured rumen bacterium 5C0d-10
OTU_221	Bacteria	Firmicutes	Clostridia	Clostridiales	Lachnospiraceae	Blautia
OTU_2226	Bacteria	Firmicutes	Clostridia	Clostridiales	Lachnospiraceae	[Eubacterium] eligens group
OTU_229	Bacteria	Firmicutes	Clostridia	Clostridiales	Lachnospiraceae	Coprococcus 1
OTU_230	Bacteria	Firmicutes	Clostridia	Clostridiales	Lachnospiraceae	[Eubacterium] hallii group
OTU_232	Bacteria	Firmicutes	Clostridia	Clostridiales	Lachnospiraceae	Sellimonas	Lachnoclostridium phocaeense
OTU_233	Bacteria	Firmicutes	Clostridia	Clostridiales	Lachnospiraceae	Dorea
OTU_234	Bacteria	Firmicutes	Clostridia	Clostridiales	Lachnospiraceae	GCA-900066755
OTU_239	Bacteria	Firmicutes	Clostridia	Clostridiales	Lachnospiraceae	Eisenbergiella
OTU_2417	Bacteria	Firmicutes	Clostridia	Clostridiales	Lachnospiraceae
OTU_2485	Bacteria	Firmicutes	Clostridia	Clostridiales	Lachnospiraceae	Lachnospiraceae UCG-008
OTU_2507	Bacteria	Firmicutes	Clostridia	Clostridiales	Lachnospiraceae	Coprococcus 1
OTU_2533	Bacteria	Firmicutes	Clostridia	Clostridiales	Lachnospiraceae	Lachnospiraceae UCG-008
OTU_254	Bacteria	Firmicutes	Clostridia	Clostridiales	Lachnospiraceae	Lachnospira
OTU_261	Bacteria	Firmicutes	Clostridia	Clostridiales	Lachnospiraceae	[Eubacterium] ventriosum group
OTU_262	Bacteria	Firmicutes	Clostridia	Clostridiales	Lachnospiraceae	Anaerostipes
OTU_2621	Bacteria	Firmicutes	Clostridia	Clostridiales	Lachnospiraceae	Lachnoclostridium
OTU_266	Bacteria	Firmicutes	Clostridia	Clostridiales	Lachnospiraceae	Fusicatenibacter
OTU_2668	Bacteria	Firmicutes	Clostridia	Clostridiales	Lachnospiraceae	Lachnoclostridium
OTU_2679	Bacteria	Firmicutes	Clostridia	Clostridiales	Lachnospiraceae	Lachnospiraceae NK3A20 group	uncultured rumen bacterium
OTU_273	Bacteria	Firmicutes	Clostridia	Clostridiales	Lachnospiraceae	Blautia
OTU_275	Bacteria	Firmicutes	Clostridia	Clostridiales	Lachnospiraceae
OTU_28	Bacteria	Firmicutes	Clostridia	Clostridiales	Lachnospiraceae	Lachnoclostridium
OTU_283	Bacteria	Firmicutes	Clostridia	Clostridiales	Lachnospiraceae	Howardella
OTU_2852	Bacteria	Firmicutes	Clostridia	Clostridiales	Lachnospiraceae	[Ruminococcus] torques group
OTU_2877	Bacteria	Firmicutes	Clostridia	Clostridiales	Lachnospiraceae
OTU_2939	Bacteria	Firmicutes	Clostridia	Clostridiales	Lachnospiraceae
OTU_296	Bacteria	Firmicutes	Clostridia	Clostridiales	Lachnospiraceae
OTU_297	Bacteria	Firmicutes	Clostridia	Clostridiales	Lachnospiraceae
OTU_2973	Bacteria	Firmicutes	Clostridia	Clostridiales	Lachnospiraceae
OTU_3020	Bacteria	Firmicutes	Clostridia	Clostridiales	Lachnospiraceae	Lachnoclostridium
OTU_3027	Bacteria	Firmicutes	Clostridia	Clostridiales	Lachnospiraceae
OTU_304	Bacteria	Firmicutes	Clostridia	Clostridiales	Lachnospiraceae	Coprococcus 3
OTU_3061	Bacteria	Firmicutes	Clostridia	Clostridiales	Lachnospiraceae	Lachnospiraceae FCS020 group
OTU_309	Bacteria	Firmicutes	Clostridia	Clostridiales	Lachnospiraceae	Agathobacter
OTU_3179	Bacteria	Firmicutes	Clostridia	Clostridiales	Lachnospiraceae
OTU_319	Bacteria	Firmicutes	Clostridia	Clostridiales	Lachnospiraceae	Agathobacter
OTU_324	Bacteria	Firmicutes	Clostridia	Clostridiales	Lachnospiraceae	[Eubacterium] ventriosum group
OTU_328	Bacteria	Firmicutes	Clostridia	Clostridiales	Lachnospiraceae
OTU_3282	Bacteria	Firmicutes	Clostridia	Clostridiales	Lachnospiraceae	Moryella
OTU_334	Bacteria	Firmicutes	Clostridia	Clostridiales	Lachnospiraceae	Lachnospiraceae UCG-001
OTU_3362	Bacteria	Firmicutes	Clostridia	Clostridiales	Lachnospiraceae	Lachnospiraceae ND3007 group
OTU_3420	Bacteria	Firmicutes	Clostridia	Clostridiales	Lachnospiraceae
OTU_348	Bacteria	Firmicutes	Clostridia	Clostridiales	Lachnospiraceae	Lachnospiraceae ND3007 group
OTU_349	Bacteria	Firmicutes	Clostridia	Clostridiales	Lachnospiraceae	Blautia
OTU_35	Bacteria	Firmicutes	Clostridia	Clostridiales	Lachnospiraceae	[Ruminococcus] gnavus group	Ruminococcus gnavus CC55_001C
OTU_3507	Bacteria	Firmicutes	Clostridia	Clostridiales	Lachnospiraceae	[Ruminococcus] gauvreauii group	bacterium ic1296
OTU_363	Bacteria	Firmicutes	Clostridia	Clostridiales	Lachnospiraceae
OTU_365	Bacteria	Firmicutes	Clostridia	Clostridiales	Lachnospiraceae	Epulopiscium
OTU_366	Bacteria	Firmicutes	Clostridia	Clostridiales	Lachnospiraceae	Lachnospiraceae UCG-004	uncultured Clostridium sp.
OTU_369	Bacteria	Firmicutes	Clostridia	Clostridiales	Lachnospiraceae	Dorea
OTU_379	Bacteria	Firmicutes	Clostridia	Clostridiales	Lachnospiraceae	Roseburia
OTU_388	Bacteria	Firmicutes	Clostridia	Clostridiales	Lachnospiraceae
OTU_397	Bacteria	Firmicutes	Clostridia	Clostridiales	Lachnospiraceae	Lachnospiraceae UCG-008
OTU_410	Bacteria	Firmicutes	Clostridia	Clostridiales	Lachnospiraceae	2020-04-28
OTU_421	Bacteria	Firmicutes	Clostridia	Clostridiales	Lachnospiraceae	Fusicatenibacter	uncultured Firmicutes bacterium
OTU_448	Bacteria	Firmicutes	Clostridia	Clostridiales	Lachnospiraceae	Blautia
OTU_451	Bacteria	Firmicutes	Clostridia	Clostridiales	Lachnospiraceae	Coprococcus 2
OTU_463	Bacteria	Firmicutes	Clostridia	Clostridiales	Lachnospiraceae	Robinsoniella	bacterium 12(2016)
OTU_466	Bacteria	Firmicutes	Clostridia	Clostridiales	Lachnospiraceae	Lachnospiraceae NC2004 group
OTU_467	Bacteria	Firmicutes	Clostridia	Clostridiales	Lachnospiraceae	Lachnospiraceae NK4A136 group
OTU_469	Bacteria	Firmicutes	Clostridia	Clostridiales	Lachnospiraceae	Lachnospiraceae NK4A136 group
OTU_47	Bacteria	Firmicutes	Clostridia	Clostridiales	Lachnospiraceae	[Ruminococcus] torques group
OTU_473	Bacteria	Firmicutes	Clostridia	Clostridiales	Lachnospiraceae	Lachnoclostridium	human gut metagenome
OTU_499	Bacteria	Firmicutes	Clostridia	Clostridiales	Lachnospiraceae	GCA-900066575
OTU_505	Bacteria	Firmicutes	Clostridia	Clostridiales	Lachnospiraceae	[Eubacterium] xylanophilum group
OTU_514	Bacteria	Firmicutes	Clostridia	Clostridiales	Lachnospiraceae	Lachnospiraceae UCG-004
OTU_52	Bacteria	Firmicutes	Clostridia	Clostridiales	Lachnospiraceae	Hungatella
OTU_533	Bacteria	Firmicutes	Clostridia	Clostridiales	Lachnospiraceae	Coprococcus 2
OTU_544	Bacteria	Firmicutes	Clostridia	Clostridiales	Lachnospiraceae
OTU_548	Bacteria	Firmicutes	Clostridia	Clostridiales	Lachnospiraceae	Syntrophococcus
OTU_549	Bacteria	Firmicutes	Clostridia	Clostridiales	Lachnospiraceae
OTU_561	Bacteria	Firmicutes	Clostridia	Clostridiales	Lachnospiraceae	Sellimonas
OTU_563	Bacteria	Firmicutes	Clostridia	Clostridiales	Lachnospiraceae
OTU_570	Bacteria	Firmicutes	Clostridia	Clostridiales	Lachnospiraceae
OTU_573	Bacteria	Firmicutes	Clostridia	Clostridiales	Lachnospiraceae
OTU_608	Bacteria	Firmicutes	Clostridia	Clostridiales	Lachnospiraceae	Lachnospira
OTU_626	Bacteria	Firmicutes	Clostridia	Clostridiales	Lachnospiraceae	Lachnospiraceae NK4A136 group
OTU_628	Bacteria	Firmicutes	Clostridia	Clostridiales	Lachnospiraceae	Blautia
OTU_638	Bacteria	Firmicutes	Clostridia	Clostridiales	Lachnospiraceae	Lachnoclostridium
OTU_647	Bacteria	Firmicutes	Clostridia	Clostridiales	Lachnospiraceae	GCA-900066575
OTU_651	Bacteria	Firmicutes	Clostridia	Clostridiales	Lachnospiraceae	Roseburia
OTU_654	Bacteria	Firmicutes	Clostridia	Clostridiales	Lachnospiraceae
OTU_676	Bacteria	Firmicutes	Clostridia	Clostridiales	Lachnospiraceae	[Ruminococcus] gauvreauii group
OTU_691	Bacteria	Firmicutes	Clostridia	Clostridiales	Lachnospiraceae	[Ruminococcus] gauvreauii group
OTU_692	Bacteria	Firmicutes	Clostridia	Clostridiales	Lachnospiraceae	Eisenbergiella
OTU_695	Bacteria	Firmicutes	Clostridia	Clostridiales	Lachnospiraceae	Shuttleworthia
OTU_704	Bacteria	Firmicutes	Clostridia	Clostridiales	Lachnospiraceae	[Eubacterium] hallii group
OTU_736	Bacteria	Firmicutes	Clostridia	Clostridiales	Lachnospiraceae	Marvinbryantia	uncultured bacterium adhufec40
OTU_748	Bacteria	Firmicutes	Clostridia	Clostridiales	Lachnospiraceae	Blautia
OTU_759	Bacteria	Firmicutes	Clostridia	Clostridiales	Lachnospiraceae
OTU_767	Bacteria	Firmicutes	Clostridia	Clostridiales	Lachnospiraceae	Cellulosilyticum
OTU_770	Bacteria	Firmicutes	Clostridia	Clostridiales	Lachnospiraceae	Roseburia
OTU_775	Bacteria	Firmicutes	Clostridia	Clostridiales	Lachnospiraceae	Lachnoclostridium
OTU_792	Bacteria	Firmicutes	Clostridia	Clostridiales	Lachnospiraceae	Blautia
OTU_801	Bacteria	Firmicutes	Clostridia	Clostridiales	Lachnospiraceae	[Eubacterium] oxidoreducens group
OTU_81	Bacteria	Firmicutes	Clostridia	Clostridiales	Lachnospiraceae	Tyzzerella 4
OTU_811	Bacteria	Firmicutes	Clostridia	Clostridiales	Lachnospiraceae	Roseburia
OTU_813	Bacteria	Firmicutes	Clostridia	Clostridiales	Lachnospiraceae	Lachnospiraceae NK4A136 group
OTU_823	Bacteria	Firmicutes	Clostridia	Clostridiales	Lachnospiraceae	Roseburia
OTU_839	Bacteria	Firmicutes	Clostridia	Clostridiales	Lachnospiraceae	[Ruminococcus] torques group
OTU_84	Bacteria	Firmicutes	Clostridia	Clostridiales	Lachnospiraceae	Lachnoclostridium
OTU_840	Bacteria	Firmicutes	Clostridia	Clostridiales	Lachnospiraceae	Lachnoclostridium	Dorea sp. D27
OTU_852	Bacteria	Firmicutes	Clostridia	Clostridiales	Lachnospiraceae
OTU_857	Bacteria	Firmicutes	Clostridia	Clostridiales	Lachnospiraceae	Blautia
OTU_86	Bacteria	Firmicutes	Clostridia	Clostridiales	Lachnospiraceae	Sellimonas	Sellimonas intestinalis
OTU_864	Bacteria	Firmicutes	Clostridia	Clostridiales	Lachnospiraceae	Lachnospiraceae FE2018 group
OTU_895	Bacteria	Firmicutes	Clostridia	Clostridiales	Lachnospiraceae	Lachnospiraceae UCG-008
OTU_901	Bacteria	Firmicutes	Clostridia	Clostridiales	Lachnospiraceae	Syntrophococcus
OTU_917	Bacteria	Firmicutes	Clostridia	Clostridiales	Lachnospiraceae	Eisenbergiella
OTU_921	Bacteria	Firmicutes	Clostridia	Clostridiales	Lachnospiraceae	Roseburia
OTU_923	Bacteria	Firmicutes	Clostridia	Clostridiales	Lachnospiraceae
OTU_932	Bacteria	Firmicutes	Clostridia	Clostridiales	Lachnospiraceae	Lachnospiraceae UCG-001
OTU_94	Bacteria	Firmicutes	Clostridia	Clostridiales	Lachnospiraceae	Lachnoclostridium
OTU_95	Bacteria	Firmicutes	Clostridia	Clostridiales	Lachnospiraceae	Tyzzerella
OTU_960	Bacteria	Firmicutes	Clostridia	Clostridiales	Lachnospiraceae	Lachnospiraceae NK3A20 group
OTU_97	Bacteria	Firmicutes	Clostridia	Clostridiales	Lachnospiraceae	Blautia	metagenome
OTU_971	Bacteria	Firmicutes	Clostridia	Clostridiales	Lachnospiraceae	Marvinbryantia
OTU_995	Bacteria	Firmicutes	Clostridia	Clostridiales	Lachnospiraceae	Lachnospiraceae UCG-001	uncultured Clostridiales bacterium
OTU_10	Bacteria	Firmicutes	Bacilli	Lactobacillales	Lactobacillaceae	Lactobacillus	Lactobacillus sp. CR-609S
OTU_1164	Bacteria	Firmicutes	Bacilli	Lactobacillales	Lactobacillaceae	Lactobacillus
OTU_117	Bacteria	Firmicutes	Bacilli	Lactobacillales	Lactobacillaceae	Lactobacillus	Lactobacillus reuteri
OTU_1644	Bacteria	Firmicutes	Bacilli	Lactobacillales	Lactobacillaceae	Lactobacillus
OTU_19	Bacteria	Firmicutes	Bacilli	Lactobacillales	Lactobacillaceae	Lactobacillus	Lactobacillus salivarius
OTU_276	Bacteria	Firmicutes	Bacilli	Lactobacillales	Lactobacillaceae	Lactobacillus	Lactobacillus sp. AB5262
OTU_57	Bacteria	Firmicutes	Bacilli	Lactobacillales	Lactobacillaceae	Lactobacillus	Lactobacillus gasseri
OTU_655	Bacteria	Firmicutes	Bacilli	Lactobacillales	Lactobacillaceae	Lactobacillus	uncultured Lactobacillus sp.
OTU_72	Bacteria	Firmicutes	Bacilli	Lactobacillales	Lactobacillaceae	Lactobacillus	Lactobacillus sp.
OTU_743	Bacteria	Firmicutes	Bacilli	Lactobacillales	Lactobacillaceae	Lactobacillus	Lactobacillus helveticus
OTU_1456	Bacteria	Proteobacteria	Gammaproteobacteria	Legionellales	Legionellaceae	Legionella
OTU_1777	Bacteria	Proteobacteria	Gammaproteobacteria	Legionellales	Legionellaceae	Legionella
OTU_3115	Bacteria	Proteobacteria	Gammaproteobacteria	Legionellales	Legionellaceae	Legionella
OTU_3180	Bacteria	Proteobacteria	Gammaproteobacteria	Legionellales	Legionellaceae
OTU_1125	Bacteria	Bacteroidetes	Bacteroidia	Sphingobacteriales	Lentimicrobiaceae	uncultured Bacteroidetes bacterium
OTU_3231	Bacteria	Spirochaetes	Leptospirae	Leptospirales	Leptospiraceae	Turneriella	metagenome
OTU_939	Bacteria	Spirochaetes	Leptospirae	Leptospirales	Leptospiraceae	Turneriella	Turneriella parva
OTU_1038	Bacteria	Fusobacteria	Fusobacteriia	Fusobacteriales	Leptotrichiaceae	Leptotrichia	Leptotrichia hongkongensis
OTU_1096	Bacteria	Fusobacteria	Fusobacteriia	Fusobacteriales	Leptotrichiaceae	Hypnocyclicus	uncultured Fusobacteria bacterium
OTU_1134	Bacteria	Fusobacteria	Fusobacteriia	Fusobacteriales	Leptotrichiaceae
OTU_3176	Bacteria	Fusobacteria	Fusobacteriia	Fusobacteriales	Leptotrichiaceae	Streptobacillus
OTU_3235	Bacteria	Fusobacteria	Fusobacteriia	Fusobacteriales	Leptotrichiaceae	Leptotrichia
OTU_821	Bacteria	Fusobacteria	Fusobacteriia	Fusobacteriales	Leptotrichiaceae	Leptotrichia
OTU_1377	Bacteria	Firmicutes	Bacilli	Lactobacillales	Leuconostocaceae	Weissella	Weissella beninensis
OTU_2408	Bacteria	Firmicutes	Bacilli	Lactobacillales	Leuconostocaceae	Leuconostoc	Leuconostoc gelidum subsp. gasicomitatum
OTU_470	Bacteria	Firmicutes	Bacilli	Lactobacillales	Leuconostocaceae	Weissella	Weissella confusa
OTU_687	Bacteria	Firmicutes	Bacilli	Lactobacillales	Leuconostocaceae	Leuconostoc	Leuconostoc lactis
OTU_1844	Eukaryota	Fungi	Malasseziomycetes	Malasseziales	Malasseziaceae	Malassezia	uncultured eukaryote
OTU_1320	Bacteria	Bacteroidetes	Bacteroidia	Bacteroidales	Marinifilaceae	Butyricimonas	Butyricimonas sp. Marseille-P2440
OTU_2458	Bacteria	Bacteroidetes	Bacteroidia	Bacteroidales	Marinifilaceae	Butyricimonas
OTU_33	Bacteria	Bacteroidetes	Bacteroidia	Bacteroidales	Marinifilaceae	Odoribacter
OTU_3355	Bacteria	Bacteroidetes	Bacteroidia	Bacteroidales	Marinifilaceae	Butyricimonas
OTU_706	Bacteria	Bacteroidetes	Bacteroidia	Bacteroidales	Marinifilaceae	Odoribacter
OTU_78	Bacteria	Bacteroidetes	Bacteroidia	Bacteroidales	Marinifilaceae	Butyricimonas	Butyricimonas virosa
OTU_1797	Bacteria	Dependentiae	Babeliae	Babeliales	metagenome
OTU_1416	Bacteria	Cyanobacteria	Oxyphotobacteria	Chloroplast	metagenome
OTU_1860	Bacteria	Cyanobacteria	Oxyphotobacteria	Chloroplast	metagenome
OTU_2756	Bacteria	Cyanobacteria	Oxyphotobacteria	Chloroplast	metagenome
OTU_3187	Bacteria	Verrucomicrobia	Verrucomicrobiae	LD1-PB3	metagenome
OTU_1040	Bacteria	Actinobacteria	Actinobacteria	PeM15	metagenome
OTU_3334	Bacteria	Patescibacteria	Saccharimonadia	Saccharimonadales	metagenome
OTU_1884	Archaea	Euryarchaeota	Methanobacteria	Methanobacteriales	Methanobacteriaceae	Methanobrevibacter	uncultured Methanobrevibacter sp.
OTU_277	Archaea	Euryarchaeota	Methanobacteria	Methanobacteriales	Methanobacteriaceae	Methanosphaera	uncultured Methanobacteriales archaeon
OTU_29	Archaea	Euryarchaeota	Methanobacteria	Methanobacteriales	Methanobacteriaceae	Methanobrevibacter	uncultured archaeon
OTU_2645	Bacteria	Proteobacteria	Gammaproteobacteria	Methylococcales	Methylococcaceae
OTU_1435	Bacteria	Proteobacteria	Gammaproteobacteria	Betaproteobacteriales	Methylophilaceae	Methylotenera
OTU_1469	Bacteria	Proteobacteria	Gammaproteobacteria	Betaproteobacteriales	Methylophilaceae	MM1
OTU_1422	Bacteria	Actinobacteria	Actinobacteria	Micrococcales	Microbacteriaceae	Leucobacter	Gram-positive bacterium W5P-3
OTU_1502	Bacteria	Actinobacteria	Actinobacteria	Micrococcales	Microbacteriaceae	Microbacterium	Microbacterium azadirachtae
OTU_1591	Bacteria	Actinobacteria	Actinobacteria	Micrococcales	Microbacteriaceae	Frigoribacterium	Frigoribacterium faeni
OTU_492	Bacteria	Actinobacteria	Actinobacteria	Micrococcales	Microbacteriaceae	Candidatus Aquiluna
OTU_948	Bacteria	Actinobacteria	Actinobacteria	Micrococcales	Microbacteriaceae	Aurantimicrobium	actinobacterium INA12
OTU_968	Bacteria	Actinobacteria	Actinobacteria	Micrococcales	Microbacteriaceae	Rhodoluna	actinobacterium UF001
OTU_1061	Bacteria	Actinobacteria	Actinobacteria	Micrococcales	Micrococcaceae	Arthrobacter	Arthrobacter russicus
OTU_2088	Bacteria	Actinobacteria	Actinobacteria	Micrococcales	Micrococcaceae	Paenarthrobacter	Paenarthrobacter nicotinovorans
OTU_405	Bacteria	Actinobacteria	Actinobacteria	Micrococcales	Micrococcaceae
OTU_414	Bacteria	Actinobacteria	Actinobacteria	Micrococcales	Micrococcaceae	Rothia
OTU_475	Bacteria	Actinobacteria	Actinobacteria	Micrococcales	Micrococcaceae	Micrococcus	Micrococcus luteus
OTU_603	Bacteria	Actinobacteria	Actinobacteria	Micrococcales	Micrococcaceae	Rothia
OTU_1606	Bacteria	Bacteroidetes	Bacteroidia	Cytophagales	Microscillaceae
OTU_1732	Bacteria	Bacteroidetes	Bacteroidia	Cytophagales	Microscillaceae
OTU_3097	Bacteria	Bacteroidetes	Bacteroidia	Cytophagales	Microscillaceae		metagenome
OTU_3202	Bacteria	Bacteroidetes	Bacteroidia	Cytophagales	Microscillaceae
OTU_3499	Bacteria	Bacteroidetes	Bacteroidia	Cytophagales	Microscillaceae
OTU_1647	Bacteria	Actinobacteria	Acidimicrobiia	Microtrichales	Microtrichaceae	IMCC26207	metagenome
OTU_1695	Bacteria	Proteobacteria	Alphaproteobacteria	Rickettsiales	Mitochondria	Phytophthora taxon totara
OTU_3132	Bacteria	Proteobacteria	Alphaproteobacteria	Rickettsiales	Mitochondria	Colubraria reticulata
OTU_632	Bacteria	Proteobacteria	Alphaproteobacteria	Rickettsiales	Mitochondria	Azadirachta indica
OTU_2233	Bacteria	Cyanobacteria	Oxyphotobacteria	Chloroplast	Monoraphidium neglectum
OTU_1413	Bacteria	Proteobacteria	Gammaproteobacteria	Pseudomonadales	Moraxellaceae	Acinetobacter
OTU_1737	Bacteria	Proteobacteria	Gammaproteobacteria	Pseudomonadales	Moraxellaceae	[Agitococcus] lubricus group	metagenome
OTU_235	Bacteria	Proteobacteria	Gammaproteobacteria	Pseudomonadales	Moraxellaceae	Enhydrobacter	Hydra vulgaris
OTU_271	Bacteria	Proteobacteria	Gammaproteobacteria	Pseudomonadales	Moraxellaceae	Acinetobacter	Acinetobacter johnsonii CIP 64.6
OTU_3046	Bacteria	Proteobacteria	Gammaproteobacteria	Pseudomonadales	Moraxellaceae	Acinetobacter	Acinetobacter sp. CDC NO-1
OTU_500	Bacteria	Proteobacteria	Gammaproteobacteria	Pseudomonadales	Moraxellaceae	Acinetobacter	Acinetobacter sp. SJ-15
OTU_568	Bacteria	Proteobacteria	Gammaproteobacteria	Pseudomonadales	Moraxellaceae	Acinetobacter
OTU_620	Bacteria	Proteobacteria	Gammaproteobacteria	Pseudomonadales	Moraxellaceae	Psychrobacter
OTU_682	Bacteria	Proteobacteria	Gammaproteobacteria	Pseudomonadales	Moraxellaceae	Alkanindiges
OTU_264	Bacteria	Bacteroidetes	Bacteroidia	Bacteroidales	Muribaculaceae
OTU_3495	Bacteria	Bacteroidetes	Bacteroidia	Bacteroidales	Muribaculaceae
OTU_372	Bacteria	Bacteroidetes	Bacteroidia	Bacteroidales	Muribaculaceae
OTU_680	Bacteria	Bacteroidetes	Bacteroidia	Bacteroidales	Muribaculaceae
OTU_757	Bacteria	Bacteroidetes	Bacteroidia	Bacteroidales	Muribaculaceae
OTU_585	Bacteria	Actinobacteria	Actinobacteria	Corynebacteriales	Mycobacteriaceae	Mycobacterium	Mycobacterium bourgelatii
OTU_131	Bacteria	Tenericutes	Mollicutes	Mycoplasmatales	Mycoplasmataceae	Ureaplasma	Ureaplasma urealyticum serovar 4
OTU_347	Bacteria	Tenericutes	Mollicutes	Mycoplasmatales	Mycoplasmataceae	Mycoplasma	Mycoplasma spermatophilum
OTU_3497	Bacteria	Tenericutes	Mollicutes	Mycoplasmatales	Mycoplasmataceae	Candidatus Lumbricincola	Candidatus Lumbricincola sp. Lr-G2
OTU_98	Bacteria	Tenericutes	Mollicutes	Mycoplasmatales	Mycoplasmataceae	Mycoplasma	Mycoplasma salivarium
OTU_1384	Bacteria	Proteobacteria	Gammaproteobacteria	Betaproteobacteriales	Neisseriaceae	Kingella
OTU_1874	Bacteria	Proteobacteria	Gammaproteobacteria	Betaproteobacteriales	Neisseriaceae
OTU_1960	Bacteria	Proteobacteria	Gammaproteobacteria	Betaproteobacteriales	Neisseriaceae
OTU_2057	Bacteria	Proteobacteria	Gammaproteobacteria	Betaproteobacteriales	Neisseriaceae
OTU_306	Bacteria	Proteobacteria	Gammaproteobacteria	Betaproteobacteriales	Neisseriaceae
OTU_362	Bacteria	Proteobacteria	Gammaproteobacteria	Betaproteobacteriales	Neisseriaceae
OTU_59	Bacteria	Proteobacteria	Gammaproteobacteria	Betaproteobacteriales	Neisseriaceae	Eikenella
OTU_75	Bacteria	Proteobacteria	Gammaproteobacteria	Betaproteobacteriales	Neisseriaceae	Neisseria
OTU_2210	Bacteria	Actinobacteria	Actinobacteria	Corynebacteriales	Nocardiaceae	Gordonia	Gordonia sp. cmc14
OTU_2426	Bacteria	Actinobacteria	Actinobacteria	Corynebacteriales	Nocardiaceae	Williamsia	Williamsia sp. BFE1J
OTU_583	Bacteria	Actinobacteria	Actinobacteria	Corynebacteriales	Nocardiaceae	Rhodococcus
OTU_1160	Bacteria	Actinobacteria	Actinobacteria	Propionibacteriales	Nocardioidaceae	Nocardioides	Nocardioidaceae bacterium VUG-A117
OTU_2253	Bacteria	Actinobacteria	Actinobacteria	Propionibacteriales	Nocardioidaceae	Nocardioides	uncultured Nocardioides sp.
OTU_2495	Bacteria	Actinobacteria	Actinobacteria	Propionibacteriales	Nocardioidaceae	Nocardioides
OTU_3381	Bacteria	Actinobacteria	Actinobacteria	Propionibacteriales	Nocardioidaceae	Nocardioides	Nocardioides sp. USM2
OTU_2811	Bacteria	Cyanobacteria	Oxyphotobacteria	Nostocales	Nostocaceae	Scytonema UTEX 2349	Tolypothrix sp. CAWBG76
OTU_1041	Bacteria	Bacteroidetes	Bacteroidia	Sphingobacteriales	NS11-12 marine group
OTU_1181	Bacteria	Bacteroidetes	Bacteroidia	Sphingobacteriales	NS11-12 marine group	uncultured Bacteroidetes bacterium
OTU_1242	Bacteria	Bacteroidetes	Bacteroidia	Sphingobacteriales	NS11-12 marine group	metagenome
OTU_1545	Bacteria	Bacteroidetes	Bacteroidia	Sphingobacteriales	NS11-12 marine group
OTU_1581	Bacteria	Bacteroidetes	Bacteroidia	Sphingobacteriales	NS11-12 marine group	metagenome
OTU_2468	Bacteria	Bacteroidetes	Bacteroidia	Sphingobacteriales	NS11-12 marine group	uncultured Flexibacteraceae bacterium
OTU_833	Bacteria	Bacteroidetes	Bacteroidia	Sphingobacteriales	NS11-12 marine group	metagenome
OTU_890	Bacteria	Bacteroidetes	Bacteroidia	Sphingobacteriales	NS11-12 marine group	uncultured Cytophagales bacterium
OTU_1193	Bacteria	Bacteroidetes	Bacteroidia	Flavobacteriales	NS9 marine group	uncultured Bacteroidetes bacterium
OTU_1589	Bacteria	Bacteroidetes	Bacteroidia	Flavobacteriales	NS9 marine group
OTU_2920	Bacteria	Cyanobacteria	Oxyphotobacteria	Chloroplast	Oedogonium cardiacum
OTU_3292	Bacteria	Proteobacteria	Deltaproteobacteria	Oligoflexales	Oligoflexaceae		metagenome
OTU_907	Bacteria	Lentisphaerae	Oligosphaeria	Oligosphaerales	Oligosphaeraceae	Z20
OTU_1748	Bacteria	Verrucomicrobia	Verrucomicrobiae	Opitutales	Opitutaceae	Diplosphaera
OTU_2308	Bacteria	Verrucomicrobia	Verrucomicrobiae	Opitutales	Opitutaceae	Opitutus	metagenome
OTU_2572	Bacteria	Verrucomicrobia	Verrucomicrobiae	Opitutales	Opitutaceae
OTU_2093	Bacteria	Firmicutes	Bacilli	Bacillales	Paenibacillaceae	Paenibacillus	Paenibacillus alginolyticus
OTU_947	Bacteria	Firmicutes	Bacilli	Bacillales	Paenibacillaceae	Aneurinibacillus	Aneurinibacillus thermoaerophilus
OTU_2497	Bacteria	Bacteroidetes	Bacteroidia	Bacteroidales	Paludibacteraceae
OTU_2582	Bacteria	Bacteroidetes	Bacteroidia	Bacteroidales	Paludibacteraceae	F0058
OTU_1399	Bacteria	Proteobacteria	Alphaproteobacteria	Paracaedibacterales	Paracaedibacteraceae	Candidatus Paracaedibacter	Candidatus Paracaedibacter symbiosus
OTU_3452	Bacteria	Chlamydiae	Chlamydiae	Chlamydiales	Parachlamydiaceae
OTU_1369	Bacteria	Proteobacteria	Gammaproteobacteria	Pasteurellales	Pasteurellaceae	Aggregatibacter
OTU_289	Bacteria	Proteobacteria	Gammaproteobacteria	Pasteurellales	Pasteurellaceae	Haemophilus
OTU_517	Bacteria	Proteobacteria	Gammaproteobacteria	Pasteurellales	Pasteurellaceae	Pasteurella
OTU_1646	Bacteria	Verrucomicrobia	Verrucomicrobiae	Pedosphaerales	Pedosphaeraceae
OTU_1830	Bacteria	Verrucomicrobia	Verrucomicrobiae	Pedosphaerales	Pedosphaeraceae	metagenome
OTU_3506	Bacteria	Verrucomicrobia	Verrucomicrobiae	Pedosphaerales	Pedosphaeraceae
OTU_1067	Bacteria	Firmicutes	Clostridia	Clostridiales	Peptococcaceae
OTU_1833	Bacteria	Firmicutes	Clostridia	Clostridiales	Peptococcaceae		metagenome
OTU_1958	Bacteria	Firmicutes	Clostridia	Clostridiales	Peptococcaceae	Peptococcus	metagenome
OTU_2092	Bacteria	Firmicutes	Clostridia	Clostridiales	Peptococcaceae	Peptococcus
OTU_2109	Bacteria	Firmicutes	Clostridia	Clostridiales	Peptococcaceae		uncultured Firmicutes bacterium
OTU_3059	Bacteria	Firmicutes	Clostridia	Clostridiales	Peptococcaceae
OTU_3317	Bacteria	Firmicutes	Clostridia	Clostridiales	Peptococcaceae	Dehalobacter	chimeric sequence SJA-7
OTU_337	Bacteria	Firmicutes	Clostridia	Clostridiales	Peptococcaceae	Peptococcus
OTU_540	Bacteria	Firmicutes	Clostridia	Clostridiales	Peptococcaceae
OTU_553	Bacteria	Firmicutes	Clostridia	Clostridiales	Peptococcaceae	Peptococcus
OTU_675	Bacteria	Firmicutes	Clostridia	Clostridiales	Peptococcaceae
OTU_703	Bacteria	Firmicutes	Clostridia	Clostridiales	Peptococcaceae
OTU_975	Bacteria	Firmicutes	Clostridia	Clostridiales	Peptococcaceae
OTU_1131	Bacteria	Firmicutes	Clostridia	Clostridiales	Peptostreptococcaceae	Paeniclostridium	[Eubacterium] tenue
OTU_1152	Bacteria	Firmicutes	Clostridia	Clostridiales	Peptostreptococcaceae	Filifactor	Filifactor alocis
OTU_116	Bacteria	Firmicutes	Clostridia	Clostridiales	Peptostreptococcaceae	Romboutsia
OTU_1645	Bacteria	Firmicutes	Clostridia	Clostridiales	Peptostreptococcaceae	[Eubacterium] yurii group
OTU_529	Bacteria	Firmicutes	Clostridia	Clostridiales	Peptostreptococcaceae	Peptostreptococcus
OTU_54	Bacteria	Firmicutes	Clostridia	Clostridiales	Peptostreptococcaceae	Clostridioides	Clostridioides difficile
OTU_726	Bacteria	Firmicutes	Clostridia	Clostridiales	Peptostreptococcaceae	Peptoclostridium
OTU_1305	Bacteria	Planctomycetes	Planctomycetacia	Pirellulales	Pirellulaceae	Pirellula
OTU_1610	Bacteria	Planctomycetes	Planctomycetacia	Pirellulales	Pirellulaceae
OTU_1902	Bacteria	Planctomycetes	Planctomycetacia	Pirellulales	Pirellulaceae	Pirellula
OTU_2082	Bacteria	Planctomycetes	Planctomycetacia	Pirellulales	Pirellulaceae
OTU_2256	Bacteria	Planctomycetes	Planctomycetacia	Pirellulales	Pirellulaceae		metagenome
OTU_2549	Bacteria	Planctomycetes	Planctomycetacia	Pirellulales	Pirellulaceae		metagenome
OTU_3018	Bacteria	Planctomycetes	Planctomycetacia	Pirellulales	Pirellulaceae	Pirellula
OTU_3057	Bacteria	Planctomycetes	Planctomycetacia	Pirellulales	Pirellulaceae	Blastopirellula	uncultured planctomycete
OTU_1064	Bacteria	Firmicutes	Bacilli	Bacillales	Planococcaceae	Lysinibacillus	Lysinibacillus sp.
OTU_1128	Bacteria	Cyanobacteria	Oxyphotobacteria	Chloroplast	Planoglabratella opercularis
OTU_1796	Bacteria	Proteobacteria	Deltaproteobacteria	Myxococcales	Polyangiaceae	Pajaroellobacter	uncultured delta proteobacterium
OTU_1091	Bacteria	Bacteroidetes	Bacteroidia	Bacteroidales	Porphyromonadaceae	Porphyromonas	Bacteroidales bacterium KA00251
OTU_1725	Bacteria	Bacteroidetes	Bacteroidia	Bacteroidales	Porphyromonadaceae	Porphyromonas
OTU_2194	Bacteria	Bacteroidetes	Bacteroidia	Bacteroidales	Porphyromonadaceae	Porphyromonas
OTU_269	Bacteria	Bacteroidetes	Bacteroidia	Bacteroidales	Porphyromonadaceae	Porphyromonas
OTU_389	Bacteria	Bacteroidetes	Bacteroidia	Bacteroidales	Porphyromonadaceae	Porphyromonas
OTU_760	Bacteria	Bacteroidetes	Bacteroidia	Bacteroidales	Porphyromonadaceae	Porphyromonas
OTU_904	Bacteria	Bacteroidetes	Bacteroidia	Bacteroidales	Porphyromonadaceae	Porphyromonas
OTU_938	Bacteria	Bacteroidetes	Bacteroidia	Bacteroidales	Porphyromonadaceae	Porphyromonas
OTU_1009	Bacteria	Bacteroidetes	Bacteroidia	Bacteroidales	Prevotellaceae	Prevotella 7
OTU_1188	Bacteria	Bacteroidetes	Bacteroidia	Bacteroidales	Prevotellaceae	Prevotella 7
OTU_1204	Bacteria	Bacteroidetes	Bacteroidia	Bacteroidales	Prevotellaceae	Prevotella
OTU_122	Bacteria	Bacteroidetes	Bacteroidia	Bacteroidales	Prevotellaceae	Prevotella 6
OTU_125	Bacteria	Bacteroidetes	Bacteroidia	Bacteroidales	Prevotellaceae	Paraprevotella
OTU_127	Bacteria	Bacteroidetes	Bacteroidia	Bacteroidales	Prevotellaceae	Prevotella 7
OTU_1273	Bacteria	Bacteroidetes	Bacteroidia	Bacteroidales	Prevotellaceae	Alloprevotella
OTU_1287	Bacteria	Bacteroidetes	Bacteroidia	Bacteroidales	Prevotellaceae	Prevotella 7
OTU_1310	Bacteria	Bacteroidetes	Bacteroidia	Bacteroidales	Prevotellaceae	Prevotella 7	uncultured Prevotella sp.
OTU_137	Bacteria	Bacteroidetes	Bacteroidia	Bacteroidales	Prevotellaceae	Prevotella 2
OTU_171	Bacteria	Bacteroidetes	Bacteroidia	Bacteroidales	Prevotellaceae	Prevotella
OTU_1826	Bacteria	Bacteroidetes	Bacteroidia	Bacteroidales	Prevotellaceae	Paraprevotella
OTU_187	Bacteria	Bacteroidetes	Bacteroidia	Bacteroidales	Prevotellaceae	Prevotella 7
OTU_188	Bacteria	Bacteroidetes	Bacteroidia	Bacteroidales	Prevotellaceae	Alloprevotella
OTU_1968	Bacteria	Bacteroidetes	Bacteroidia	Bacteroidales	Prevotellaceae		metagenome
OTU_21	Bacteria	Bacteroidetes	Bacteroidia	Bacteroidales	Prevotellaceae	Alloprevotella
OTU_210	Bacteria	Bacteroidetes	Bacteroidia	Bacteroidales	Prevotellaceae	Alloprevotella
OTU_217	Bacteria	Bacteroidetes	Bacteroidia	Bacteroidales	Prevotellaceae	Alloprevotella
OTU_2196	Bacteria	Bacteroidetes	Bacteroidia	Bacteroidales	Prevotellaceae	Prevotella 9
OTU_2241	Bacteria	Bacteroidetes	Bacteroidia	Bacteroidales	Prevotellaceae	Prevotella 7	Prevotella dentalis DSM 3688
OTU_2243	Bacteria	Bacteroidetes	Bacteroidia	Bacteroidales	Prevotellaceae	Paraprevotella	Paraprevotella xylaniphila
OTU_2280	Bacteria	Bacteroidetes	Bacteroidia	Bacteroidales	Prevotellaceae	Prevotella 9
OTU_23	Bacteria	Bacteroidetes	Bacteroidia	Bacteroidales	Prevotellaceae	Prevotella 7
OTU_2314	Bacteria	Bacteroidetes	Bacteroidia	Bacteroidales	Prevotellaceae	Prevotella	Prevotella nigrescens
OTU_2331	Bacteria	Bacteroidetes	Bacteroidia	Bacteroidales	Prevotellaceae
OTU_2403	Bacteria	Bacteroidetes	Bacteroidia	Bacteroidales	Prevotellaceae	Prevotella 7	Prevotella multisaccharivorax
OTU_243	Bacteria	Bacteroidetes	Bacteroidia	Bacteroidales	Prevotellaceae	Alloprevotella
OTU_2432	Bacteria	Bacteroidetes	Bacteroidia	Bacteroidales	Prevotellaceae	Prevotella 7	unidentified rumen bacterium 12-7
OTU_25	Bacteria	Bacteroidetes	Bacteroidia	Bacteroidales	Prevotellaceae	Prevotella 9
OTU_284	Bacteria	Bacteroidetes	Bacteroidia	Bacteroidales	Prevotellaceae	Prevotella 6
OTU_287	Bacteria	Bacteroidetes	Bacteroidia	Bacteroidales	Prevotellaceae	Alloprevotella
OTU_299	Bacteria	Bacteroidetes	Bacteroidia	Bacteroidales	Prevotellaceae	Prevotella	uncultured Prevotella sp.
OTU_313	Bacteria	Bacteroidetes	Bacteroidia	Bacteroidales	Prevotellaceae
OTU_316	Bacteria	Bacteroidetes	Bacteroidia	Bacteroidales	Prevotellaceae	Prevotella	Prevotella bivia
OTU_321	Bacteria	Bacteroidetes	Bacteroidia	Bacteroidales	Prevotellaceae	Prevotella 7	Prevotella enoeca
OTU_325	Bacteria	Bacteroidetes	Bacteroidia	Bacteroidales	Prevotellaceae	Prevotella
OTU_3296	Bacteria	Bacteroidetes	Bacteroidia	Bacteroidales	Prevotellaceae
OTU_331	Bacteria	Bacteroidetes	Bacteroidia	Bacteroidales	Prevotellaceae	Prevotella 6	Prevotella salivae
OTU_3450	Bacteria	Bacteroidetes	Bacteroidia	Bacteroidales	Prevotellaceae	Prevotella
OTU_355	Bacteria	Bacteroidetes	Bacteroidia	Bacteroidales	Prevotellaceae	Prevotellaceae NK3B31 group
OTU_377	Bacteria	Bacteroidetes	Bacteroidia	Bacteroidales	Prevotellaceae	Prevotella 7
OTU_402	Bacteria	Bacteroidetes	Bacteroidia	Bacteroidales	Prevotellaceae	Prevotella 2
OTU_523	Bacteria	Bacteroidetes	Bacteroidia	Bacteroidales	Prevotellaceae	Prevotella
OTU_537	Bacteria	Bacteroidetes	Bacteroidia	Bacteroidales	Prevotellaceae	Prevotellaceae NK3B31 group
OTU_546	Bacteria	Bacteroidetes	Bacteroidia	Bacteroidales	Prevotellaceae	Prevotella 7	uncultured Bacteroidetes bacterium
OTU_557	Bacteria	Bacteroidetes	Bacteroidia	Bacteroidales	Prevotellaceae	Prevotella 7
OTU_572	Bacteria	Bacteroidetes	Bacteroidia	Bacteroidales	Prevotellaceae	Prevotella	Prevotella sp. BV3P1
OTU_575	Bacteria	Bacteroidetes	Bacteroidia	Bacteroidales	Prevotellaceae	Prevotella 6
OTU_70	Bacteria	Bacteroidetes	Bacteroidia	Bacteroidales	Prevotellaceae	Alloprevotella
OTU_724	Bacteria	Bacteroidetes	Bacteroidia	Bacteroidales	Prevotellaceae	Prevotella 2
OTU_73	Bacteria	Bacteroidetes	Bacteroidia	Bacteroidales	Prevotellaceae	Alloprevotella
OTU_749	Bacteria	Bacteroidetes	Bacteroidia	Bacteroidales	Prevotellaceae	Prevotella 2
OTU_79	Bacteria	Bacteroidetes	Bacteroidia	Bacteroidales	Prevotellaceae	Prevotella 2
OTU_8	Bacteria	Bacteroidetes	Bacteroidia	Bacteroidales	Prevotellaceae	Prevotella
OTU_838	Bacteria	Bacteroidetes	Bacteroidia	Bacteroidales	Prevotellaceae	Prevotella
OTU_915	Bacteria	Bacteroidetes	Bacteroidia	Bacteroidales	Prevotellaceae	Prevotella 7
OTU_927	Bacteria	Bacteroidetes	Bacteroidia	Bacteroidales	Prevotellaceae	Prevotella 1	uncultured Prevotella sp.
OTU_954	Bacteria	Bacteroidetes	Bacteroidia	Bacteroidales	Prevotellaceae	Prevotella 6
OTU_999	Bacteria	Bacteroidetes	Bacteroidia	Bacteroidales	Prevotellaceae	Prevotella
OTU_1306	Bacteria	Bacteroidetes	Bacteroidia	Bacteroidales	Prolixibacteraceae	Roseimarinus
OTU_1158	Bacteria	Actinobacteria	Actinobacteria	Propionibacteriales	Propionibacteriaceae	Propionibacterium	Propionibacterium freudenreichii
OTU_1541	Bacteria	Actinobacteria	Actinobacteria	Propionibacteriales	Propionibacteriaceae	Microlunatus
OTU_1586	Bacteria	Actinobacteria	Actinobacteria	Propionibacteriales	Propionibacteriaceae
OTU_1588	Bacteria	Actinobacteria	Actinobacteria	Propionibacteriales	Propionibacteriaceae	Friedmanniella
OTU_1714	Bacteria	Actinobacteria	Actinobacteria	Propionibacteriales	Propionibacteriaceae	Propionibacterium
OTU_2470	Bacteria	Actinobacteria	Actinobacteria	Propionibacteriales	Propionibacteriaceae	Aestuariimicrobium	Mycobacterium abscessus subsp. abscessus
OTU_2876	Bacteria	Actinobacteria	Actinobacteria	Propionibacteriales	Propionibacteriaceae	Pseudopropionibacterium
OTU_45	Bacteria	Actinobacteria	Actinobacteria	Propionibacteriales	Propionibacteriaceae	Cutibacterium	Cutibacterium acnes
OTU_666	Bacteria	Actinobacteria	Actinobacteria	Propionibacteriales	Propionibacteriaceae	Tessaracoccus
OTU_783	Bacteria	Actinobacteria	Actinobacteria	Propionibacteriales	Propionibacteriaceae	Cutibacterium
OTU_1441	Bacteria	Proteobacteria	Gammaproteobacteria	Alteromonadales	Pseudoalteromonadaceae	Pseudoalteromonas	uncultured Pseudoalteromonas sp.
OTU_1001	Bacteria	Proteobacteria	Gammaproteobacteria	Pseudomonadales	Pseudomonadaceae	Pseudomonas	bacterium MPL45
OTU_1855	Bacteria	Proteobacteria	Gammaproteobacteria	Pseudomonadales	Pseudomonadaceae
OTU_2054	Bacteria	Proteobacteria	Gammaproteobacteria	Pseudomonadales	Pseudomonadaceae	Pseudomonas
OTU_2182	Bacteria	Proteobacteria	Gammaproteobacteria	Pseudomonadales	Pseudomonadaceae	Thiopseudomonas
OTU_3126	Bacteria	Proteobacteria	Gammaproteobacteria	Pseudomonadales	Pseudomonadaceae	Pseudomonas	Pseudomonas sp. KNUC378
OTU_39	Bacteria	Proteobacteria	Gammaproteobacteria	Pseudomonadales	Pseudomonadaceae	Pseudomonas	Pseudomonas sp.
OTU_745	Bacteria	Proteobacteria	Gammaproteobacteria	Pseudomonadales	Pseudomonadaceae	Pseudomonas	Pseudomonas sp. 37(2015)
OTU_1879	Bacteria	Actinobacteria	Actinobacteria	Pseudonocardiales	Pseudonocardiaceae	Pseudonocardia	uncultured actinobacterium
OTU_541	Bacteria	Verrucomicrobia	Verrucomicrobiae	Opitutales	Puniceicoccaceae
OTU_962	Bacteria	Verrucomicrobia	Verrucomicrobiae	Opitutales	Puniceicoccaceae
OTU_2469	Bacteria	Acidobacteria	Blastocatellia (Subgroup 4)	Pyrinomonadales	Pyrinomonadaceae	RB41	uncultured Acidobacteria bacterium
OTU_1862	Bacteria	Proteobacteria	Alphaproteobacteria	Reyranellales	Reyranellaceae	Reyranella	metagenome
OTU_1016	Bacteria	Proteobacteria	Alphaproteobacteria	Rhizobiales	Rhizobiaceae	Allorhizobium-Neorhizobium-Pararhizobium-Rhizobium
OTU_1528	Bacteria	Proteobacteria	Alphaproteobacteria	Rhizobiales	Rhizobiaceae
OTU_322	Bacteria	Proteobacteria	Alphaproteobacteria	Rhizobiales	Rhizobiaceae	Ochrobactrum	uncultured Ochrobactrum sp.
OTU_425	Bacteria	Proteobacteria	Alphaproteobacteria	Rhizobiales	Rhizobiaceae	Allorhizobium-Neorhizobium-Pararhizobium-Rhizobium	Agrobacterium radiobacter
OTU_1881	Bacteria	Proteobacteria	Alphaproteobacteria	Rhizobiales	Rhizobiales Incertae Sedis
OTU_2025	Eukaryota	Fungi	Mucorales	Rhizopodaceae	Rhizopus	Rhizopus microsporus var. microsporus
[truncated: 660 more rows]
